# Supplementary material for: N-thiocarboxyanhydrides, amino acid-derived enzyme-activated H2S donors, enhance sperm mitochondrial activity in presence and absence of oxidative stress
Source: BMC Vet Res. 2023 Feb 16;19:52. doi: 10.1186/s12917-023-03593-5 (PMC9933379; doi:10.1186/s12917-023-03593-5)
Supplement: Supplementary file 2 — Additional file 2: Dataset Experiment I. [file 12917_2023_3593_MOESM2_ESM.xlsx]

## Sheet: Sptz
Dataset Experiment I
Treatment	Time	Abs1	Abs2	Mean Abs
Backgroun Ctr	0	0.147	0.151	0.149
P1 sptz	0	0.264	0.281	0.2725
P2 sptz	0	0.214	0.217	0.2155
P3 sptz	0	0.231	0.231	0.231
P4 sptz	0	0.228	0.226	0.227
Backgroun Ctr	60	0.409	0.41	0.4095
P1 sptz	60	1.076	1.099	1.0875
P2 sptz	60	0.715	0.733	0.724
P3 sptz	60	0.82	0.853	0.8365
P4 sptz	60	0.818	0.804	0.811
	Mean Abs 60min	Mean Abs 0min	Diff Abs (60 min-0min)	Nitrofenol equivalent at 60 min (nM)	nM/min	nM/min/mL	nM/min/mL minus Background Ctr Abs
Backgroun Ctr	0.4095	0.149	0.2605	1.94737	0.0324561	3.24561
P1 sptz	1.0875	0.2725	0.815	15.2129	0.253549	25.3549	22.1093
P2 sptz	0.724	0.2155	0.5085	7.88038	0.13134	13.134	9.88836
P3 sptz	0.8365	0.231	0.6055	10.201	0.170016	17.0016	13.756
P4 sptz	0.811	0.227	0.584	9.6866	0.161443	16.1443	12.8987
						Mean	14.6631
						SD	5.23384
Abs: absorbance
P: pool
Sptz: spermatozoa
Spl: seminal Plasma

## Sheet: Seminal plasma
Treatment	Time	Abs1	Abs2	Mean
Backgroun Ctr	0	0.147	0.151	0.149
P1 spl	0	2.398	1.941	2.1695
P2 spl	0	1.816	1.782	1.799
P3 spl	0	1.397	1.281	1.339
P4 spl	0	1.505	2.152	1.8285
Backgroun Ctr	10	0.188	0.193	0.1905
P1 spl	10
P2 spl	10	3.937		3.937
P3 spl	10	2.776	2.701	2.7385
P4 spl	10	3.62		3.62
0min	Mean abs	Nitrofenol equivalent (nM)
Backgroun Ctr	0.149	-0.720096
P1 spl	2.1695	47.6172
P2 spl	1.799	38.7536
P3 spl	1.339	27.7488
P4 spl	1.8285	39.4593
10min	Abs (10min)	Abs (0min)	Abs 10min minus Abs 0 min	Nitrofenol equivalen (nM)	nM/min	nM/min/ml
Backgroun Ctr	0.1905	0.149	0.0415	-3.29187
P1 sptz		2.1695
P2 sptz	3.937	1.799	2.138	46.8636	4.68636	468.636
P3 sptz	2.7385	1.339	1.3995	29.1962	2.91962	291.962
P4 sptz	3.62	1.8285	1.7915	38.5742	3.85742	385.742
					Mean	382.113
					SD	88.3932

## Sheet: Standard curve
nM nitrofen	Abs1	Abs2	Mean abs
0	0.089	0.089	0.089
8	0.564	0.563	0.5635
16	0.92	0.903	0.9115
24	1.211	1.204	1.2075
32	1.516	1.521	1.5185
40	1.777	1.813	1.795

## Sheet: Hoja3
Pool	Sptz	Spl
P1	22.1093
P2	9.88836	468.636
P3	13.756	291.962
P4	12.8987	385.742
