# Supplementary material for: N-thiocarboxyanhydrides, amino acid-derived enzyme-activated H2S donors, enhance sperm mitochondrial activity in presence and absence of oxidative stress
Source: BMC Vet Res. 2023 Feb 16;19:52. doi: 10.1186/s12917-023-03593-5 (PMC9933379; doi:10.1186/s12917-023-03593-5)
Supplement: Supplementary file 3 — Additional file 3: Dataset Experiment II (except sperm motile subpopulations). [file 12917_2023_3593_MOESM3_ESM.xlsx]

## Sheet: Experiment IIa
Dataset Experiment II (except sperm motile subpopulations)
Treatment	Replicate	Time	Total Motility (%)	Progressive motility (%)	ALH (μm)	BCF (Hz)	VAP (μm/s)	VCL (μm/s)	VSL (μm/s)	Active mitochondria (%)	Intact plasmalemma (%, CFDA+/PI-)	Partially damaged plasmalemma (CFDA+/PI+)	Damaged plasmalemma (CFDA-/PI+)	Normal apical ridge(%)
Ctr	1	1h	72.1983	66.8103	4.95709	17.9607	87.1104	129.958	79.4886	59.5	66	3	31	93
Leu10nM	1	1h	68.9189	64.6718	5.17237	17.3523	88.5023	130.58	82.5606	57.5	64.5	2	33.5	96.5
Leu1nM	1	1h	74.2623	70.4918	4.65439	17.438	81.8076	121.249	73.213	53.5	61	5	34	97.5
Gly10nM	1	1h	62.2867	66.2116	4.99894	18.0775	84.4145	126.256	79.3188	62.5	63	4	33	94
Gly1nM	1	1h	70.8633	68.5252	5.23686	16.9678	88.7777	131.386	83.7562	59.5	69	3.5	27.5	96
Ctr	1	3.5h	56.4516	63.7097	4.33765	19.3617	77.5324	98.9895	75.4262	50	61.5	3.5	35	93
Leu10nM	1	3.5h	69.3458	75.514	3.60743	19.608	64.6416	79.6967	62.5618	55.5	58.5	6.5	35	94
Leu1nM	1	3.5h	73.4252	77.1654	3.85469	19.0895	67.1039	87.1426	64.3355	55	61	7	32	95.5
Gly10nM	1	3.5h	77.2177	80.8468	3.89584	19.1264	67.6142	88.3756	65.3843	52	66	6.5	27.5	94
Gly1nM	1	3.5h	61.3445	65.5462	3.80542	17.6761	64.8252	84.3058	63.2207	63.5	70	4	26	93
Ctr	2	1h	59.1966	58.5624	5.63505	16.4873	87.2433	127.189	82.6952	62	62.5	5	32.5	97
Leu10nM	2	1h	61.3108	60.6765	5.794	16.3009	90.7435	135.602	84.8157	55	64	7	29	95
Leu1nM	2	1h	63.9442	58.7649	5.63429	16.4959	88.2059	134.548	81.6989	52	68	5.5	26.5	97
Gly10nM	2	1h	71.2355	66.9884	6.02706	16.4629	97.6347	147.411	90.8037	51	65	5	30	95
Gly1nM	2	1h	68.0982	64.4172	6.04758	15.9236	91.207	139.077	83.0527	48.5	56	18	26	95
Ctr	2	3.5h	68.7927	69.7039	4.05254	18.8452	73.6331	104.498	71.026	50.5	58	10	32	95.5
Leu10nM	2	3.5h	68.552	70.5882	4.07873	19.7886	75.4714	103.275	73.0501	55.5	66	5	29	92
Leu1nM	2	3.5h	67.2606	69.4878	3.88363	18.809	71.773	96.7248	69.6757	65.5	58.5	3	38.5	96
Gly10nM	2	3.5h	63.7209	66.0465	3.94003	20.0278	71.5343	98.4487	68.4224	59.5	64.5	5.5	30	92.5
Gly1nM	2	3.5h	65.0759	66.3774	4.70426	20.0898	87.1126	118.984	83.6754	60	54.5	10	35.5	95.5
Ctr	3	1h	76.1124	65.808	6.17757	18.996	114.871	164.261	103.081	47	58.5	5.5	36	95.5
Leu10nM	3	1h	76.9932	67.8815	6.12662	19.0018	112.632	162.576	101.031	44.5	52.5	6	41.5	96
Leu1nM	3	1h	74.8235	67.2941	6.03557	18.273	109.738	165.697	99.9713	54	63.5	3.5	33	95
Gly10nM	3	1h	73.9899	67.9293	6.2705	16.4023	110.467	160.744	101.384	55.5	56	10.5	33.5	98
Gly1nM	3	1h	76.6169	67.9104	5.87121	17.874	102.923	153.445	93.9004	62.5	52	5.5	42.5	97.5
Ctr	3	3.5h	81.7043	75.188	4.53812	19.2283	84.0674	116.215	77.1585	47	58.5	8	33.5	96.5
Leu10nM	3	3.5h	71.1864	73.1638	4.63856	19.7068	86.4742	116.415	83.19	58	60	7	33	94.5
Leu1nM	3	3.5h	66.1376	64.2857	4.87433	19.585	88.8158	119.946	84.1933	55.5	60.5	10	29.5	93
Gly10nM	3	3.5h	73.8149	74.2664	4.76931	19.7077	86.3227	117.802	83.1747	57.5	62	8	30	96.5
Gly1nM	3	3.5h	77.8291	79.6767	4.4845	19.4201	81.6162	110.709	78.6139	54.5	57	15.5	27.5	94.5
Ctr	4	1h	55.7841	52.1851	4.86089	17.5877	83.123	120.192	76.3722	50	53.5	16	30.5	97
Leu10nM	4	1h	63.6156	60.6407	4.66653	17.3568	80.3572	121.879	73.7401	53.5	65	7	28	95
Leu1nM	4	1h	65.2381	56.6667	5.10305	17.2168	84.6487	128.561	76.2152	52.5	55.5	13.5	31	93
Gly10nM	4	1h	66.2125	61.0354	5.12586	17.0879	86.5951	129.464	76.9321	57.5	60.5	13.5	26	94
Gly1nM	4	1h	57.5521	55.9896	5.08077	17.6414	86.5105	127.058	79.5569	47.5	62.5	14.5	23	94
Ctr	4	3.5h	52.2152	52.2152	4.42531	19.0869	78.0736	109.7	73.807	48.5	53	10.5	36.5	97
Leu10nM	4	3.5h	64.2105	65.2632	4.05675	18.4882	71.0778	99.3474	67.0438	64.5	61.5	9	29.5	93.5
Leu1nM	4	3.5h	62.7841	61.0795	4.4871	19.5323	79.4702	112.921	75.0192	53	57.5	12.5	30	94
Gly10nM	4	3.5h	68.6441	67.5141	4.65911	17.9866	81.0278	116.334	75.6429	49	58	11.5	30.5	94
Gly1nM	4	3.5h	64.1361	61.5183	4.58832	17.803	79.3959	118.623	74.0805	56.6	58.5	10	31.5	91.5
Ctr	5	1h	70.607	71.885	5.01062	17.8116	88.5779	119.783	85.0564	43.5	68	9	23	97
Leu10nM	5	1h	76.5823	73.1013	5.19392	19.1165	90.9862	124.591	86.0866	51	69	3.5	27.5	96.5
Leu1nM	5	1h	70.137	72.8767	5.12569	19.0495	88.1438	117.954	83.6928	56.5	66	6	28	96
Gly10nM	5	1h	73.3711	75.3541	4.95508	17.9679	85.9999	113.852	82.0436	62.5	71	8	21	97
Gly1nM	5	1h	73.9255	74.212	4.62098	18.5343	83.3081	109.379	79.5888	59	69	6.5	24.5	99
Ctr	5	3.5h	67.2414	70.3448	3.29352	20.5239	63.4212	82.5894	61.11	49.5	68.5	6.5	25	96.5
Leu10nM	5	3.5h	71.0744	73.0028	3.03578	20.6641	57.1319	72.6808	55.6217	52.5	71	4.5	24.5	94.5
Leu1nM	5	3.5h	68.2759	71.7241	3.72223	20.1136	69.369	91.9561	67.626	56	64.5	4	31.5	94
Gly10nM	5	3.5h	72.9167	75	3.56197	19.8509	67.5048	88.9124	65.3244	62.5	70.5	4.5	25	97.5
Gly1nM	5	3.5h	69.5906	75.1462	3.22402	20.0584	59.9946	74.8082	58.4248	60.5	68.5	13.5	18	95
Ctr	6	1h	55.7641	64.3432	2.86454	21.2295	54.242	64.2563	53.3233	58	64	12	24	98
Leu10nM	6	1h	64.9083	69.2661	2.93112	21.3237	55.022	66.2377	53.5658	64.5	65	9.5	25.5	98
Leu1nM	6	1h	67.3469	74.6032	2.91833	20.2441	54.6625	66.7894	53.0412	54.5	67	9.5	23.5	95
Gly10nM	6	1h	61.4833	67.9426	3.10459	18.8254	57.2652	72.0682	55.3484	61	67.5	10.5	22	96
Gly1nM	6	1h	70.1835	74.3119	3.14399	19.7276	58.2852	77.2257	56.4613	53	71	11.5	17.5	97
Ctr	6	3.5h	64.8515	76.7327	2.72872	20.3762	48.7116	60.4745	47.5948	52	65	7.5	27.5	95.5
Leu10nM	6	3.5h	63.3588	71.5013	2.69915	19.5508	48.5164	61.025	47.3512	51	68	8.5	23.5	97.5
Leu1nM	6	3.5h	68.3992	75.4678	2.33444	19.4492	43.211	51.7355	42.4057	60.5	68	5.5	26.5	95.5
Gly10nM	6	3.5h	61.4118	70.3529	1.93957	15.2027	34.2659	45.1856	33.0219	59	60.5	5.5	34	97.5
Gly1nM	6	3.5h	68.3333	73.8095	3.22314	19.9367	59.3137	75.7711	57.5492	63	67	8.5	24.5	98
ALH: amplitude of lateral head displacement
BCF: beat-cross frequency
Ctr: control
Gly-NTA: NTA derived from glycine
Leu-NTA: NTA derived from leucine
NTA: N-thiocarboxyanhydride
ORP: oxidation-reduction potential
VAP: average path velocity
VCL: curvilinear velocity
VSL: straight-line velocity

## Sheet: Experiment IIb
Treatment	Replicate	Time	ORP (mV)	Total Motility (%)	Progressive motility (%)	ALH (μm)	BCF (Hz)	VAP (μm/s)	VCL (μm/s)	VSL (μm/s)	Active mitochondria (%)	Intact plasmalemma (%, CFDA+/PI-)	Partially damaged plasmalemma (CFDA+/PI+)	Damaged plasmalemma (CFDA-/PI+)	Normal apical ridge (%)
Ctr	1	1.5h	171	79.2291	77.3019	4.69132	18.4439	85.9833	117.707	81.8522	56	65.5	2.5	32	94.5
Ctr-ox	1	1.5h	179.5	51.5152	64.2424	2.51543	15.1117	37.5376	61.4584	36.2301	47.5	64.5	1.5	34	95.5
Leu10nM	1	1.5h	178	50.3704	70	1.80228	16.9021	29.3938	45.6185	28.2451	50.5	58	4.5	37.5	96.5
Leu1nM	1	1.5h	177.5	55.5328	65.3689	2.23603	14.7212	33.9723	53.0875	32.6915	70	69	4	27	97
Gly10nM	1	1.5h	174.5	60.241	70.0803	2.30536	15.0603	35.8828	57.5979	34.6786	64	61	17.5	21.5	95
Gly1nM	1	1.5h	174.5	52.037	65.1852	2.26021	14.7933	34.4769	55.4114	33.4537	47	59	23.5	17.5	95
Ctr	2	1.5h	172.5	79.9189	75.2535	4.97579	18.97	93.7373	134.096	88.3577	62	55	2	43	95.5
Ctr-ox	2	1.5h	173.5	49.3671	56.7511	2.70226	16.624	47.5857	74.5102	46.0523	38	49.5	2.5	48	96
Leu10nM	2	1.5h	175.5	60.1626	63.8211	2.57233	16.3487	44.515	71.0884	42.9292	64.5	55	2	43	95.5
Leu1nM	2	1.5h	177	63.5974	69.1649	2.43821	16.0599	41.7882	66.2083	40.3547	45	56	3	41	97
Gly10nM	2	1.5h	177	60.3206	65.3307	2.62728	16.8787	46.4362	72.8068	44.5953	51.5	49	5	46	95.5
Gly1nM	2	1.5h	178.5	61.5819	67.0433	2.90852	15.9412	48.4865	75.3985	46.313	47.5	50	6.5	43.5	95.5
Ctr	3	1.5h	174.5	83.2627	75.8475	5.84397	18.054	100.554	147.591	93.4801	43	60.5	3	36.5	96
Ctr-ox	3	1.5h	176	66.8172	73.3634	3.93372	15.6907	63.1701	93.6189	60.9056	38	58	5.5	36.5	97
Leu10nM	3	1.5h	176	74.7423	75.6014	3.53075	16.2703	58.0325	84.6891	55.6963	36	61.5	7	31.5	98
Leu1nM	3	1.5h	176	76.4831	77.7542	3.49707	15.1897	53.7442	81.8623	52.2453	48.5	58	8.5	33.5	98
Gly10nM	3	1.5h	177	78.0684	79.0744	4.1172	15.1089	62.5275	94.5941	60.6956	53	68	9.5	22.5	98
Gly1nM	3	1.5h	174.5	74.9518	77.6493	4.11748	14.3082	64.2608	96.5851	62.6595	51	50.5	24.5	25	97
Ctr	4	1.5h	177	75.1111	68.2222	4.84506	18.7487	89.1267	122.15	82.972	56	56.5	10	33.5	97
Ctr-ox	4	1.5h	183.5	61.2903	67.9724	2.80869	16.4197	45.8321	70.0568	44.2749	46	57	15.5	27.5	97.5
Leu10nM	4	1.5h	187.5	59.8698	63.3406	2.94587	16.8897	48.3566	70.9823	46.8048	51	72	7	21	96
Leu1nM	4	1.5h	183.5	57.3009	63.0531	3.0135	16.5021	51.2899	77.3419	49.6428	58	63.5	15	21.5	96
Gly10nM	4	1.5h	180.5	65.0235	69.2488	3.05519	15.7628	51.8484	79.9632	49.9138	52	59	24.5	16.5	95
Gly1nM	4	1.5h	184.5	58.8621	65.6455	3.18972	16.7691	53.5394	83.601	50.9315	49.5	55	22.5	22.5	95.5
Ctr	5	1.5h	183.5	79.9492	78.1726	4.54234	19.6565	83.4491	105.791	78.1336	47	70.5	7	22.5	98.5
Ctr-ox	5	1.5h	190.5	60.3083	74.7592	1.91042	14.431	26.0923	51.184	24.5193	48	58	4	38	97.5
Leu10nM	5	1.5h	186.5	56.9091	72.5455	1.79018	13.3301	24.0799	48.693	22.6666	55	65	3.5	31.5	96.5
Leu1nM	5	1.5h	185	56.5693	69.1606	1.68101	13.9807	22.8847	45.5965	21.4628	64	66	7	27	98
Gly10nM	5	1.5h	185	56.5359	67.9739	1.8634	13.3227	24.4056	48.8367	22.9052	53.5	68	11.5	20.5	98.5
Gly1nM	5	1.5h	184	36.8421	44.652	1.82737	12.9824	24.8244	49.7919	23.3997	52.5	60	12	28	96.5
Ctr	6	1.5h	176	70.9602	72.8337	4.43866	19.9831	82.3924	105.918	79.2552	51	71.5	3.5	25	97.5
Ctr-ox	6	1.5h	183.5	62.4724	73.7307	2.23115	15.4611	36.4647	52.4683	35.4897	46.5	61.5	5	33.5	96
Leu10nM	6	1.5h	182.5	62.0833	71.0417	2.22921	14.8616	35.4754	52.0116	34.4385	58.5	68	4.5	27.5	97
Leu1nM	6	1.5h	180.5	63.0952	71.0317	2.30419	16.6612	37.3791	53.639	36.198	60.5	67	7	26	95
Gly10nM	6	1.5h	182.5	61.0738	74.2729	2.29294	16.7851	38.2991	54.4123	37.0268	51	67.5	7.5	25	95.5
Gly1nM	6	1.5h	183.5	65.2174	74.5342	2.44958	16.9759	42.7593	59.2359	41.5552	52.5	66.5	11	22.5	95
