# Supplementary material for: N-thiocarboxyanhydrides, amino acid-derived enzyme-activated H2S donors, enhance sperm mitochondrial activity in presence and absence of oxidative stress
Source: BMC Vet Res. 2023 Feb 16;19:52. doi: 10.1186/s12917-023-03593-5 (PMC9933379; doi:10.1186/s12917-023-03593-5)
Supplement: Supplementary file 4 — Additional file 4: Dataset Experiment IIa Sperm motile subpopulations. [file 12917_2023_3593_MOESM4_ESM.xlsx]

## Sheet: Complete database
Dataset Experiment IIa Sperm motile subpopulations
Treatment	Date	Time	ALH	BCF	LIN	STR	VAP	VCL	VSL	WOB	Cluster	Conteo		ALH: amplitude of lateral head displacement
Ctr	2021-03-30	1h	3.70063	23.3907	48.3949	97.7947	66.0668	133.505	64.6099	49.4862	2	1		BCF: beat-cross frequency
Ctr	2021-03-30	1h	4.61349	17.2887	6.15329	10.2483	101.465	168.989	10.3984	60.0422	2	1		Ctr: control
Ctr	2021-03-30	1h	5.70147	20.5737	49.8451	66.6257	87.849	117.424	58.53	74.8137	2	1		Gly-NTA: NTA derived from glycine
Ctr	2021-03-30	1h	4.29398	29.4926	56.3179	97.5488	83.7144	145.002	81.6623	57.7331	2	1		Leu-NTA: NTA derived from leucine
Ctr	2021-03-30	1h	4.78656	18.3057	53.4055	97.2623	81.7791	148.937	79.5403	54.9087	2	1		LIN: linearity
Ctr	2021-03-30	1h	3.57489	20.3397	57.5144	96.5925	86.2154	144.794	83.2776	59.5433	2	1		NTA: N-thiocarboxyanhydride
Ctr	2021-03-30	1h	7.27924	27.9314	57.6209	98.4932	122.844	209.981	120.993	58.5024	2	1		ORP: oxidation-reduction potential
Ctr	2021-03-30	1h	3.30231	23.3907	64.118	87.4488	64.9613	88.5989	56.8079	73.3206	2	1		STR: straightness
Ctr	2021-03-30	1h	0.239303	15.2548	16.6567	33.4116	2.98031	5.97819	0.995771	49.853	1	1		VAP: average path velocity
Ctr	2021-03-30	1h	3.43988	14.2378	55.3005	96.5982	63.3078	110.585	61.1542	57.2479	2	1		VCL: curvilinear velocity
Ctr	2021-03-30	1h	3.38051	14.2378	77.0043	91.3425	59.0321	70.0239	53.9214	84.3029	2	1		VSL: straight-line velocity
Ctr	2021-03-30	1h	3.28443	26.4416	74.7672	99.2273	54.8547	72.8003	54.4308	75.3494	2	1		WOB: wobble
Ctr	2021-03-30	1h	0.168299	4.06794	3.8933	12.899	1.82224	6.03732	0.235051	30.183	1	1
Ctr	2021-03-30	1h	0.137967	7.1189	20.3638	64.9717	1.40416	4.48005	0.912308	31.3426	1	1
Ctr	2021-03-30	1h	3.84038	19.3227	74.5292	98.2784	74.4788	98.212	73.1967	75.8348	2	1
Ctr	2021-03-30	1h	0.522537	10.1699	53.4425	94.975	7.72444	13.7274	7.33629	56.2701	1	1
Ctr	2021-03-30	1h	3.75472	18.3057	51.4572	93.026	79.8033	144.271	74.2379	55.3148	2	1
Ctr	2021-03-30	1h	0.279726	9.15287	18.2314	52.6052	1.96713	5.67598	1.03481	34.6571	1	1
Ctr	2021-03-30	1h	4.05046	19.2006	64.3593	97.4614	89.5696	135.638	87.2958	66.0357	2	1
Ctr	2021-03-30	1h	0.178712	10.1699	27.6985	82.3313	1.73749	5.16453	1.4305	33.6427	1	1
Ctr	2021-03-30	1h	0.458943	10.1699	19.3219	51.0586	4.47862	11.8349	2.28672	37.8426	1	1
Ctr	2021-03-30	1h	4.72071	21.3567	89.2328	99.2337	83.6994	93.0801	83.058	89.9218	2	1
Ctr	2021-03-30	1h	1.20289	8.13588	7.72046	21.8103	4.96406	14.0235	1.08268	35.3982	1	1
Ctr	2021-03-30	1h	4.1089	21.3567	52.973	70.7137	87.9227	117.368	62.1733	74.912	2	1
Ctr	2021-03-30	1h	0.165922	11.1868	16.3595	28.9431	2.58322	4.57021	0.747665	56.5231	1	1
Ctr	2021-03-30	1h	0.139274	12.2038	26.4694	83.0509	1.29605	4.06651	1.07638	31.8713	1	1
Ctr	2021-03-30	1h	3.23697	15.2548	54.2564	99.4433	59.8088	109.62	59.4758	54.5601	2	1
Ctr	2021-03-30	1h	1.15801	12.2038	90.6397	99.0508	19.5757	21.3923	19.3899	91.5082	1	1
Ctr	2021-03-30	1h	5.00954	19.3227	72.4412	94.3686	92.0111	119.862	86.8296	76.7641	2	1
Ctr	2021-03-30	1h	0.121923	6.10191	2.43088	9.58888	0.781761	3.08375	0.074962	25.351	1	1
Ctr	2021-03-30	1h	0.164323	9.15287	25.6485	76.9986	1.41169	4.238	1.08698	33.3103	1	1
Ctr	2021-03-30	1h	0.280228	8.13588	7.08026	19.0433	2.20796	5.93861	0.420469	37.1798	1	1
Ctr	2021-03-30	1h	0.350289	11.1868	12.6701	48.342	2.79282	10.6558	1.35011	26.2093	1	1
Ctr	2021-03-30	1h	4.11044	13.2208	77.4694	98.4323	82.7858	105.187	81.4879	78.7033	2	1
Ctr	2021-03-30	1h	0.138913	13.2208	17.2766	54.5587	1.08541	3.42767	0.592184	31.6661	1	1
Ctr	2021-03-30	1h	4.18891	14.2378	68.1179	91.9313	73.6163	99.3519	67.6764	74.0965	2	1
Ctr	2021-03-30	1h	0.51344	8.13588	7.3616	21.8835	4.65012	13.8232	1.01761	33.64	1	1
Ctr	2021-03-30	1h	0.20552	9.15287	31.8136	70.2724	1.88245	4.15809	1.32284	45.2719	1	1
Ctr	2021-03-30	1h	6.97487	19.3227	80.0275	98.6978	115.783	142.795	114.275	81.0833	2	1
Ctr	2021-03-30	1h	5.88919	6.10191	67.7437	97.517	97.0623	139.721	94.6523	69.4686	2	1
Ctr	2021-03-30	1h	0.141842	10.1699	2.48326	10.9076	0.877913	3.85619	0.095759	22.7663	1	1
Ctr	2021-03-30	1h	0.323877	10.1699	69.2131	98.0132	9.02648	12.7825	8.84715	70.616	1	1
Ctr	2021-03-30	1h	4.95942	24.4076	58.7649	86.9157	85.384	126.286	74.2121	67.6114	2	1
Ctr	2021-03-30	1h	6.98121	1.01699	60.842	98.8862	123	199.911	121.63	61.5273	2	1
Ctr	2021-03-30	1h	4.45824	24.4076	54.2954	86.3098	87.3738	138.892	75.4121	62.9076	2	1
Ctr	2021-03-30	1h	0.216278	11.1868	17.7647	57.5613	2.21409	7.17411	1.27446	30.8623	1	1
Ctr	2021-03-30	1h	0.134681	14.2378	21.2555	59.1593	1.28059	3.56421	0.75759	35.9292	1	1
Ctr	2021-03-30	1h	5.16714	25.4246	71.6448	96.4327	90.3255	121.577	87.1033	74.2952	2	1
Ctr	2021-03-30	1h	4.25384	29.4926	70.1906	90.58	85.1539	109.89	77.1324	77.4902	2	1
Ctr	2021-03-30	1h	0.3836	5.08493	9.47889	34.4	1.63953	5.95006	0.564	27.5549	1	1
Ctr	2021-03-30	1h	5.83352	15.2548	45.1568	74.8459	88.9866	147.492	66.6028	60.333	2	1
Ctr	2021-03-30	1h	0.325506	7.1189	5.69434	18.3894	1.92655	6.22163	0.354281	30.9654	1	1
Ctr	2021-03-30	1h	0.138888	4.06794	22.6958	77.8467	1.26815	4.34977	0.987216	29.1545	1	1
Ctr	2021-03-30	1h	0.271462	5.08493	8.78343	41.8774	1.38672	6.61159	0.580724	20.9741	1	1
Ctr	2021-03-30	1h	5.49484	15.2548	71.3096	94.4979	105.255	139.481	99.4636	75.4615	2	1
Ctr	2021-03-30	1h	7.34239	22.3737	80.5745	99.4021	114.476	141.226	113.792	81.0592	2	1
Ctr	2021-03-30	1h	6.91863	24.4076	68.2661	99.1496	124.484	180.8	123.425	68.8517	2	1
Ctr	2021-03-30	1h	4.67445	12.2038	56.729	98.001	93.6919	161.855	91.8189	57.8862	2	1
Ctr	2021-03-30	1h	7.36775	13.2208	54.1173	97.8939	118.726	214.765	116.225	55.2815	2	1
Ctr	2021-03-30	1h	5.09277	12.2038	43.1163	82.1348	87.6242	166.921	71.97	52.4945	2	1
Ctr	2021-03-30	1h	0.198309	3.05096	19.9039	66.6697	1.5145	5.07294	1.00971	29.8546	1	1
Ctr	2021-03-30	1h	0.21057	5.08493	13.3569	44.8503	1.52063	5.10601	0.682007	29.7812	1	1
Ctr	2021-03-30	1h	0.652673	6.10191	12.0238	42.4028	4.22853	14.9122	1.79302	28.3562	1	1
Ctr	2021-03-30	1h	3.20621	23.3907	43.4397	87.772	76.8921	155.364	67.4898	49.4915	2	1
Ctr	2021-03-30	1h	3.46859	15.0004	63.4862	97.5902	73.0672	112.318	71.3064	65.0538	2	1
Ctr	2021-03-30	1h	0.126481	5.08493	2.69303	11.5722	0.847319	3.64101	0.098054	23.2715	1	1
Ctr	2021-03-30	1h	6.09977	18.3057	69.211	96.3367	93.469	130.102	90.0449	71.8429	2	1
Ctr	2021-03-30	1h	5.10743	23.3907	60.8115	97.9482	89.0282	143.396	87.2015	62.0854	2	1
Ctr	2021-03-30	1h	1.40398	17.5865	85.2932	97.6665	34.2255	39.1905	33.4268	87.331	1	1
Ctr	2021-03-30	1h	7.58713	25.4246	74.9092	98.9753	126.888	167.653	125.588	75.6848	2	1
Ctr	2021-03-30	1h	4.40373	19.4127	63.8635	99.1162	93.8254	145.617	92.9961	64.433	2	1
Ctr	2021-03-30	1h	6.80607	12.414	70.1612	98.9314	96.922	136.666	95.8863	70.919	2	1
Ctr	2021-03-30	1h	0.127143	9.15287	27.1437	70.615	1.49741	3.89555	1.0574	38.439	1	1
Ctr	2021-03-30	1h	4.19148	4.06794	56.7469	95.8978	74.8355	126.466	71.7656	59.1744	2	1
Ctr	2021-03-30	1h	4.54393	27.3873	81.6307	99.3619	92.2199	112.251	91.6315	82.1548	2	1
Ctr	2021-03-30	1h	5.31213	11.7854	79.363	98.6346	109.348	135.901	107.855	80.4616	2	1
Ctr	2021-03-30	1h	7.6422	12.2206	52.6865	90.1267	91.4603	156.454	82.4301	58.4582	2	1
Ctr	2021-03-30	1h	5.76359	18.4579	77.316	95.6037	97.7164	120.829	93.4205	80.8713	2	1
Ctr	2021-03-30	1h	6.61885	27.5981	75.0662	99.491	141.379	187.38	140.659	75.4502	2	1
Ctr	2021-03-30	1h	6.35233	12.4983	72.6494	97.273	139.411	186.663	135.609	74.6861	2	1
Ctr	2021-03-30	1h	11.4258	23.6837	55.5009	96.5152	124.934	217.258	120.58	57.5048	2	1
Ctr	2021-03-30	1h	3.01302	23.6837	82.027	95.7214	78.4794	91.5816	75.1216	85.6935	2	1
Ctr	2021-03-30	1h	4.92313	25.7121	75.5605	99.706	90.7907	119.803	90.5238	75.7833	2	1
Ctr	2021-03-30	1h	1.87517	6.09968	80.3315	99.3116	44.6464	55.1951	44.3391	80.8884	1	1
Ctr	2021-03-30	1h	7.31372	21.3489	69.8554	98.2752	116.646	164.102	114.634	71.0815	2	1
Ctr	2021-03-30	1h	6.36109	16.6575	75.5595	96.7923	119.356	152.897	115.528	78.0635	2	1
Ctr	2021-03-30	1h	7.69073	17.2824	59.2995	79.1317	134.008	178.826	106.043	74.9376	2	1
Ctr	2021-03-30	1h	0.228408	6.09968	9.03335	42.6661	1.17622	5.55549	0.501847	21.1722	1	1
Ctr	2021-03-30	1h	4.5648	8.13291	59.8322	95.3635	85.3571	136.046	81.3995	62.7411	2	1
Ctr	2021-03-30	1h	5.526	28.4652	62.7731	92.6959	123.073	181.739	114.083	67.7194	2	1
Ctr	2021-03-30	1h	9.84399	17.2824	80.4112	99.324	128.677	158.942	127.807	80.9585	2	1
Ctr	2021-03-30	1h	0.184185	3.04984	28.386	68.8917	1.85151	4.49356	1.27554	41.2038	1	1
Ctr	2021-03-30	1h	4.92777	28.4652	69.8243	95.9404	91.1645	125.262	87.4636	72.7789	2	1
Ctr	2021-03-30	1h	4.71023	14.2326	42.629	85.8394	85.9824	173.137	73.8068	49.6614	2	1
Ctr	2021-03-30	1h	7.42549	17.7195	71.594	99.316	139.052	192.894	138.101	72.0871	2	1
Ctr	2021-03-30	1h	3.14352	22.3497	44.9199	96.5542	57.9338	124.527	55.9375	46.523	2	1
Ctr	2021-03-30	1h	1.88678	23.3821	87.9695	98.8269	39.7762	44.6855	39.3096	89.0137	1	1
Ctr	2021-03-30	1h	2.41621	29.1833	78.6631	96.3334	45.2014	55.3551	43.544	81.6571	1	1
Ctr	2021-03-30	1h	5.77647	17.2824	85.8734	99.7376	112.062	130.154	111.768	86.0994	2	1
Ctr	2021-03-30	1h	3.41144	16.2658	67.3338	98.2474	57.8502	84.4098	56.8363	68.535	2	1
Ctr	2021-03-30	1h	3.47796	28.4652	74.4317	97.5499	73.8564	96.796	72.0469	76.3012	2	1
Ctr	2021-03-30	1h	0.384835	10.1661	4.47905	22.1275	1.85667	9.17236	0.410835	20.242	1	1
Ctr	2021-03-30	1h	2.76773	26.432	72.4563	86.1258	67.1465	79.8143	57.8305	84.1284	2	1
Ctr	2021-03-30	1h	6.84328	8.13291	70.2501	99.1203	135.023	190.512	133.835	70.8736	2	1
Ctr	2021-03-30	1h	0.109815	9.14953	26.043	85.349	0.937607	3.07275	0.800238	30.5136	1	1
Ctr	2021-03-30	1h	0.090969	4.06646	27.6678	86.4352	0.763128	2.38404	0.659611	32.0099	1	1
Ctr	2021-03-30	1h	0.155223	7.1163	24.5366	63.5951	1.43965	3.73135	0.915547	38.5825	1	1
Ctr	2021-03-30	1h	5.00127	4.06646	64.5712	99.6165	83.5269	128.86	83.2066	64.8198	2	1
Ctr	2021-03-30	1h	4.78457	22.3655	26.2904	38.2591	87.4376	127.244	33.4529	68.7168	2	1
Ctr	2021-03-30	1h	7.36563	8.13291	71.8221	96.3897	123.436	165.659	118.98	74.5122	2	1
Ctr	2021-03-30	1h	0.405213	13.7088	10.805	35.0901	3.83407	12.4514	1.34538	30.7923	1	1
Ctr	2021-03-30	1h	5.33731	21.4232	37.3042	69.0514	84.338	156.113	58.2366	54.0238	2	1
Ctr	2021-03-30	1h	3.31122	29.4818	64.162	95.8682	72.8805	108.895	69.8692	66.9273	2	1
Ctr	2021-03-30	1h	0.374988	11.7828	10.2237	36.1759	3.34739	11.8445	1.21095	28.2612	1	1
Ctr	2021-03-30	1h	7.27172	14.2326	72.6048	97.8155	122.854	165.513	120.17	74.2262	2	1
Ctr	2021-03-30	1h	4.02653	18.2991	69.8455	96.8386	86.3269	119.689	83.5978	72.1258	2	1
Ctr	2021-03-30	1h	3.23908	13.216	67.9646	99.3451	57.7847	84.4649	57.4063	68.4127	2	1
Ctr	2021-03-30	1h	0.096633	10.1661	11.1958	36.6611	0.899694	2.94609	0.329838	30.5386	1	1
Ctr	2021-03-30	1h	4.74366	23.3821	72.0243	97.7172	80.6268	109.388	78.7862	73.7069	2	1
Ctr	2021-03-30	1h	4.91053	16.0674	70.7731	99.0525	93.0965	130.296	92.2145	71.4501	2	1
Ctr	2021-03-30	1h	6.96958	22.0342	69.434	96.9538	127.077	177.444	123.206	71.6155	2	1
Ctr	2021-03-30	1h	0.192041	7.1163	7.39884	24.5887	1.64382	5.46295	0.404195	30.0904	1	1
Ctr	2021-03-30	1h	0.269274	6.09968	17.9651	57.3118	1.42313	4.54003	0.81562	31.3462	1	1
Ctr	2021-03-30	1h	6.75923	23.3821	69.0292	93.1283	124.946	168.567	116.36	74.1227	2	1
Ctr	2021-03-30	1h	2.87428	27.562	83.0895	99.2018	64.8282	77.3994	64.3108	83.758	2	1
Ctr	2021-03-30	1h	0.333975	12.1994	68.2336	97.5719	7.43849	10.6368	7.25787	69.9316	1	1
Ctr	2021-03-30	1h	7.74727	2.92517	71.2671	98.2645	118.752	163.738	116.691	72.5258	2	1
Ctr	2021-03-30	1h	0.343433	10.1661	35.5979	94.9346	4.04482	10.787	3.83994	37.4973	1	1
Ctr	2021-03-30	1h	0.309924	7.1163	16.5484	56.2723	1.74059	5.91881	0.979468	29.4077	1	1
Ctr	2021-03-30	1h	4.77913	23.3821	58.361	97.9777	88.9301	149.298	87.1316	59.5656	2	1
Ctr	2021-03-30	1h	0.117924	9.14953	17.4984	51.644	1.20332	3.55143	0.621443	33.8827	1	1
Ctr	2021-03-30	1h	0.435005	11.1828	10.5711	35.7828	4.03864	13.6706	1.44514	29.5425	1	1
Ctr	2021-03-30	1h	5.05261	5.08307	66.461	98.3327	124.556	184.288	122.479	67.5879	2	1
Ctr	2021-03-30	1h	0.312645	4.06646	11.8345	44.1724	2.58026	9.63084	1.13976	26.7917	1	1
Ctr	2021-03-30	1h	4.28371	29.195	81.3905	96.471	80.3186	95.2005	77.4842	84.3678	2	1
Ctr	2021-03-30	1h	6.62393	23.1584	69.8989	95.4013	131.831	179.929	125.768	73.2683	2	1
Ctr	2021-03-30	1h	3.34267	7.24111	80.8476	96.8975	59.6054	71.4383	57.7561	83.4362	2	1
Ctr	2021-03-30	1h	9.00233	27.3612	85.7826	98.7504	110.059	126.697	108.684	86.8681	2	1
Ctr	2021-03-30	1h	6.41221	18.9424	46.0234	61.6279	113.901	152.519	70.1945	74.6795	2	1
Ctr	2021-03-30	1h	9.29488	11.5759	62.9456	98.9852	124.291	195.454	123.03	63.591	2	1
Ctr	2021-03-30	1h	9.62659	25.0827	62.9987	97.9212	130.437	202.743	127.725	64.3361	2	1
Ctr	2021-03-30	1h	5.39012	28.362	72.558	98.3686	110.149	149.332	108.352	73.7613	2	1
Ctr	2021-03-30	1h	2.43614	17.5548	77.7317	93.3464	45.3204	54.4243	42.3049	83.2723	1	1
Ctr	2021-03-30	1h	0.21057	10.798	25.4821	71.1832	2.26903	6.33845	1.61517	35.7979	1	1
Ctr	2021-03-30	1h	2.20267	21.2454	72.9313	99.1426	44.0114	59.8291	43.6341	73.562	1	1
Ctr	2021-03-30	1h	6.29821	21.2454	77.6368	98.2534	105.033	132.925	103.199	79.0169	2	1
Ctr	2021-03-30	1h	3.41564	23.4134	76.4196	99.092	81.6443	105.867	80.903	77.1198	2	1
Ctr	2021-03-30	1h	0.517333	14.9968	16.3171	36.4709	3.76322	8.41128	1.37248	44.7401	1	1
Ctr	2021-03-30	1h	6.32233	6.38264	60.9644	95.1966	141.059	220.265	134.283	64.0405	2	1
Ctr	2021-03-30	1h	6.69702	11.1604	65.6662	94.8152	129.015	186.284	122.326	69.2571	2	1
Ctr	2021-03-30	1h	0.550631	9.99839	13.3855	50.5287	4.45884	16.8316	2.253	26.4909	1	1
Ctr	2021-03-30	1h	4.69783	15.7118	63.2906	92.5173	101.684	148.639	94.0748	68.4095	2	1
Ctr	2021-03-30	1h	4.49721	10.2448	46.154	83.8463	99.3653	180.513	83.3141	55.0459	2	1
Ctr	2021-03-30	1h	5.69604	16.099	56.4132	84.7346	91.5772	137.552	77.5976	66.5763	2	1
Ctr	2021-03-30	1h	4.62227	22.4887	43.2576	89.2968	91.2001	188.265	81.4388	48.4425	2	1
Ctr	2021-03-30	1h	7.36163	22.4887	70.3426	98.14	121.972	170.171	119.703	71.6758	2	1
Ctr	2021-03-30	1h	4.98129	11.345	47.631	83.4798	80.8112	141.632	67.461	57.057	2	1
Ctr	2021-03-30	1h	5.77155	19.9925	83.385	98.9621	84.4722	100.252	83.5954	84.2596	2	1
Ctr	2021-03-30	1h	3.57829	29.996	80.4871	99.2162	85.8311	105.804	85.1583	81.123	2	1
Ctr	2021-03-30	1h	8.59253	12.2024	67.951	99.007	122.138	177.96	120.925	68.6326	2	1
Ctr	2021-03-30	1h	4.42252	12.2024	69.7483	99.0591	86.8294	123.318	86.0124	70.4108	2	1
Ctr	2021-03-30	1h	1.36172	11.1855	45.5537	97.4276	18.1741	38.8698	17.7066	46.7564	1	1
Ctr	2021-03-30	1h	3.76107	21.3542	38.062	81.8214	68.9412	148.202	56.4086	46.5185	2	1
Ctr	2021-03-30	1h	3.93	4.06746	79.4624	97.4674	88.4029	108.434	86.164	81.5271	2	1
Ctr	2021-03-30	1h	3.47639	8.13493	83.8992	98.0715	60.6782	70.9281	59.5081	85.549	2	1
Ctr	2021-03-30	1h	3.49052	30.506	56.9259	97.8679	64.3444	110.622	62.9725	58.1661	2	1
Ctr	2021-03-30	1h	0.561612	16.2699	44.2192	96.2333	9.35068	20.3497	8.99847	45.95	1	1
Ctr	2021-03-30	1h	0.381744	11.1855	25.0561	53.8046	4.7549	10.2105	2.55835	46.5686	1	1
Ctr	2021-03-30	1h	5.48955	14.2361	49.9016	94.0358	86.7131	163.405	81.5414	53.0665	2	1
Ctr	2021-03-30	1h	6.78577	28.4722	67.1127	98.015	124.248	181.459	121.782	68.4718	2	1
Ctr	2021-03-30	1h	4.71981	23.3879	43.8656	94.7433	84.2946	182.064	79.8634	46.2994	2	1
Ctr	2021-03-30	1h	7.67285	23.57	76.2505	94.2157	56.2581	69.5129	53.004	80.9319	2	1
Ctr	2021-03-30	1h	3.10159	19.9991	78.1098	95.4531	38.0658	46.5178	36.335	81.8305	1	1
Ctr	2021-03-30	1h	8.25744	5.08433	65.2271	96.7976	103.116	153.025	99.8139	67.3851	2	1
Ctr	2021-03-30	1h	2.16401	3.0506	58.2898	98.6187	59.2511	100.245	58.4326	59.1063	2	1
Ctr	2021-03-30	1h	1.53197	15.253	57.6397	95.8642	20.1673	33.5416	19.3332	60.1264	1	1
Ctr	2021-03-30	1h	0.620121	14.2361	42.12	91.4873	6.2863	13.6542	5.75117	46.0392	1	1
Ctr	2021-03-30	1h	0.227354	6.10119	42.8161	91.7047	2.02841	4.3445	1.86015	46.6891	1	1
Ctr	2021-03-30	1h	4.43745	14.2361	51.2533	96.9924	88.6327	167.73	85.967	52.8426	2	1
Ctr	2021-03-30	1h	4.61614	24.8764	92.3857	98.7694	77.4039	82.7524	76.4514	93.5368	2	1
Ctr	2021-03-30	1h	3.35472	11.1855	59.5826	98.2223	41.0655	67.6967	40.3355	60.661	1	1
Ctr	2021-03-30	1h	0.201296	7.11806	13.471	49.9848	1.56	5.78846	0.779763	26.9502	1	1
Ctr	2021-03-30	1h	4.85163	24.4048	52.4419	96.2063	89.2345	163.703	85.8492	54.5099	2	1
Ctr	2021-03-30	1h	5.61408	27.4554	65.8039	92.2559	113.28	158.816	104.507	71.3276	2	1
Ctr	2021-03-30	1h	1.19375	7.11806	18.6829	61.5702	2.76276	9.10475	1.70104	30.3441	1	1
Ctr	2021-03-30	1h	3.02752	22.371	56.6364	73.5717	60.1381	78.1205	44.2447	76.9813	2	1
Ctr	2021-03-30	1h	0.421064	7.11806	24.3503	72.7952	3.37431	10.0875	2.45633	33.4505	1	1
Ctr	2021-03-30	1h	6.22242	8.13493	66.9723	99.0295	129.485	191.464	128.228	67.6287	2	1
Ctr	2021-03-30	1h	4.6436	20.3373	65.5005	96.6162	86.9214	128.213	83.9801	67.7945	2	1
Ctr	2021-03-30	1h	5.14614	26.4385	72.6213	88.8773	111.85	136.888	99.4097	81.7097	2	1
Ctr	2021-03-30	1h	0.175768	11.1855	6.60688	16.3651	1.50528	3.72854	0.24634	40.3718	1	1
Ctr	2021-03-30	1h	7.74722	22.371	66.6048	99.2564	112.121	167.085	111.287	67.1038	2	1
Ctr	2021-03-30	1h	0.855517	10.1687	20.6862	52.619	11.5534	29.3881	6.07926	39.3131	1	1
Ctr	2021-03-30	1h	0.294542	8.13493	14.5939	35.4226	3.32504	8.07062	1.17782	41.1993	1	1
Ctr	2021-03-30	1h	4.11845	18.3036	53.9179	78.2037	99.2872	144.008	77.6462	68.9454	2	1
Ctr	2021-03-30	1h	2.67286	21.3542	90.7599	98.353	50.0029	54.1862	49.1793	92.2798	2	1
Ctr	2021-03-30	1h	5.31928	18.3036	26.7041	35.4793	101.79	135.239	36.1142	75.2666	2	1
Ctr	2021-03-30	1h	5.94527	19.3204	76.584	97.0497	113.921	144.365	110.56	78.9121	2	1
Ctr	2021-03-30	1h	4.30086	23.7208	58.0477	99.4611	80.0958	137.239	79.6642	58.3622	2	1
Ctr	2021-03-30	1h	3.55253	26.2532	56.1793	98.8542	72.8094	128.117	71.9751	56.8304	2	1
Ctr	2021-03-30	1h	3.19617	25.3838	52.8112	99.0172	76.266	142.993	75.5164	53.3354	2	1
Ctr	2021-03-30	1h	4.7996	11.1855	7.45091	18.5504	81.191	202.14	15.0612	40.1658	2	1
Ctr	2021-03-30	1h	0.421963	5.08433	13.3868	52.2771	2.84626	11.115	1.48795	25.6074	1	1
Ctr	2021-03-30	1h	0.58709	13.2193	2.15753	6.22909	3.18037	9.18219	0.198108	34.6363	1	1
Ctr	2021-03-30	1h	7.75719	6.10119	73.484	98.2164	118.719	158.675	116.601	74.8185	2	1
Ctr	2021-03-30	1h	5.29127	13.2193	30.1653	48.7809	94.6461	153.054	46.1692	61.8384	2	1
Ctr	2021-03-30	1h	3.01117	20.3373	61.9996	94.3174	64.6516	98.3519	60.9777	65.735	2	1
Ctr	2021-03-30	1h	5.22084	17.2867	27.0495	59.7422	74.3286	164.164	44.4056	45.277	2	1
Ctr	2021-03-30	1h	5.91871	17.2867	48.0974	67.9111	106.613	150.533	72.4023	70.824	2	1
Ctr	2021-03-30	1h	3.01276	25.4216	63.7234	99.2888	68.6556	106.974	68.1673	64.1799	2	1
Ctr	2021-03-30	1h	1.84421	29.4891	71.0745	97.8714	33.1161	45.6017	32.4112	72.6203	1	1
Ctr	2021-03-30	1h	1.83391	27.8555	67.4077	99.2025	55.5167	81.7028	55.074	67.9496	2	1
Ctr	2021-03-30	1h	4.26446	26.7841	57.1152	94.0788	64.9025	106.906	61.0595	60.71	2	1
Ctr	2021-03-30	1h	0.70669	25.4932	83.9789	98.8788	13.6274	16.0453	13.4746	84.9311	1	1
Ctr	2021-03-30	1h	4.30621	3.0506	51.0789	92.4127	70.7058	127.922	65.3412	55.2726	2	1
Ctr	2021-03-30	1h	6.14411	24.4048	74.6245	97.9163	109.274	143.38	106.997	76.2125	2	1
Ctr	2021-03-30	1h	0.358701	12.2024	55.4176	98.3089	5.4239	9.62181	5.33217	56.3709	1	1
Ctr	2021-03-30	1h	3.10289	22.371	56.6058	83.4414	59.4075	87.5712	49.5704	67.8391	2	1
Ctr	2021-03-30	1h	0.196981	8.13493	1.26212	4.00888	1.80785	5.74227	0.072475	31.4832	1	1
Ctr	2021-03-30	1h	4.08528	21.6692	52.7957	75.7804	68.532	98.3674	51.9338	69.6694	2	1
Ctr	2021-03-30	1h	6.15261	14.2361	70.195	99.025	97.6167	137.709	96.6649	70.8861	2	1
Ctr	2021-03-30	1h	2.60032	28.4722	75.2901	92.8451	59.3858	73.2325	55.1368	81.0922	2	1
Ctr	2021-03-30	1h	4.21681	26.4385	59.8362	98.8877	73.42	121.337	72.6034	60.5093	2	1
Ctr	2021-03-30	1h	9.87696	23.7904	65.7194	91.0793	116.448	161.383	106.06	72.1563	2	1
Ctr	2021-03-30	1h	6.87865	27.9279	75.0931	98.3382	97.3092	127.431	95.6921	76.3621	2	1
Ctr	2021-03-30	1h	5.50056	23.7467	66.7002	98.8299	108.059	160.111	106.794	67.4899	2	1
Ctr	2021-03-30	1h	5.10446	31.5735	66.6891	99.253	119.529	177.895	118.637	67.191	2	1
Ctr	2021-03-30	1h	6.41829	17.8917	80.6842	97.7283	107.204	129.851	104.769	82.5597	2	1
Ctr	2021-03-30	1h	8.99634	17.139	70.6306	99.0476	151.459	212.397	150.017	71.3097	2	1
Ctr	2021-03-30	1h	7.9308	16.0678	69.2633	98.6285	108.262	154.161	106.777	70.2265	2	1
Ctr	2021-03-30	1h	6.20873	13.5823	58.863	97.4215	129.12	213.7	125.79	60.4209	2	1
Ctr	2021-03-30	1h	6.37107	2.3998	69.4037	97.3443	126.755	177.784	123.389	71.2971	2	1
Ctr	2021-03-30	1h	0.424386	3.67294	20.4821	75.4688	5.61755	20.6986	4.2395	27.1398	1	1
Ctr	2021-03-30	1h	7.63866	19.9955	71.4995	96.4313	96.4786	130.121	93.0356	74.1456	2	1
Ctr	2021-03-30	1h	0.218086	7.69059	15.1102	55.6266	2.25975	8.31903	1.25702	27.1636	1	1
Ctr	2021-03-30	1h	0.172932	7.11796	9.91146	42.1228	1.64079	6.97322	0.691148	23.5299	1	1
Ctr	2021-03-30	1h	6.33349	24.8672	78.8347	98.0857	114.16	142.037	111.974	80.3732	2	1
Ctr	2021-03-30	1h	0.380507	7.11796	16.1577	68.8319	2.9027	12.3655	1.99798	23.4742	1	1
Ctr	2021-03-30	1h	0.825848	20.337	10.2747	29.1618	2.99078	8.48846	0.872165	35.2334	1	1
Ctr	2021-03-30	1h	5.4047	24.4044	70.1002	86.5196	87.8505	108.427	76.0079	81.0224	2	1
Ctr	2021-03-30	1h	2.57493	24.4044	69.4052	99.0124	45.4282	64.8072	44.9796	70.0975	2	1
Ctr	2021-03-30	1h	0.654236	4.06741	10.7319	49.6684	2.37748	11.0032	1.18085	21.6071	1	1
Ctr	2021-03-30	1h	2.68933	26.4381	70.8911	92.9063	46.8654	61.4195	43.5409	76.3038	1	1
Ctr	2021-03-30	1h	0.463541	10.1685	37.1012	94.9144	8.2927	21.2149	7.87097	39.0891	1	1
Ctr	2021-03-30	1h	5.39021	15.2528	74.3944	98.8387	111.95	148.734	110.65	75.2685	2	1
Ctr	2021-03-30	1h	3.1888	22.3707	66.8005	99.3	71.545	106.353	71.0441	67.2715	2	1
Ctr	2021-03-30	1h	0.522511	9.15167	17.6086	59.0725	3.79705	12.7382	2.24301	29.8084	1	1
Ctr	2021-03-30	1h	3.32732	9.15167	51.9744	91.2237	69.258	121.559	63.1798	56.9746	2	1
Ctr	2021-03-30	1h	7.96908	8.27279	70.3673	98.7544	120.188	168.674	118.691	71.2549	2	1
Ctr	2021-03-30	1h	3.42255	5.08426	62.9562	99.075	84.6705	133.247	83.8873	63.544	2	1
Ctr	2021-03-30	1h	3.74228	25.4213	64.2697	97.4955	69.8046	105.892	68.0563	65.9208	2	1
Ctr	2021-03-30	1h	7.04042	28.9548	70.4739	98.9189	122.858	172.446	121.53	71.244	2	1
Ctr	2021-03-30	1h	4.38232	15.2528	22.9518	45.1419	92.5703	182.068	41.788	50.8437	2	1
Ctr	2021-03-30	1h	0.126697	8.13481	11.4584	36.8771	1.17231	3.77291	0.432315	31.0719	1	1
Ctr	2021-03-30	1h	0.520848	6.10111	13.3244	67.0831	4.03899	20.3347	2.70948	19.8625	1	1
Ctr	2021-03-30	1h	0.532689	4.06741	6.07798	36.964	2.88321	17.5346	1.06575	16.443	1	1
Ctr	2021-03-30	1h	0.388132	7.11796	21.5837	74.051	2.08013	7.13665	1.54035	29.1471	1	1
Ctr	2021-03-30	1h	2.85499	17.2865	66.4257	96.9652	44.6807	65.2229	43.3248	68.5047	1	1
Ctr	2021-03-30	1h	0.115429	9.15167	17.1406	59.2265	1.05845	3.65729	0.626881	28.9408	1	1
Ctr	2021-03-30	1h	0.400437	9.15167	20.3872	62.8215	2.91734	8.98954	1.83272	32.4526	1	1
Ctr	2021-03-30	1h	4.10437	15.2528	59.7197	79.2832	67.9526	90.2131	53.875	75.3245	2	1
Ctr	2021-03-30	1h	3.9531	18.3033	36.9681	65.7204	98.9216	175.859	65.0117	56.2506	2	1
Ctr	2021-03-30	1h	6.18761	21.3539	56.4129	93.5276	128.436	212.935	120.123	60.3169	2	1
Ctr	2021-03-30	1h	3.28237	20.337	51.7735	93.8387	58.6287	106.264	55.0164	55.1729	2	1
Ctr	2021-03-30	1h	6.39413	11.0429	74.6849	93.8275	87.5454	109.984	82.1417	79.598	2	1
Ctr	2021-03-30	1h	1.84613	7.11796	69.022	95.5323	39.1411	54.1746	37.3924	72.2499	1	1
Ctr	2021-03-30	1h	0.110528	6.10111	5.14661	20.7322	0.808113	3.25533	0.167539	24.8243	1	1
Ctr	2021-03-30	1h	0.485409	7.11796	22.4404	69.6254	3.6753	11.4033	2.55895	32.2302	1	1
Ctr	2021-03-30	1h	5.45384	16.2696	64.7259	97.0213	101.695	152.437	98.666	66.7131	2	1
Ctr	2021-03-30	1h	4.59965	10.1685	47.9193	92.9421	82.0279	159.098	76.2384	51.5582	2	1
Ctr	2021-03-30	1h	4.1604	20.337	48.809	82.6879	92.8542	157.305	76.7792	59.0281	2	1
Ctr	2021-03-30	1h	2.90715	23.3876	61.7479	98.2203	73.9586	117.643	72.6423	62.8668	2	1
Ctr	2021-03-30	1h	4.53991	18.3033	53.5969	86.9806	84.1428	136.552	73.1878	61.6194	2	1
Ctr	2021-03-30	1h	4.04612	10.1685	62.6723	98.5612	100.313	157.757	98.8697	63.5871	2	1
Ctr	2021-03-30	1h	4.57061	27.455	55.3627	96.6308	83.4997	145.741	80.6864	57.293	2	1
Ctr	2021-03-30	1h	3.68873	17.2865	52.6069	98.1329	78.7948	146.984	77.3236	53.6079	2	1
Ctr	2021-03-30	1h	0.434873	11.7546	43.6319	92.8715	5.63594	11.9962	5.23418	46.981	1	1
Ctr	2021-03-30	1h	2.85026	24.4044	64.22	95.6156	69.3845	103.305	66.3425	67.1647	2	1
Ctr	2021-03-30	1h	0.541829	12.2022	11.4182	28.8465	3.46823	8.76198	1.00046	39.5828	1	1
Ctr	2021-03-30	1h	4.53487	27.455	62.1725	96.6257	76.5886	119.031	74.0043	64.3436	2	1
Ctr	2021-03-30	1h	0.391086	14.7154	15.9858	57.2936	2.39505	8.58393	1.37221	27.9016	1	1
Ctr	2021-03-30	1h	0.325956	6.10111	11.7467	36.4568	2.089	6.48335	0.761582	32.221	1	1
Ctr	2021-03-30	1h	5.46321	23.3876	55.5511	95.3218	86.3578	148.184	82.3178	58.2774	2	1
Ctr	2021-03-30	1h	0.250651	12.2022	11.6259	51.6372	1.71174	7.60279	0.883893	22.5146	1	1
Ctr	2021-03-30	1h	0.253971	10.341	4.59876	11.4899	2.61376	6.53042	0.300318	40.0244	1	1
Ctr	2021-03-30	1h	0.226721	7.11796	14.1879	43.7855	1.99308	6.15089	0.87268	32.4032	1	1
Ctr	2021-03-30	1h	0.205145	4.49747	20.4132	57.9247	2.85188	8.09253	1.65194	35.2408	1	1
Ctr	2021-03-30	1h	4.27641	18.3033	71.7601	95.3798	68.7964	91.4405	65.6179	75.2362	2	1
Ctr	2021-03-30	1h	0.276384	7.11796	32.6261	84.1014	3.62866	9.3537	3.05175	38.7938	1	1
Ctr	2021-03-30	1h	3.19245	9.30689	51.2873	96.9283	56.0077	105.849	54.2873	52.9126	2	1
Ctr	2021-03-30	1h	4.9095	6.10111	66.8094	98.475	108.515	159.948	106.861	67.844	2	1
Ctr	2021-03-30	1h	3.68825	27.455	56.0037	82.3649	73.7488	108.463	60.7432	67.9946	2	1
Ctr	2021-03-30	1h	0.848525	13.2191	43.3407	76.2705	11.1959	19.7024	8.53915	56.8251	1	1
Ctr	2021-03-30	1h	6.90052	19.6479	51.6988	90.1756	121.599	212.1	109.653	57.3312	2	1
Ctr	2021-03-30	1h	5.42434	28.4718	57.513	98.6413	90.9251	155.947	89.6898	58.3052	2	1
Ctr	2021-03-30	1h	0.133981	9.15167	4.96322	19.8779	0.981502	3.93096	0.195102	24.9685	1	1
Ctr	2021-03-30	1h	3.38162	11.3751	40.1731	89.1943	67.3475	149.528	60.0701	45.04	2	1
Ctr	2021-03-30	1h	5.3993	7.49578	68.4192	95.9356	105.433	147.835	101.148	71.3179	2	1
Ctr	2021-03-30	1h	4.79568	16.2696	62.4975	93.6434	86.3877	129.439	80.8964	66.7399	2	1
Ctr	2021-03-30	1h	1.28122	18.3033	67.6213	98.2359	21.8187	31.6967	21.4337	68.8356	1	1
Ctr	2021-03-30	1h	0.091941	6.10111	7.43528	31.0768	0.902199	3.77087	0.280375	23.9255	1	1
Ctr	2021-03-30	1h	0.294289	10.3436	21.6029	65.6993	2.54823	7.74973	1.67417	32.8815	1	1
Ctr	2021-03-30	1h	8.19601	24.8247	68.6722	93.6704	120.511	164.38	112.883	73.3126	2	1
Ctr	2021-03-30	1h	4.26167	22.1032	89.1991	99.0042	59.2431	65.7553	58.6531	90.0964	2	1
Ctr	2021-03-30	1h	6.69273	4.28503	63.2179	98.488	115.239	179.533	113.497	64.1884	2	1
Ctr	2021-03-30	1h	8.80944	24.6389	73.2873	98.2501	139.298	186.745	136.861	74.5926	2	1
Ctr	2021-03-30	1h	5.97138	9.81677	60.8429	96.5342	100.993	160.236	97.4923	63.0274	2	1
Ctr	2021-03-30	1h	6.41405	19.6335	73.737	97.8542	102.526	136.059	100.326	75.3539	2	1
Ctr	2021-03-30	1h	9.46486	22.9058	71.2562	99.1503	125.847	175.112	124.778	71.8669	2	1
Ctr	2021-03-30	1h	6.37946	8.57005	65.746	99.1641	87.3945	131.816	86.6639	66.3002	2	1
Ctr	2021-03-30	1h	1.18883	8.72602	10.4822	37.4617	6.15813	22.0083	2.30694	27.981	1	1
Ctr	2021-03-30	1h	9.82577	25.8887	82.4836	98.3782	95.8554	114.327	94.3008	83.8433	2	1
Ctr	2021-03-30	1h	6.0655	20.4066	59.5674	85.7255	103.438	148.862	88.673	69.4861	2	1
Ctr	2021-03-30	1h	3.95012	20.8142	51.5095	73.8264	68.1211	97.635	50.2913	69.7712	2	1
Ctr	2021-03-30	1h	0.328931	12.2437	10.4187	50.1113	1.84323	8.86552	0.923668	20.791	1	1
Ctr	2021-03-30	1h	1.25597	22.672	86.5627	98.1447	38.5491	43.7069	37.8339	88.199	1	1
Ctr	2021-03-30	1h	5.79021	20.0047	82.3615	90.9346	112.754	124.491	102.533	90.5722	2	1
Ctr	2021-03-30	1h	4.03271	27.2834	73.0322	87.0716	93.3858	111.338	81.3125	83.876	2	1
Ctr	2021-03-30	1h	4.62622	21.6714	73.7032	96.3213	84.478	110.403	81.3703	76.518	2	1
Ctr	2021-03-30	1h	6.90547	6.85997	53.6186	96.7561	127.616	230.286	123.476	55.4162	2	1
Ctr	2021-03-30	1h	0.106922	7.1178	1.9652	6.75075	0.793297	2.72509	0.053553	29.1109	1	1
Ctr	2021-03-30	1h	7.50666	27.4544	62.0159	95.5929	138.343	213.245	132.246	64.875	2	1
Ctr	2021-03-30	1h	0.257282	6.10097	26.7315	74.0373	1.71946	4.76234	1.27304	36.1054	1	1
Ctr	2021-03-30	1h	0.177414	5.08414	12.9943	52.9327	0.915021	3.72736	0.484345	24.5488	1	1
Ctr	2021-03-30	1h	0.368009	16.2693	21.9587	50.4469	3.2306	7.42182	1.62974	43.5284	1	1
Ctr	2021-03-30	1h	0.093309	6.10097	5.163	18.0495	0.678906	2.37341	0.122539	28.6047	1	1
Ctr	2021-03-30	1h	1.09421	11.1851	82.4219	98.5272	25.1721	30.0908	24.8014	83.6539	1	1
Ctr	2021-03-30	1h	3.24342	10.1683	35.4833	74.4625	67.349	141.333	50.1498	47.6527	2	1
Ctr	2021-03-30	1h	4.18285	24.4039	44.0827	61.0042	82.4639	114.118	50.3064	72.2617	2	1
Ctr	2021-03-30	1h	1.76178	13.2188	66.9371	98.1545	37.2724	54.6551	36.5846	68.1957	1	1
Ctr	2021-03-30	1h	0.368544	12.2019	45.3332	86.5733	4.41596	8.43319	3.82304	52.364	1	1
Ctr	2021-03-30	1h	0.137856	4.06731	4.34062	30.5828	0.446465	3.14566	0.136541	14.193	1	1
Ctr	2021-03-30	1h	1.13418	3.05049	6.54539	23.7014	3.18315	11.5265	0.754453	27.616	1	1
Ctr	2021-03-30	1h	0.495134	9.15146	13.1801	56.7013	1.49955	6.45113	0.850262	23.2447	1	1
Ctr	2021-03-30	1h	0.183451	9.15146	24.9425	70.0495	2.04465	5.74227	1.43227	35.607	1	1
Ctr	2021-03-30	1h	1.89475	6.10097	66.6118	98.0044	42.9853	63.2433	42.1275	67.9682	1	1
Ctr	2021-03-30	1h	6.02666	25.4207	64.6014	98.2944	107.43	163.461	105.598	65.7223	2	1
Ctr	2021-03-30	1h	5.86447	15.2524	8.14999	12.689	100.386	156.295	12.738	64.2289	2	1
Ctr	2021-03-30	1h	4.78377	14.2356	28.3747	41.2455	89.7016	130.39	36.9979	68.7947	2	1
Ctr	2021-03-30	1h	4.99692	16.2693	51.3252	82.7439	79.9511	128.893	66.1546	62.029	2	1
Ctr	2021-03-30	1h	4.3347	3.05049	56.2017	99.2308	76.4526	134.986	75.8645	56.6373	2	1
Ctr	2021-03-30	1h	4.12767	10.1683	73.595	96.7793	87.3773	114.903	84.5631	76.0442	2	1
Ctr	2021-03-30	1h	0.230455	6.10097	15.7046	58.1921	1.56809	5.81043	0.912507	26.9876	1	1
Ctr	2021-03-30	1h	4.503	21.3534	78.3054	97.3036	74.5427	92.628	72.5327	80.4753	2	1
Ctr	2021-03-30	1h	7.01121	12.2019	66.116	98.5076	118.448	176.477	116.68	67.1177	2	1
Ctr	2021-03-30	1h	3.59531	9.15146	38.7123	73.7765	67.0883	127.855	49.4954	52.4723	2	1
Ctr	2021-03-30	1h	3.82743	28.4712	84.3981	90.1152	72.2758	77.1717	65.1315	93.6558	2	1
Ctr	2021-03-30	1h	0.433444	7.1178	10.5061	36.5628	3.50638	12.2027	1.28203	28.7345	1	1
Ctr	2021-03-30	1h	2.3158	12.2019	70.4183	93.8224	54.6475	72.8101	51.2716	75.0549	2	1
Ctr	2021-03-30	1h	4.11777	13.2188	61.5927	95.4591	22.0595	34.1889	21.0579	64.5226	1	1
Ctr	2021-03-30	1h	0.371075	9.15146	4.16929	27.2308	2.40096	15.6814	0.653802	15.3109	1	1
Ctr	2021-03-30	1h	0.353075	13.2188	25.6967	54.8544	2.3535	5.024	1.291	46.8453	1	1
Ctr	2021-03-30	1h	0.183456	2.03366	10.7586	38.3747	1.53933	5.4906	0.590713	28.0357	1	1
Ctr	2021-03-30	1h	0.242402	6.10097	13.4882	50.824	1.56593	5.90045	0.795867	26.5391	1	1
Ctr	2021-03-30	1h	0.140399	7.1178	6.59328	28.2074	1.03237	4.4167	0.291205	23.3743	1	1
Ctr	2021-03-30	1h	3.41783	28.4712	59.9321	90.9978	61.2148	92.9453	55.7041	65.8611	2	1
Ctr	2021-03-30	1h	5.68266	11.1851	6.8833	11.6804	93.5236	158.702	10.9239	58.9305	2	1
Ctr	2021-03-30	1h	0.508577	11.1851	3.60446	13.7505	2.33337	8.90148	0.32085	26.2133	1	1
Ctr	2021-03-30	1h	7.06087	25.1959	74.4929	99.0052	123.063	163.557	121.838	75.2415	2	1
Ctr	2021-03-30	1h	3.68972	19.3197	48.4026	97.6841	68.4794	138.202	66.8934	49.5502	2	1
Ctr	2021-03-30	1h	4.64653	22.703	56.2394	96.9436	82.6594	142.485	80.133	58.0125	2	1
Ctr	2021-03-30	1h	3.34341	14.5948	69.303	98.7688	55.3308	78.8559	54.6495	70.1669	2	1
Ctr	2021-03-30	1h	3.68033	7.1178	51.4714	95.2804	51.6945	95.6935	49.2547	54.0209	2	1
Ctr	2021-03-30	1h	1.02059	29.329	64.9367	98.1662	25.0315	37.8407	24.5725	66.1497	1	1
Ctr	2021-03-30	1h	3.75385	10.1683	54.1023	89.8601	84.5914	140.5	76.0139	60.2072	2	1
Ctr	2021-03-30	1h	6.2171	3.99941	16.4092	37.7247	17.0402	39.1754	6.42837	43.4973	1	1
Ctr	2021-03-30	1h	0.173945	6.10097	13.8263	39.7592	2.05419	5.9071	0.816731	34.775	1	1
Ctr	2021-03-30	1h	7.44838	22.7554	73.9795	98.9343	108.673	145.331	107.515	74.7764	2	1
Ctr	2021-03-30	1h	3.33454	18.3029	50.6908	88.4152	63.0601	109.99	55.7547	57.3326	2	1
Ctr	2021-03-30	1h	5.90247	14.2356	51.038	94.1932	42.7553	78.907	40.2725	54.1844	1	1
Ctr	2021-03-30	1h	2.90728	19.3197	60.3523	86.5015	64.9452	93.0844	56.1785	69.7702	2	1
Ctr	2021-03-30	1h	1.11926	26.4375	91.9061	99.5902	20.4139	22.1207	20.3303	92.2843	1	1
Ctr	2021-03-30	1h	1.7669	12.2019	88.3409	99.1472	26.4734	29.7118	26.2477	89.1007	1	1
Ctr	2021-03-30	1h	0.327662	8.13463	17.2612	56.9351	2.14032	7.05975	1.2186	30.3172	1	1
Ctr	2021-03-30	1h	3.40246	27.4544	74.7541	94.5903	67.297	85.1544	63.6564	79.0294	2	1
Ctr	2021-03-30	1h	4.85328	18.6183	78.9476	97.2059	88.2914	108.711	85.8245	81.2168	2	1
Ctr	2021-03-30	1h	5.81904	10.7134	69.7876	99.1648	74.1823	105.41	73.5628	70.3753	2	1
Ctr	2021-03-30	1h	5.35068	19.2842	70.2732	98.262	101.269	141.602	99.5086	71.5161	2	1
Ctr	2021-03-30	1h	5.01358	23.5674	79.3086	97.8505	74.556	91.9867	72.9534	81.0508	2	1
Ctr	2021-03-30	1h	7.96182	15.7109	42.2215	68.3717	113.264	183.416	77.4408	61.7529	2	1
Ctr	2021-03-30	1h	8.52438	21.8153	50.9536	72.8975	112.649	161.163	82.1183	69.8976	2	1
Ctr	2021-03-30	1h	5.88277	6.79171	25.991	79.5785	67.3897	206.332	53.6277	32.6608	2	1
Ctr	2021-03-30	1h	7.18684	9.72813	75.4785	99.2721	122.62	161.274	121.727	76.032	2	1
Ctr	2021-03-30	1h	6.35545	27.4599	64.2495	95.2252	117.171	173.662	111.577	67.4711	2	1
Ctr	2021-03-30	1h	0.294211	12.2044	26.3849	83.5952	3.81007	12.0714	3.18504	31.5627	1	1
Ctr	2021-03-30	1h	3.18673	23.7445	53.415	97.5023	75.2429	137.346	73.3635	54.7834	2	1
Ctr	2021-03-30	1h	9.83554	19.3236	70.7409	94.6632	130.11	174.109	123.166	74.7291	2	1
Ctr	2021-03-30	1h	4.22698	5.08516	82.1315	99.208	114.541	138.356	113.634	82.7872	2	1
Ctr	2021-03-30	1h	0.113292	8.13626	25.9032	84.2685	1.15281	3.75034	0.971457	30.7389	1	1
Ctr	2021-03-30	1h	0.67361	19.3236	46.73	95.1164	7.49167	15.2489	7.12581	49.1293	1	1
Ctr	2021-03-30	1h	0.354618	5.08516	14.7112	40.2809	3.17354	8.68951	1.27833	36.5215	1	1
Ctr	2021-03-30	1h	6.4836	23.6904	80.8184	98.4767	124.156	151.283	122.265	82.0685	2	1
Ctr	2021-03-30	1h	0.16188	9.1533	10.4146	38.4801	1.17439	4.33915	0.451905	27.0649	1	1
Ctr	2021-03-30	1h	3.55428	27.4599	64.6903	98.1897	82.8675	125.78	81.3674	65.8829	2	1
Ctr	2021-03-30	1h	0.323742	6.00109	14.8813	51.8328	2.76792	9.6409	1.43469	28.7102	1	1
Ctr	2021-03-30	1h	3.06263	29.494	76.0397	95.7653	50.9883	64.2153	48.8291	79.4021	2	1
Ctr	2021-03-30	1h	6.25553	18.3066	47.0541	58.5136	123.682	153.804	72.3711	80.4157	2	1
Ctr	2021-03-30	1h	3.51353	16.2725	61.2999	98.9198	68.9858	111.322	68.2406	61.9693	2	1
Ctr	2021-03-30	1h	4.80689	6.54593	89.1904	98.8717	85.5582	94.8453	84.5929	90.2082	2	1
Ctr	2021-03-30	1h	5.17896	25.4258	78.1286	97.9281	111.336	139.551	109.029	79.7815	2	1
Ctr	2021-03-30	1h	8.3629	6.1022	74.3313	97.3829	124.342	162.903	121.088	76.3289	2	1
Ctr	2021-03-30	1h	3.49995	2.26388	57.1715	99.0108	79.2973	137.329	78.513	57.7426	2	1
Ctr	2021-03-30	1h	4.38304	9.1533	57.6141	90.4981	87.175	136.931	78.8917	63.6633	2	1
Ctr	2021-03-30	1h	0.283782	11.1874	10.8154	40.0735	2.35751	8.73509	0.944734	26.9889	1	1
Ctr	2021-03-30	1h	6.18337	25.4258	55.2596	75.719	127.326	174.467	96.4097	72.9798	2	1
Ctr	2021-03-30	1h	4.30475	22.3747	56.4948	98.7241	86.8854	151.831	85.7769	57.2249	2	1
Ctr	2021-03-30	1h	4.55478	21.3577	49.6119	69.89	81.6364	115.004	57.0557	70.9857	2	1
Ctr	2021-03-30	1h	3.21311	5.08516	61.8309	98.8452	60.5824	96.8493	59.8828	62.5532	2	1
Ctr	2021-03-30	1h	6.25221	18.3066	80.1641	98.622	102.16	125.683	100.753	81.2842	2	1
Ctr	2021-03-30	1h	3.69515	19.3236	72.0445	92.4751	88.228	113.248	81.589	77.9069	2	1
Ctr	2021-03-30	1h	5.05606	14.2385	54.2013	82.123	95.7826	145.125	78.6595	66.0001	2	1
Ctr	2021-03-30	1h	3.46855	19.3236	58.9608	98.4598	67.5246	112.761	66.4845	59.8831	2	1
Ctr	2021-03-30	1h	4.78161	8.13626	55.0115	98.1533	71.1553	126.958	69.8413	56.0465	2	1
Ctr	2021-03-30	1h	7.44066	16.2725	71.1406	99.162	123.111	171.604	122.08	71.7417	2	1
Ctr	2021-03-30	1h	5.83832	23.3918	60.423	74.7074	121.268	149.937	90.5964	80.8795	2	1
Ctr	2021-03-30	1h	0.642323	4.06813	18.8365	77.9621	4.89425	20.2568	3.81566	24.161	1	1
Ctr	2021-03-30	1h	4.41307	21.3577	56.1966	97.723	70.9545	123.386	69.3389	57.506	2	1
Ctr	2021-03-30	1h	9.17431	4.06813	75.0767	98.6995	139.077	182.837	137.268	76.066	2	1
Ctr	2021-03-30	1h	4.16978	14.2385	29.496	59.2376	69.3332	139.243	41.0713	49.7928	2	1
Ctr	2021-03-30	1h	0.710124	12.2044	25.334	75.0872	6.69437	19.8414	5.02661	33.7395	1	1
Ctr	2021-03-30	1h	4.62037	15.2555	57.703	94.1425	75.5908	123.326	71.163	61.2933	2	1
Ctr	2021-03-30	1h	4.69255	10.1703	84.1433	98.2759	87.2555	101.911	85.7511	85.6195	2	1
Ctr	2021-03-30	1h	3.43072	21.3577	52.7547	71.9357	80.7207	110.07	58.067	73.3358	2	1
Ctr	2021-03-30	1h	0.338085	16.2725	26	61.4422	4.75724	11.2421	2.92295	42.3162	1	1
Ctr	2021-03-30	1h	7.47444	16.2725	68.4378	96.7658	122.062	172.586	118.114	70.7252	2	1
Ctr	2021-03-30	1h	4.54947	18.3066	59.8601	71.052	87.849	104.274	62.4185	84.2483	2	1
Ctr	2021-03-30	1h	0.991245	28.4769	49.1879	96.3205	14.7531	28.8898	14.2103	51.0669	1	1
Ctr	2021-03-30	1h	0.745699	10.1703	20.5072	62.2924	3.48136	10.5749	2.16862	32.9209	1	1
Ctr	2021-03-30	1h	6.25225	18.3066	48.6649	95.28	119.444	233.856	113.806	51.0757	2	1
Ctr	2021-03-30	1h	3.15368	26.4429	75.1477	96.3874	68.6513	88.0549	66.1712	77.9643	2	1
Ctr	2021-03-30	1h	9.41385	25.4258	58.2616	91.9532	135.448	213.775	124.549	63.36	2	1
Ctr	2021-03-30	1h	1.91755	8.13626	11.0099	32.0937	13.4828	39.3022	4.32712	34.3054	1	1
Ctr	2021-03-30	1h	3.68991	9.1533	66.8855	95.709	75.9238	108.642	72.666	69.8842	2	1
Ctr	2021-03-30	1h	3.37268	16.2725	13.2781	21.2846	96.3198	154.399	20.5013	62.3835	2	1
Ctr	2021-03-30	1h	4.12058	23.3918	47.3928	90.1828	90.3063	171.842	81.4407	52.552	2	1
Ctr	2021-03-30	1h	3.17549	24.4088	63.4393	89.4679	55.9336	78.8827	50.0426	70.9073	2	1
Ctr	2021-03-30	1h	4.7521	24.4088	74.9384	97.3422	98.1753	127.526	95.5661	76.9845	2	1
Ctr	2021-03-30	1h	3.84596	21.3577	34.0079	47.0633	81.7378	113.116	38.4685	72.2598	2	1
Ctr	2021-03-30	1h	0.151601	7.11923	0.733408	3.14395	1.42757	6.11966	0.044882	23.3276	1	1
Ctr	2021-03-30	1h	0.098437	17.2896	4.05296	11.4504	1.20228	3.39669	0.137667	35.3957	1	1
Ctr	2021-03-30	1h	7.47362	6.48705	60.0102	97.8687	115.01	187.567	112.559	61.3171	2	1
Ctr	2021-03-30	1h	3.47814	5.08516	65.5711	98.5115	73.0497	109.747	71.9624	66.5619	2	1
Ctr	2021-03-30	1h	2.72598	11.0555	56.0521	98.1697	67.0834	117.49	65.8555	57.0972	2	1
Ctr	2021-03-30	1h	0.082901	11.1874	14.4933	46.4353	0.675187	2.16324	0.313525	31.2118	1	1
Ctr	2021-03-30	1h	5.0907	13.4475	43.3728	64.9138	99.9832	149.639	64.9029	66.8161	2	1
Ctr	2021-03-30	1h	6.49671	18.6196	57.4554	97.8154	98.1455	167.089	96.0014	58.7386	2	1
Ctr	2021-03-30	1h	6.69862	17.8939	56.6493	84.0244	109.889	162.991	92.3336	67.4201	2	1
Ctr	2021-03-30	1h	11.6802	7.49566	77.4564	95.7603	136.465	168.713	130.679	80.8857	2	1
Ctr	2021-03-30	1h	4.13887	21.0517	75.1579	87.5874	69.9225	81.4862	61.2433	85.809	2	1
Ctr	2021-03-30	1h	8.02808	17.4531	68.0778	98.8481	120.552	175.039	119.163	68.8711	2	1
Ctr	2021-03-30	1h	1.85149	9.81735	47.1847	95.6837	27.3875	55.5379	26.2054	49.3131	1	1
Ctr	2021-03-30	1h	0.203847	5.65956	22.2659	69.3331	2.23527	6.96035	1.54978	32.1144	1	1
Ctr	2021-03-30	1h	3.59606	7.05842	56.7271	95.6535	70.0977	118.199	67.0509	59.3048	2	1
Ctr	2021-03-30	1h	8.44604	22.0408	66.286	99.2861	122.82	183.966	121.944	66.7626	2	1
Ctr	2021-03-30	1h	6.08088	6.24902	28.3412	69.8275	93.1818	229.582	65.0665	40.5875	2	1
Ctr	2021-03-30	1h	4.05747	14.9977	73.9276	94.3745	90.4033	115.407	85.3176	78.3343	2	1
Ctr	2021-03-30	1h	7.54855	16.3672	71.8752	98.365	127.518	174.516	125.434	73.0699	2	1
Ctr	2021-03-30	1h	0.218336	6.85906	22.6709	70.97	1.62509	5.08725	1.15333	31.9444	1	1
Ctr	2021-03-30	1h	6.24162	13.9579	51.4657	97.955	88.4474	168.342	86.6386	52.5401	2	1
Ctr	2021-03-30	1h	7.42577	14.6337	43.8575	88.9802	97.4107	197.631	86.6763	49.2891	2	1
Ctr	2021-03-30	1h	8.72491	20.4872	56.9657	93.8297	124.963	205.83	117.252	60.7118	2	1
Ctr	2021-03-30	1h	7.33391	2.99996	60.8686	98.6585	137.205	222.388	135.364	61.6963	2	1
Ctr	2021-03-30	1h	2.02774	24.3833	68.9017	96.0943	38.6792	53.9443	37.1685	71.7021	1	1
Ctr	2021-03-30	1h	3.8786	23.2284	75.2529	94.2916	64.3304	80.6057	60.6581	79.8087	2	1
Ctr	2021-04-07	1h	0.741442	6.10087	34.0701	66.7387	5.23943	10.2633	3.49673	51.0501	1	1
Ctr	2021-04-07	1h	0.087189	5.08406	8.9078	33.1676	0.65521	2.43963	0.217318	26.8569	1	1
Ctr	2021-04-07	1h	0.163945	11.1849	14.8567	60.9254	0.882648	3.61964	0.537757	24.385	1	1
Ctr	2021-04-07	1h	7.28659	17.2858	48.3507	83.8301	85.7272	148.633	71.8651	57.6771	2	1
Ctr	2021-04-07	1h	3.6249	9.15131	67.2644	97.7769	44.1866	64.2305	43.2042	68.7937	1	1
Ctr	2021-04-07	1h	0.080838	6.10087	7.79095	35.3919	0.759748	3.4513	0.268889	22.0134	1	1
Ctr	2021-04-07	1h	9.53425	18.3026	57.559	96.6184	123.602	207.478	119.422	59.5736	2	1
Ctr	2021-04-07	1h	0.106954	7.11768	19.1397	52.26	1.08609	2.96552	0.567591	36.624	1	1
Ctr	2021-04-07	1h	0.147963	5.08406	6.57883	37.0939	0.740404	4.17467	0.274645	17.7356	1	1
Ctr	2021-04-07	1h	0.171495	11.1849	19.3791	50.9013	1.59572	4.19133	0.812242	38.0719	1	1
Ctr	2021-04-07	1h	0.348923	10.1681	3.12511	10.7643	2.70137	9.30477	0.290784	29.0321	1	1
Ctr	2021-04-07	1h	11.4882	16.6641	78.6594	99.3781	137.387	173.574	136.533	79.1517	2	1
Ctr	2021-04-07	1h	5.40681	19.3194	38.7759	57.7915	105.181	156.761	60.7854	67.0962	2	1
Ctr	2021-04-07	1h	5.78441	23.3867	58.6581	78.7061	96.607	129.625	76.0356	74.528	2	1
Ctr	2021-04-07	1h	0.123289	15.2522	9.03501	36.9797	0.890034	3.64285	0.329132	24.4324	1	1
Ctr	2021-04-07	1h	0.124053	4.06725	8.35142	52.5381	0.58089	3.65433	0.305189	15.8959	1	1
Ctr	2021-04-07	1h	0.171314	8.1345	7.05401	35.6666	0.674139	3.40859	0.240443	19.7776	1	1
Ctr	2021-04-07	1h	1.23317	16.5491	20.7994	77.4097	7.87969	29.3261	6.09964	26.8692	1	1
Ctr	2021-04-07	1h	8.21312	19.3194	77.7765	99.26	116.347	148.484	115.486	78.3564	2	1
Ctr	2021-04-07	1h	4.18146	13.2186	73.3283	98.689	87.5229	117.793	86.3755	74.3024	2	1
Ctr	2021-04-07	1h	0.083253	11.1849	9.01532	35.9477	0.684493	2.72935	0.24606	25.079	1	1
Ctr	2021-04-07	1h	0.17576	12.2017	18.0363	42.5386	1.62179	3.825	0.689887	42.3998	1	1
Ctr	2021-04-07	1h	2.8665	28.4707	50.8758	97.7204	76.7015	147.325	74.953	52.0626	2	1
Ctr	2021-04-07	1h	4.95615	15.3135	71.8051	97.5411	87.2388	118.506	85.0937	73.6152	2	1
Ctr	2021-04-07	1h	7.13646	8.1345	70.5335	96.1256	106.192	144.723	102.078	73.3764	2	1
Ctr	2021-04-07	1h	0.963156	4.06725	4.2545	16.6471	5.2261	20.4489	0.869997	25.5569	1	1
Ctr	2021-04-07	1h	6.68404	20.3362	86.5316	99.3808	99.6489	114.446	99.0319	87.0707	2	1
Ctr	2021-04-07	1h	0.138636	4.06725	8.84577	33.1755	0.988064	3.70567	0.327795	26.6636	1	1
Ctr	2021-04-07	1h	4.33788	13.2186	60.8471	95.5236	78.3125	122.942	74.8069	63.6985	2	1
Ctr	2021-04-07	1h	0.130776	6.10087	14.1638	49.7043	1.04966	3.68353	0.521727	28.4961	1	1
Ctr	2021-04-07	1h	2.58681	26.4371	75.3837	94.7738	49.8867	62.7184	47.2795	79.5407	2	1
Ctr	2021-04-07	1h	1.69487	22.3699	58.9605	97.7622	32.7563	54.3132	32.0233	60.3101	1	1
Ctr	2021-04-07	1h	0.112349	6.10087	26.1636	79.14	1.04836	3.17109	0.829672	33.0599	1	1
Ctr	2021-04-07	1h	1.15172	6.10087	4.08963	10.1774	9.68029	24.0903	0.985205	40.1834	1	1
Ctr	2021-04-07	1h	0.169031	6.10087	16.5661	51.6123	1.22681	3.82217	0.633183	32.0971	1	1
Ctr	2021-04-07	1h	0.474321	6.10087	15.6968	68.6409	2.0972	9.17093	1.43954	22.8679	1	1
Ctr	2021-04-07	1h	0.127335	6.10087	13.1783	51.7347	0.822728	3.22982	0.425636	25.4729	1	1
Ctr	2021-04-07	1h	0.139851	8.1345	0.732736	3.24893	0.762439	3.38063	0.024771	22.5532	1	1
Ctr	2021-04-07	1h	2.5915	6.10087	16.5435	68.1844	36.6587	151.09	24.9955	24.2628	1	1
Ctr	2021-04-07	1h	7.19045	24.4035	78.1277	98.7277	109.383	138.224	107.991	79.1345	2	1
Ctr	2021-04-07	1h	0.156496	7.11768	12.5499	50.0384	1.19319	4.75745	0.597053	25.0804	1	1
Ctr	2021-04-07	1h	8.23744	7.19915	70.6722	99.0339	132.402	185.536	131.122	71.3616	2	1
Ctr	2021-04-07	1h	5.23729	21.3531	15.3443	22.0298	96.9458	139.185	21.357	69.6527	2	1
Ctr	2021-04-07	1h	3.59647	26.4371	72.272	99.1117	56.3627	77.2941	55.862	72.9198	2	1
Ctr	2021-04-07	1h	1.75642	6.15253	32.7331	69.8234	18.7467	39.9888	13.0896	46.8798	1	1
Ctr	2021-04-07	1h	0.469188	7.11768	45.8538	96.0754	6.48752	13.593	6.23291	47.7269	1	1
Ctr	2021-04-07	1h	5.84368	26.4371	60.3886	96.9656	102.605	164.752	99.4917	62.2784	2	1
Ctr	2021-04-07	1h	9.69404	16.1507	78.0444	99.2208	132.805	168.84	131.77	78.6573	2	1
Ctr	2021-04-07	1h	0.121735	5.08406	12.9355	38.4939	1.2917	3.84388	0.497227	33.6042	1	1
Ctr	2021-04-07	1h	5.27139	9.67481	64.9617	96.5881	89.1571	132.563	86.1151	67.2564	2	1
Ctr	2021-04-07	1h	0.201964	12.2017	19.4829	74.5576	1.9842	7.59319	1.47938	26.1314	1	1
Ctr	2021-04-07	1h	7.64036	14.2067	84.1235	99.4835	133.028	157.317	132.341	84.5603	2	1
Ctr	2021-04-07	1h	5.08058	1.05256	49.2719	98.2481	77.9294	155.391	76.5641	50.1505	2	1
Ctr	2021-04-07	1h	11.2424	21.0512	70.2469	98.4998	133.221	186.802	131.223	71.3168	2	1
Ctr	2021-04-07	1h	7.28435	18.9461	65.144	98.0819	75.3854	113.501	73.9394	66.4179	2	1
Ctr	2021-04-07	1h	6.72096	10.9081	77.7732	99.5417	121.111	155.01	120.556	78.1313	2	1
Ctr	2021-04-07	1h	0.235975	7.49879	9.0955	38.8232	0.999974	4.26828	0.388222	23.428	1	1
Ctr	2021-04-07	1h	8.43462	16.9777	51.5951	98.071	114.034	216.753	111.834	52.61	2	1
Ctr	2021-04-07	1h	3.63389	11.7658	59.4444	99.5304	81.2513	136.043	80.8697	59.7249	2	1
Ctr	2021-04-07	1h	6.06536	6.12208	78.153	97.2519	86.0487	107.077	83.684	80.3614	2	1
Ctr	2021-04-07	1h	0.506508	6.38252	24.7665	72.581	4.385	12.8507	3.18268	34.1226	1	1
Ctr	2021-04-07	1h	3.25083	13.0428	60.8708	89.9299	33.7945	49.9276	30.3913	67.687	1	1
Ctr	2021-04-07	1h	6.75463	22.1728	72.9885	98.326	115.894	156.126	113.954	74.2311	2	1
Ctr	2021-04-07	1h	3.64983	26.6649	90.3462	98.5463	59.5251	64.9278	58.6598	91.679	2	1
Ctr	2021-04-07	1h	6.09657	4.09041	59.087	98.2102	53.1005	88.2598	52.1501	60.1638	2	1
Ctr	2021-04-07	1h	8.00395	22.3221	75.3114	98.8509	116.458	152.858	115.12	76.1869	2	1
Ctr	2021-04-07	1h	4.38883	20.4521	51.5726	94.3293	73.9506	135.26	69.7571	54.6729	2	1
Ctr	2021-04-07	1h	1.66423	22.3234	56.4802	97.2486	45.6087	78.5298	44.3538	58.0782	1	1
Ctr	2021-04-07	1h	5.40282	19.4596	52.5561	93.9156	61.6781	110.216	57.9254	55.961	2	1
Ctr	2021-04-07	1h	10.7048	10.0003	82.9805	96.285	136.854	158.796	131.77	86.1821	2	1
Ctr	2021-04-07	1h	0.570195	9.15131	4.77709	17.0923	4.46612	15.9797	0.763365	27.9487	1	1
Ctr	2021-04-07	1h	11.0343	13.3318	61.1198	94.036	87.7429	134.997	82.5099	64.9962	2	1
Ctr	2021-04-07	1h	0.114733	7.11768	5.54472	23.0252	1.05728	4.3905	0.243441	24.0811	1	1
Ctr	2021-04-07	1h	0.172768	8.13449	7.93913	26.1331	1.20626	3.97064	0.315235	30.3795	1	1
Ctr	2021-04-07	1h	4.52889	24.4035	43.6452	85.7409	72.9121	143.235	62.5155	50.9036	2	1
Ctr	2021-04-07	1h	0.643328	7.11768	3.93301	14.2329	2.65673	9.61424	0.378129	27.6333	1	1
Ctr	2021-04-07	1h	0.370496	8.13449	10.4346	39.5712	2.43226	9.22386	0.962474	26.3692	1	1
Ctr	2021-04-07	1h	0.195926	6.10087	9.47481	29.1338	1.91808	5.89783	0.558808	32.5218	1	1
Ctr	2021-04-07	1h	0.14241	7.11768	18.4078	69.1928	1.14181	4.29194	0.790049	26.6036	1	1
Ctr	2021-04-07	1h	4.52576	6.10087	71.1245	97.6051	66.0381	90.625	64.4566	72.8697	2	1
Ctr	2021-04-07	1h	7.5149	20.3362	68.8408	98.9419	126.952	182.462	125.609	69.577	2	1
Ctr	2021-04-07	1h	2.35478	30.5044	64.9749	98.6599	60.1327	91.3074	59.3269	65.8574	2	1
Ctr	2021-04-07	1h	4.10877	24.4035	61.7389	75.628	87.15	106.756	65.9098	81.635	2	1
Ctr	2021-04-07	1h	0.173608	7.11768	10.9369	27.5532	1.32558	3.33952	0.365239	39.6937	1	1
Ctr	2021-04-07	1h	4.22059	21.353	65.6673	78.7486	94.6689	113.527	74.5505	83.3886	2	1
Ctr	2021-04-07	1h	2.19215	24.4035	43.0014	89.7852	37.8355	78.9991	33.9707	47.8936	1	1
Ctr	2021-04-07	1h	3.08285	7.11768	65.4711	98.3404	39.7362	59.6854	39.0767	66.576	1	1
Ctr	2021-04-07	1h	4.37579	19.3194	50.0229	98.2269	77.2732	151.737	75.9031	50.9258	2	1
Ctr	2021-04-07	1h	3.77865	15.2522	54.3309	97.1015	66.9187	119.599	64.9791	55.9527	2	1
Ctr	2021-04-07	1h	0.216057	7.11768	19.1855	69.4988	1.44579	5.23733	1.00481	27.6055	1	1
Ctr	2021-04-07	1h	0.107974	7.11768	10.2477	42.623	0.914222	3.8025	0.389669	24.0426	1	1
Ctr	2021-04-07	1h	2.65199	28.4707	77.5851	97.9482	60.8591	76.8322	59.6104	79.2103	2	1
Ctr	2021-04-07	1h	2.44622	21.353	67.4872	99.1054	49.0813	72.0762	48.6422	68.0964	2	1
Ctr	2021-04-07	1h	2.86909	9.15131	81.0589	95.0177	41.301	48.4133	39.2433	85.3093	1	1
Ctr	2021-04-07	1h	5.61443	13.2186	78.3611	97.0043	91.1061	112.782	88.3768	80.781	2	1
Ctr	2021-04-07	1h	0.166639	11.1849	10.9342	24.6496	1.57584	3.55251	0.388439	44.3586	1	1
Ctr	2021-04-07	1h	3.8369	26.4371	63.0168	85.5681	73.6185	99.9638	62.994	73.6452	2	1
Ctr	2021-04-07	1h	0.221429	10.1681	21.0736	70.7538	2.21203	7.4268	1.56509	29.7844	1	1
Ctr	2021-04-07	1h	3.16316	10.1681	24.099	74.9249	37.6649	117.102	28.2204	32.1642	1	1
Ctr	2021-04-07	1h	6.11653	14.2354	61.9916	98.4783	90.6396	143.988	89.2603	62.9495	2	1
Ctr	2021-04-07	1h	6.24476	21.353	66.7075	94.168	134.181	189.417	126.355	70.8388	2	1
Ctr	2021-04-07	1h	3.53126	13.2186	73.8272	96.1181	68.9874	89.8169	66.3093	76.8089	2	1
Ctr	2021-04-07	1h	0.157777	18.3026	31.7776	68.3176	2.06742	4.44469	1.41241	46.5144	1	1
Ctr	2021-04-07	1h	3.92676	21.353	71.0994	99.4523	68.2191	95.4235	67.8455	71.4909	2	1
Ctr	2021-04-07	1h	0.195214	5.08406	1.02216	5.11756	1.10427	5.52865	0.056512	19.9736	1	1
Ctr	2021-04-07	1h	0.459925	5.08406	22.8072	81.5354	3.66116	13.0886	2.98514	27.9722	1	1
Ctr	2021-04-07	1h	7.28288	25.4203	56.7831	98.1552	122.298	211.404	120.042	57.8503	2	1
Ctr	2021-04-07	1h	14.7984	16.8392	70.6676	99.0097	140.219	196.456	138.83	71.3744	2	1
Ctr	2021-04-07	1h	0.167587	8.13449	27.8865	67.1182	1.49975	3.60966	1.00661	41.5483	1	1
Ctr	2021-04-07	1h	8.50144	16.4991	83.3705	98.3931	108.751	128.347	107.003	84.732	2	1
Ctr	2021-04-07	1h	6.25033	11.6127	80.0909	98.4821	69.0662	84.9259	68.0179	81.3253	2	1
Ctr	2021-04-07	1h	7.38283	19.3194	76.0272	98.1812	123.402	159.361	121.158	77.4356	2	1
Ctr	2021-04-07	1h	6.49831	17.5834	69.4284	99.0296	102.617	146.369	101.622	70.1087	2	1
Ctr	2021-04-07	1h	4.9822	16.269	7.7763	16.799	89.2804	192.871	14.9982	46.2902	2	1
Ctr	2021-04-07	1h	0.235208	1.93545	42.1616	86.1766	2.00995	4.10825	1.7321	48.9246	1	1
Ctr	2021-04-07	1h	4.13498	13.2186	87.447	99.4215	80.5707	91.6037	80.1046	87.9557	2	1
Ctr	2021-04-07	1h	3.60626	20.3362	27.0473	33.1425	65.6717	80.4709	21.7652	81.6092	1	1
Ctr	2021-04-07	1h	2.58235	15.2522	81.673	94.4727	48.2035	55.7579	45.5391	86.4515	2	1
Ctr	2021-04-07	1h	5.22954	8.13449	48.0673	83.4907	111.4	193.497	93.0087	57.572	2	1
Ctr	2021-04-07	1h	0.654007	4.06725	12.3088	82.0379	4.68312	31.2129	3.84193	15.0038	1	1
Ctr	2021-04-07	1h	0.141745	9.15131	13.7925	43.0693	1.22467	3.82424	0.527459	32.024	1	1
Ctr	2021-04-07	1h	4.40741	27.9058	69.8533	96.092	92.8133	127.676	89.1861	72.6942	2	1
Ctr	2021-04-07	1h	9.80188	13.2186	80.3062	97.813	147.857	180.09	144.623	82.1018	2	1
Ctr	2021-04-07	1h	0.210425	10.1681	8.88579	56.9699	0.97973	6.28139	0.558152	15.5973	1	1
Ctr	2021-04-07	1h	3.28884	24.4035	73.2041	92.5173	68.9083	87.0882	63.7521	79.1247	2	1
Ctr	2021-04-07	1h	4.474	8.13449	62.7647	98.6735	85.257	134.034	84.126	63.6085	2	1
Ctr	2021-04-07	1h	0.138856	4.06725	11.8027	41.5846	0.813633	2.86669	0.338346	28.3824	1	1
Ctr	2021-04-07	1h	0.156401	3.52931	24.2504	77.9231	1.0097	3.24443	0.786788	31.1209	1	1
Ctr	2021-04-07	1h	8.70174	1.03436	52.5032	97.3336	106.977	198.321	104.125	53.9415	2	1
Ctr	2021-04-07	1h	6.56724	20.6872	76.2053	98.1572	102.463	131.979	100.575	77.636	2	1
Ctr	2021-04-07	1h	5.95522	19.022	66.4645	97.3408	110.868	162.372	107.92	68.2802	2	1
Ctr	2021-04-07	1h	12.5183	15.38	72.2465	98.8626	120.72	165.194	119.347	73.0777	2	1
Ctr	2021-04-07	1h	10.3125	15.7863	56.0806	98.0809	121.326	212.191	118.998	57.1779	2	1
Ctr	2021-04-07	1h	8.78676	22.1009	75.739	97.787	128.441	165.831	125.599	77.4531	2	1
Ctr	2021-04-07	1h	6.91394	7.36696	43.7388	90.5118	73.2093	151.497	66.2631	48.3239	2	1
Ctr	2021-04-07	1h	7.19916	20.3545	66.9624	97.0818	100.104	145.131	97.1829	68.9752	2	1
Ctr	2021-04-07	1h	4.00181	14.3458	69.4789	95.8623	71.7789	99.0357	68.8089	72.4778	2	1
Ctr	2021-04-07	1h	5.18263	17.4514	64.437	97.3952	66.2714	100.168	64.5452	66.1604	2	1
Ctr	2021-04-07	1h	8.61763	13.8453	66.766	96.119	107.136	154.237	102.978	69.4618	2	1
Ctr	2021-04-07	1h	4.8314	12.4973	49.7217	95.8944	87.4336	168.626	83.8439	51.8505	2	1
Ctr	2021-04-07	1h	0.680913	3.99986	19.7126	68.455	3.26729	11.3461	2.23662	28.7965	1	1
Ctr	2021-04-07	1h	9.3737	13.6355	76.8087	98.5646	131.968	169.348	130.074	77.9272	2	1
Ctr	2021-04-07	1h	10.289	20.5708	82.047	99.0701	129.37	156.211	128.167	82.8171	2	1
Ctr	2021-04-07	1h	6.09026	12.7272	76.036	98.5256	90.5649	117.352	89.2297	77.1739	2	1
Ctr	2021-04-07	1h	6.22059	17.1427	61.4729	99.0054	89.191	143.647	88.3039	62.0904	2	1
Ctr	2021-04-07	1h	0.399943	5.29343	17.5209	67.387	3.60293	13.8572	2.42791	26.0004	1	1
Ctr	2021-04-07	1h	9.74166	3.52895	43.9052	95.4147	102.337	222.398	97.6445	46.0151	2	1
Ctr	2021-04-07	1h	8.35266	13.1253	73.2397	99.0349	129.282	174.816	128.034	73.9534	2	1
Ctr	2021-04-07	1h	0.421023	14.2426	14.9851	56.6612	2.9181	11.0338	1.65343	26.4469	1	1
Ctr	2021-04-07	1h	0.662115	6.10399	10.7682	64.9908	3.99318	24.1007	2.5952	16.5687	1	1
Ctr	2021-04-07	1h	3.62241	30.5199	58.7242	97.2149	82.4836	136.547	80.1863	60.4066	2	1
Ctr	2021-04-07	1h	3.62355	8.13865	60.5515	89.7407	77.1535	114.346	69.2381	67.4739	2	1
Ctr	2021-04-07	1h	0.143599	4.21077	18.2408	68.6342	0.905188	3.40593	0.621268	26.5768	1	1
Ctr	2021-04-07	1h	1.67209	23.3986	51.2418	95.4377	37.968	70.7153	36.2358	53.6913	1	1
Ctr	2021-04-07	1h	10.2084	19.3293	70.6659	98.9128	112.872	157.99	111.645	71.4426	2	1
Ctr	2021-04-07	1h	7.32857	14.1223	71.3158	99.1544	109.031	151.591	108.109	71.924	2	1
Ctr	2021-04-07	1h	6.34769	16.8431	74.3034	98.0303	97.8278	129.066	95.9008	75.7964	2	1
Ctr	2021-04-07	1h	0.105072	14.2426	31.6102	74.5648	0.992591	2.34141	0.740124	42.3929	1	1
Ctr	2021-04-07	1h	0.244549	10.1733	9.40407	33.2953	2.30941	8.17651	0.768925	28.2444	1	1
Ctr	2021-04-07	1h	0.569015	5.08666	13.0712	57.7318	4.34301	19.1819	2.5073	22.6412	1	1
Ctr	2021-04-07	1h	0.124068	8.13865	12.891	56.6979	0.994281	4.37312	0.563736	22.7362	1	1
Ctr	2021-04-07	1h	0.333732	9.15598	4.2329	12.2639	1.47942	4.28629	0.181434	34.5152	1	1
Ctr	2021-04-07	1h	2.43369	7.12132	4.05623	23.1972	2.76891	15.8352	0.64231	17.4858	1	1
Ctr	2021-04-07	1h	6.88816	11.1906	69.2054	97.9868	86.268	122.145	84.5312	70.6273	2	1
Ctr	2021-04-07	1h	0.3898	7.12132	2.7513	16.786	1.48723	9.07375	0.249646	16.3905	1	1
Ctr	2021-04-07	1h	6.7116	9.15598	62.7161	97.1219	54.6251	84.5921	53.0529	64.5747	2	1
Ctr	2021-04-07	1h	3.38087	9.15598	48.0943	90.7183	83.3536	157.226	75.617	53.015	2	1
Ctr	2021-04-07	1h	0.148819	5.08666	11.9728	31.0288	1.4971	3.8799	0.464533	38.5861	1	1
Ctr	2021-04-07	1h	3.20619	25.4333	57.9893	93.5777	49.5199	79.9106	46.3396	61.9692	2	1
Ctr	2021-04-07	1h	1.26013	14.2426	47.9263	96.9632	27.0962	54.8203	26.2733	49.4273	1	1
Ctr	2021-04-07	1h	0.125946	8.13865	27.8508	76.342	1.43015	3.9202	1.09181	36.4816	1	1
Ctr	2021-04-07	1h	3.43705	28.4853	74.7971	94.2358	66.5073	83.7916	62.6737	79.3722	2	1
Ctr	2021-04-07	1h	1.62407	5.14663	57.4983	94.4456	9.16807	15.0593	8.65884	60.8798	1	1
Ctr	2021-04-07	1h	0.397614	9.15598	8.25185	41.483	1.9158	9.63094	0.794731	19.8921	1	1
Ctr	2021-04-07	1h	0.136501	4.06933	1.5887	7.97452	0.669916	3.36267	0.053423	19.9221	1	1
Ctr	2021-04-07	1h	0.232234	12.208	34.6631	81.7777	1.97798	4.66649	1.61755	42.3869	1	1
Ctr	2021-04-07	1h	5.11658	12.208	66.9378	98.9396	90.4839	133.743	89.5243	67.6553	2	1
Ctr	2021-04-07	1h	1.19634	10.7753	47.7747	90.6759	15.2144	28.8768	13.7958	52.6873	1	1
Ctr	2021-04-07	1h	0.135063	3.05199	10.6116	35.5637	1.43443	4.80734	0.510135	29.8382	1	1
Ctr	2021-04-07	1h	7.36701	14.4869	69.0294	98.7049	97.719	139.728	96.4534	69.9352	2	1
Ctr	2021-04-07	1h	0.278191	12.208	15.8374	49.1189	1.71873	5.33057	0.844223	32.243	1	1
Ctr	2021-04-07	1h	3.8042	5.08666	85.5695	98.8123	75.0652	86.6823	74.1737	86.5981	2	1
Ctr	2021-04-07	1h	3.49062	7.12132	59.3267	97.0663	79.7039	130.406	77.3657	61.1197	2	1
Ctr	2021-04-07	1h	0.126184	10.1733	12.1249	42.6843	0.901148	3.17238	0.384649	28.4061	1	1
Ctr	2021-04-07	1h	0.072864	5.08666	11.4511	56.5646	0.682972	3.37366	0.38632	20.2443	1	1
Ctr	2021-04-07	1h	0.333966	8.13865	11.9542	35.0968	3.18129	9.34007	1.11653	34.0607	1	1
Ctr	2021-04-07	1h	0.644953	7.12132	14.0752	46.9737	4.51132	15.0558	2.11914	29.964	1	1
Ctr	2021-04-07	1h	8.39149	20.3466	81.9392	98.8456	127.961	154.364	126.484	82.8961	2	1
Ctr	2021-04-07	1h	1.01458	6.10399	11.7824	51.269	2.48761	10.8244	1.27537	22.9815	1	1
Ctr	2021-04-07	1h	1.72289	34.5893	82.42	98.5872	42.5727	50.9237	41.9713	83.601	1	1
Ctr	2021-04-07	1h	6.48188	20.0012	66.5338	88.0303	117.927	156.029	103.812	75.5805	2	1
Ctr	2021-04-07	1h	0.186239	11.1906	17.3147	53.3723	1.15364	3.55607	0.615723	32.4414	1	1
Ctr	2021-04-07	1h	3.83559	27.4679	80.7768	99.3089	73.6179	90.5075	73.1091	81.339	2	1
Ctr	2021-04-07	1h	1.58276	21.364	55.7017	92.1649	15.6939	25.9675	14.4643	60.4369	1	1
Ctr	2021-04-07	1h	0.317884	8.13865	6.8034	31.402	1.83333	8.462	0.575704	21.6655	1	1
Ctr	2021-04-07	1h	1.25869	16.2773	62.2621	97.3933	21.334	33.3717	20.7779	63.9285	1	1
Ctr	2021-04-07	1h	0.128425	7.12132	14.5091	48.1131	1.12925	3.74468	0.54332	30.1562	1	1
Ctr	2021-04-07	1h	2.71107	25.4333	60.5247	93.5197	54.3506	83.9798	50.8285	64.7186	2	1
Ctr	2021-04-07	1h	0.223879	4.06933	5.28277	16.2756	1.52076	4.68529	0.247513	32.4581	1	1
Ctr	2021-04-07	1h	7.25624	21.364	72.3575	99.7167	125.02	172.292	124.666	72.5631	2	1
Ctr	2021-04-07	1h	0.149612	7.12132	8.22226	40.3433	0.820499	4.02585	0.331016	20.3808	1	1
Ctr	2021-04-07	1h	6.76334	17.5885	79.1846	99.3304	114.003	143.007	113.239	79.7184	2	1
Ctr	2021-04-07	1h	7.4405	17.8954	78.9169	99.6623	118.958	150.229	118.556	79.1843	2	1
Ctr	2021-04-07	1h	6.45493	14.9985	72.1993	96.8195	113.278	151.906	109.675	74.571	2	1
Ctr	2021-04-07	1h	7.25154	15.79	81.5431	99.3259	88.3547	107.623	87.7591	82.0965	2	1
Ctr	2021-04-07	1h	0.831237	17.8391	85.5006	96.2781	15.5296	17.4872	14.9516	88.8058	1	1
Ctr	2021-04-07	1h	6.13704	4.21075	79.6356	99.7355	99.5549	124.682	99.2916	79.8468	2	1
Ctr	2021-04-07	1h	7.56471	2.10538	56.1891	90.9666	112.358	181.9	102.208	61.769	2	1
Ctr	2021-04-07	1h	15.1985	18.8193	70.2442	99.0358	120.656	170.11	119.492	70.9281	2	1
Ctr	2021-04-07	1h	8.45299	17.4496	75.3916	98.8891	141.469	185.561	139.897	76.2385	2	1
Ctr	2021-04-07	1h	0.842932	11.7836	20.0586	60.6433	2.37685	7.18597	1.4414	33.0763	1	1
Ctr	2021-04-07	1h	4.30227	14.1148	71.1847	98.5101	72.334	100.101	71.2563	72.2613	2	1
Ctr	2021-04-07	1h	6.04088	20.9935	67.6339	98.4203	94.2532	137.156	92.7643	68.7195	2	1
Ctr	2021-04-07	1h	7.84508	18.4602	46.3726	95.3984	96.4516	198.422	92.0133	48.6094	2	1
Ctr	2021-04-07	1h	4.72168	4.70688	79.1006	98.145	98.3573	122.038	96.5328	80.5956	2	1
Ctr	2021-04-07	1h	9.588	5.8836	64.2338	99.0513	118.08	182.085	116.96	64.849	2	1
Ctr	2021-04-07	1h	7.61751	17.9992	67.5946	96.9897	111.397	159.841	108.044	69.6925	2	1
Ctr	2021-04-07	1h	1.8242	25.711	70.9949	97.9878	34.3651	47.431	33.6736	72.4527	1	1
Ctr	2021-04-07	1h	4.18567	16.5938	47.4468	86.0598	81.2683	147.406	69.9394	55.1323	2	1
Ctr	2021-04-07	1h	6.33345	20.0011	62.8115	99.3311	105.799	167.313	105.091	63.2344	2	1
Ctr	2021-04-07	1h	6.29822	14.9989	67.2933	90.3047	104.12	139.725	94.0257	74.518	2	1
Ctr	2021-04-07	1h	7.24458	1.93481	64.8121	99.3407	112.664	172.685	111.921	65.2422	2	1
Ctr	2021-04-07	1h	1.93545	19.3566	18.997	91.917	14.8799	71.9963	13.6771	20.6675	1	1
Ctr	2021-04-07	1h	0.129044	6.10066	18.178	53.1475	1.30435	3.81357	0.693231	34.2029	1	1
Ctr	2021-04-07	1h	6.55579	20.3355	74.0136	97.2259	86.8961	114.149	84.4855	76.1254	2	1
Ctr	2021-04-07	1h	0.097699	4.0671	3.8007	19.3418	0.643797	3.27628	0.124522	19.6502	1	1
Ctr	2021-04-07	1h	0.103791	8.13421	11.8583	42.6181	0.995934	3.57933	0.424448	27.8246	1	1
Ctr	2021-04-07	1h	3.56416	19.3187	81.9968	99.3561	74.335	90.0722	73.8563	82.5282	2	1
Ctr	2021-04-07	1h	0.415162	5.08388	5.52398	27.354	2.87088	14.2162	0.785301	20.1944	1	1
Ctr	2021-04-07	1h	2.02355	15.2516	62.4194	96.5111	36.1445	55.8856	34.8834	64.6759	1	1
Ctr	2021-04-07	1h	3.67932	5.71378	66.3053	93.4557	78.5259	110.68	73.3869	70.9484	2	1
Ctr	2021-04-07	1h	0.157623	9.15099	21.6594	64.5296	1.4185	4.22612	0.915351	33.565	1	1
Ctr	2021-04-07	1h	5.06615	6.10066	57.1939	99.2372	80.6216	139.887	80.0066	57.6335	2	1
Ctr	2021-04-07	1h	3.94677	6.10066	49.4975	96.7697	76.7907	150.129	74.3101	51.1498	2	1
Ctr	2021-04-07	1h	0.151494	13.2181	18.5827	65.6298	1.03143	3.64276	0.676924	28.3144	1	1
Ctr	2021-04-07	1h	2.36885	15.2516	70.6318	96.1662	47.2305	64.305	45.4198	73.4477	2	1
Ctr	2021-04-07	1h	1.7783	9.15099	20.659	49.614	6.01133	14.4366	2.98246	41.6395	1	1
Ctr	2021-04-07	1h	3.27284	11.1845	69.6431	90.918	58.9922	77.0134	53.6345	76.5999	2	1
Ctr	2021-04-07	1h	3.5513	19.4592	82.2786	98.4891	65.7575	78.713	64.764	83.5409	2	1
Ctr	2021-04-07	1h	0.325736	8.13421	4.39556	22.3762	1.62068	8.25029	0.362646	19.6439	1	1
Ctr	2021-04-07	1h	0.197138	3.46126	9.2558	39.2285	0.928264	3.93423	0.364144	23.5946	1	1
Ctr	2021-04-07	1h	0.40369	9.15099	21.8506	69.9428	3.06556	9.81272	2.14414	31.2407	1	1
Ctr	2021-04-07	1h	7.11353	20.4839	74.9333	98.0527	118.374	154.897	116.069	76.4214	2	1
Ctr	2021-04-07	1h	0.395541	11.1845	8.67618	24.0524	3.13656	8.69529	0.754419	36.072	1	1
Ctr	2021-04-07	1h	4.10684	21.3523	89.5683	96.1008	84.613	90.7841	81.3138	93.2025	2	1
Ctr	2021-04-07	1h	0.294408	14.2349	22.4555	62.1077	1.5775	4.36308	0.97975	36.1557	1	1
Ctr	2021-04-07	1h	5.77263	20.3355	28.684	40.3178	118.994	167.256	47.9757	71.1447	2	1
Ctr	2021-04-07	1h	0.150151	11.1845	32.7408	67.4998	1.8511	3.81631	1.24949	48.505	1	1
Ctr	2021-04-07	1h	8.51561	22.3691	69.9734	96.4621	129.213	178.127	124.642	72.5398	2	1
Ctr	2021-04-07	1h	0.171171	3.05033	5.94753	29.4951	0.958034	4.75109	0.282573	20.1645	1	1
Ctr	2021-04-07	1h	0.288678	11.1845	7.21423	28.6796	1.60411	6.37701	0.460053	25.1546	1	1
Ctr	2021-04-07	1h	3.56776	13.2181	81.5788	92.4873	76.8538	87.1305	71.0801	88.2054	2	1
Ctr	2021-04-07	1h	0.368467	5.88196	24.4975	70.582	1.70449	4.91094	1.20306	34.7079	1	1
Ctr	2021-04-07	1h	8.17922	26.4362	78.0706	99.4347	100.203	127.623	99.6361	78.5145	2	1
Ctr	2021-04-07	1h	0.240339	12.2013	5.41561	20.0044	1.39508	5.15321	0.279078	27.0722	1	1
Ctr	2021-04-07	1h	0.124114	4.0671	7.0753	30.1573	0.757062	3.22684	0.228309	23.4614	1	1
Ctr	2021-04-07	1h	5.84467	17.5838	40.6829	71.5773	84.1247	148.009	60.2142	56.8377	2	1
Ctr	2021-04-07	1h	0.23461	5.55529	13.3127	47.0751	1.90439	6.73411	0.896493	28.2797	1	1
Ctr	2021-04-07	1h	1.70959	29.4865	81.5339	99.2107	34.6635	42.1786	34.3899	82.1826	1	1
Ctr	2021-04-07	1h	5.03191	16.8415	62.4785	98.7383	75.3061	119.011	74.356	63.2768	2	1
Ctr	2021-04-07	1h	0.252495	9.15099	3.09722	16.4201	1.38525	7.34399	0.22746	18.8624	1	1
Ctr	2021-04-07	1h	4.74677	9.15099	77.6768	99.1997	75.7086	96.6862	75.1028	78.3035	2	1
Ctr	2021-04-07	1h	5.09926	26.4362	84.9224	98.6457	73.3705	85.2271	72.3769	86.0883	2	1
Ctr	2021-04-07	1h	2.98619	7.11743	52.6636	97.0481	68.1038	125.501	66.0935	54.2655	2	1
Ctr	2021-04-07	1h	0.684714	12.2013	12.1008	60.7689	3.70832	18.6228	2.25351	19.9129	1	1
Ctr	2021-04-07	1h	3.74025	23.0751	75.1151	96.7911	53.8236	69.3556	52.0965	77.6053	2	1
Ctr	2021-04-07	1h	0.197983	8.13421	10.0458	42.66	1.19854	5.08964	0.511297	23.5486	1	1
Ctr	2021-04-07	1h	5.73274	16.5495	67.3163	97.9866	110.216	160.432	107.997	68.6995	2	1
Ctr	2021-04-07	1h	9.222	15.2516	77.6439	98.0147	111.219	140.399	109.011	79.2165	2	1
Ctr	2021-04-07	1h	6.12893	22.7555	84.7639	99.719	119.681	140.797	119.345	85.0027	2	1
Ctr	2021-04-07	1h	1.33587	8.13421	4.31081	15.9759	7.02649	26.0403	1.12255	26.9831	1	1
Ctr	2021-04-07	1h	6.25118	12.7635	44.2325	93.829	105.359	223.494	98.8569	47.1416	2	1
Ctr	2021-04-07	1h	1.01742	7.24039	45.6212	89.153	5.64712	11.0356	5.03458	51.1718	1	1
Ctr	2021-04-07	1h	0.148828	6.10066	11.4479	38.7924	1.29834	4.39958	0.503658	29.5106	1	1
Ctr	2021-04-07	1h	0.680564	13.4464	45.7739	91.017	5.56855	11.0725	5.06833	50.2915	1	1
Ctr	2021-04-07	1h	0.410116	9.15099	14.0655	59.667	1.81996	7.72042	1.08591	23.5733	1	1
Ctr	2021-04-07	1h	4.49819	22.3691	65.9117	89.7216	109.833	149.51	98.5443	73.4624	2	1
Ctr	2021-04-07	1h	4.20861	23.3859	52.1976	98.8763	80.8733	153.196	79.9645	52.7908	2	1
Ctr	2021-04-07	1h	4.11645	20.3355	62.7297	97.4126	75.8023	117.713	73.841	64.3959	2	1
Ctr	2021-04-07	1h	0.134327	12.2013	8.20236	33.0867	0.943826	3.80721	0.312281	24.7905	1	1
Ctr	2021-04-07	1h	7.07005	23.7894	74.3975	99.0194	136.465	181.629	135.127	75.1343	2	1
Ctr	2021-04-07	1h	12.2791	6.20592	62.583	97.1688	108.508	168.474	105.436	64.4065	2	1
Ctr	2021-04-07	1h	5.31678	20.7152	60.225	98.3429	78.0201	127.401	76.7272	61.2398	2	1
Ctr	2021-04-07	1h	6.28579	9.41117	71.8787	99.0438	103.444	142.539	102.455	72.5726	2	1
Ctr	2021-04-07	1h	4.05333	13.6816	58.9212	96.2544	56.9814	93.0856	54.8471	61.214	2	1
Ctr	2021-04-07	1h	6.75727	14.5946	76.9984	98.6819	104.382	133.777	103.006	78.0269	2	1
Ctr	2021-04-07	1h	6.0774	17.8913	71.6744	98.511	117.303	161.224	115.556	72.7578	2	1
Ctr	2021-04-07	1h	4.43614	19.6353	72.1955	98.0663	77.7179	105.568	76.2151	73.619	2	1
Ctr	2021-04-07	1h	6.14388	25.7095	65.0276	99.1458	122.459	186.71	121.413	65.5878	2	1
Ctr	2021-04-07	1h	8.87875	9.05608	70.7653	99.0428	120.228	168.27	119.077	71.4492	2	1
Ctr	2021-04-07	1h	6.4669	22.3203	67.0723	98.9473	124.942	184.319	123.627	67.7859	2	1
Ctr	2021-04-07	1h	3.57079	10.9069	76.7857	98.8802	62.7535	80.8103	62.0508	77.6553	2	1
Ctr	2021-04-07	1h	5.42758	3.27207	75.7015	98.0222	101.831	131.856	99.8168	77.2289	2	1
Ctr	2021-04-07	1h	6.45409	4.36276	72.2707	97.6861	66.5899	90.0074	65.049	73.9826	2	1
Ctr	2021-04-07	1h	7.69167	14.7142	66.1923	98.6268	130.865	194.99	129.068	67.1139	2	1
Ctr	2021-04-07	1h	0.474236	15.9157	16.685	49.8272	5.57386	16.6455	2.7773	33.4857	1	1
Ctr	2021-04-07	1h	7.62152	17.14	59.2472	96.9551	116.294	190.31	112.753	61.1078	2	1
Ctr	2021-04-07	1h	3.46476	17.727	65.758	99.3324	82.6459	124.843	82.0942	66.2	2	1
Ctr	2021-04-07	1h	8.0955	19.4996	63.1981	98.1954	90.3257	140.346	88.6957	64.3595	2	1
Ctr	2021-04-07	1h	0.680833	2.85654	51.3723	97.2704	11.0732	20.9664	10.7709	52.8139	1	1
Ctr	2021-04-07	1h	3.58623	13.8441	45.4375	97.5152	55.8241	119.806	54.4369	46.5954	2	1
Ctr	2021-04-07	1h	9.82219	8.33293	67.9472	99.5027	139.827	204.764	139.131	68.2868	2	1
Ctr	2021-04-07	1h	5.42876	22.2821	64.5876	98.2626	97.9181	148.971	96.2169	65.7296	2	1
Ctr	2021-04-07	1h	0.880568	10.284	30.3679	78.2368	11.659	30.0371	9.12164	38.8153	1	1
Ctr	2021-04-07	1h	4.62687	20.6227	64.7196	83.9015	78.5618	101.846	65.9145	77.1376	2	1
Ctr	2021-04-07	1h	5.60593	24.3699	68.3632	87.0943	105.987	135.027	92.3085	78.4933	2	1
Ctr	2021-04-07	1h	0.101605	3.04949	16.306	66.6521	0.7829	3.20018	0.52182	24.4643	1	1
Ctr	2021-04-07	1h	0.127876	7.11548	7.81495	40.9259	0.749901	3.92713	0.306903	19.0954	1	1
Ctr	2021-04-07	1h	4.91424	6.20624	70.4581	98.1896	86.8833	121.08	85.3104	71.7571	2	1
Ctr	2021-04-07	1h	0.880186	8.13197	12.7156	44.316	7.19935	25.0909	3.19046	28.6931	1	1
Ctr	2021-04-07	1h	0.436158	13.2145	18.455	54.9958	3.84854	11.4686	2.11654	33.5571	1	1
Ctr	2021-04-07	1h	6.83739	8.99758	64.191	97.9787	107.002	163.324	104.839	65.5152	2	1
Ctr	2021-04-07	1h	3.69057	12.8515	53.7408	80.6795	79.6617	119.594	64.2706	66.6103	2	1
Ctr	2021-04-07	1h	4.16225	4.06599	56.9067	97.9455	75.2323	129.487	73.6866	58.1004	2	1
Ctr	2021-04-07	1h	0.12047	7.11548	9.31423	30.6514	1.08275	3.56314	0.331879	30.3876	1	1
Ctr	2021-04-07	1h	7.83116	19.3134	55.4001	90.088	93.8867	152.672	84.5807	61.4955	2	1
Ctr	2021-04-07	1h	3.71507	24.3959	73.8001	95.1894	77.8196	100.374	74.076	77.5298	2	1
Ctr	2021-04-07	1h	0.110383	8.13197	21.2394	70.1199	1.07388	3.5453	0.753001	30.2901	1	1
Ctr	2021-04-07	1h	0.672109	11.1815	30.5931	87.4572	5.31325	15.1891	4.64682	34.9807	1	1
Ctr	2021-04-07	1h	0.114343	6.09898	11.2861	42.3043	0.939359	3.52103	0.397389	26.6785	1	1
Ctr	2021-04-07	1h	2.68401	21.3464	66.1314	91.5093	47.7328	66.0503	43.68	72.2674	1	1
Ctr	2021-04-07	1h	7.25963	15.2475	74.5534	99.1734	104.905	139.549	104.038	75.1748	2	1
Ctr	2021-04-07	1h	0.182896	4.06599	3.378	17.0439	0.813027	4.10218	0.138572	19.8194	1	1
Ctr	2021-04-07	1h	0.219968	9.14847	5.51654	18.5039	1.80909	6.06813	0.334751	29.8129	1	1
Ctr	2021-04-07	1h	0.130572	11.1815	31.5435	72.8894	1.51798	3.50768	1.10645	43.2758	1	1
Ctr	2021-04-07	1h	0.102105	4.06599	10.3877	39.5765	0.909217	3.46408	0.359837	26.247	1	1
Ctr	2021-04-07	1h	0.136441	4.06599	12.4099	59.4556	0.69536	3.33146	0.41343	20.8726	1	1
Ctr	2021-04-07	1h	0.140771	7.11548	17.8759	66.4701	1.01941	3.79059	0.677601	26.8931	1	1
Ctr	2021-04-07	1h	0.13551	4.06599	15.2496	73.8178	0.714482	3.45855	0.527415	20.6584	1	1
Ctr	2021-04-07	1h	0.223176	7.11548	19.1036	39.4484	2.09779	4.33188	0.827545	48.4268	1	1
Ctr	2021-04-07	1h	3.0056	15.2475	73.1948	92.5506	63.9209	80.8243	59.1592	79.0863	2	1
Ctr	2021-04-07	1h	0.152911	10.165	16.3537	44.4897	1.66432	4.52774	0.740451	36.7583	1	1
Ctr	2021-04-07	1h	1.81634	15.2475	6.35727	8.98531	41.9313	59.2653	3.76765	70.7518	1	1
Ctr	2021-04-07	1h	7.87974	13.2145	75.9702	98.6831	79.3416	103.063	78.2968	76.984	2	1
Ctr	2021-04-07	1h	0.101702	6.09898	10.7034	39.9982	0.9047	3.38084	0.361864	26.7596	1	1
Ctr	2021-04-07	1h	0.125887	6.09898	13.8092	42.42	0.948992	2.91517	0.402562	32.5535	1	1
Ctr	2021-04-07	1h	5.0253	19.3134	78.6158	98.6195	103.828	130.246	102.394	79.7162	2	1
Ctr	2021-04-07	1h	0.483258	7.11548	17.2715	50.6815	3.08453	9.05127	1.56329	34.0784	1	1
Ctr	2021-04-07	1h	0.240799	5.80463	27.6303	73.9123	1.26931	3.39547	0.938179	37.3825	1	1
Ctr	2021-04-07	1h	0.111584	7.11548	1.64907	6.29125	0.693196	2.64456	0.043611	26.2121	1	1
Ctr	2021-04-07	1h	0.141848	9.14847	6.38301	22.3202	1.45195	5.0772	0.324078	28.5974	1	1
Ctr	2021-04-07	1h	5.6895	19.3134	82.4525	99.5832	82.6263	99.7932	82.282	82.7976	2	1
Ctr	2021-04-07	1h	0.17155	7.11548	4.43296	19.8367	0.725646	3.24714	0.143944	22.3473	1	1
Ctr	2021-04-07	1h	0.429821	9.14847	22.5015	77.5902	2.20654	7.60863	1.71206	29.0004	1	1
Ctr	2021-04-07	1h	2.27601	23.3794	78.3286	97.7611	63.5494	79.3152	62.1265	80.1225	2	1
Ctr	2021-04-07	1h	5.16034	12.198	73.38	98.7278	96.8737	130.337	95.6413	74.3256	2	1
Ctr	2021-04-07	1h	0.152169	3.04949	9.39027	47.5301	0.757675	3.83507	0.360124	19.7565	1	1
Ctr	2021-04-07	1h	0.580845	10.165	19.2252	67.2617	3.71309	12.9907	2.49749	28.5827	1	1
Ctr	2021-04-07	1h	0.109955	5.08248	10.9632	48.739	0.605163	2.69036	0.29495	22.4938	1	1
Ctr	2021-04-07	1h	0.418573	5.35478	2.74082	16.8263	1.60736	9.86782	0.270459	16.2889	1	1
Ctr	2021-04-07	1h	0.46626	13.2145	42.9626	70.0775	6.61275	10.7862	4.63405	61.3073	1	1
Ctr	2021-04-07	1h	0.233964	6.09898	8.04476	32.6005	1.84788	7.48832	0.602417	24.6768	1	1
Ctr	2021-04-07	1h	0.106042	6.09898	16.0891	54.5637	0.99213	3.36465	0.541343	29.4869	1	1
Ctr	2021-04-07	1h	0.149554	12.198	10.1035	31.716	1.369	4.29745	0.434193	31.8562	1	1
Ctr	2021-04-07	1h	0.112272	4.06599	9.50505	36.9161	0.965186	3.74863	0.356309	25.7477	1	1
Ctr	2021-04-07	1h	0.214759	9.14847	17.3986	42.3179	1.51618	3.68773	0.641615	41.1141	1	1
Ctr	2021-04-07	1h	0.211571	6.09898	36.8488	81.7055	1.93082	4.28124	1.57759	45.0996	1	1
Ctr	2021-04-07	1h	0.176522	11.1815	20.6365	46.7184	2.28367	5.16995	1.06689	44.172	1	1
Ctr	2021-04-07	1h	0.110678	6.09898	5.81364	27.317	0.658007	3.09183	0.179748	21.2821	1	1
Ctr	2021-04-07	1h	4.51443	13.2145	57.2714	85.5722	39.0783	58.3888	33.4401	66.9276	1	1
Ctr	2021-04-07	1h	10.1863	22.8384	79.6244	98.1494	143.754	177.2	141.094	81.1257	2	1
Ctr	2021-04-07	1h	5.96109	20.3299	53.5159	66.4366	106.712	132.476	70.8956	80.5518	2	1
Ctr	2021-04-07	1h	0.10981	10.165	9.09623	36.0302	0.942757	3.73426	0.339677	25.2462	1	1
Ctr	2021-04-07	1h	2.72391	19.981	88.0169	96.1602	64.625	70.6041	62.1435	91.5315	2	1
Ctr	2021-04-07	1h	5.45491	14.5375	78.4021	98.5022	88.6278	111.35	87.3004	79.5943	2	1
Ctr	2021-04-07	1h	5.24832	15.2475	53.4268	92.3302	23.1632	40.0297	21.3866	57.865	1	1
Ctr	2021-04-07	1h	2.84632	7.11548	62.1613	99.5643	82.5329	132.194	82.1732	62.4333	2	1
Ctr	2021-04-07	1h	0.453777	12.198	19.7957	53.9296	4.42182	12.0464	2.38467	36.7065	1	1
Ctr	2021-04-07	1h	2.76658	25.5224	56.5214	99.3034	66.6106	117.029	66.1466	56.9179	2	1
Ctr	2021-04-07	1h	0.188561	7.11548	7.38766	27.5925	1.02032	3.81083	0.281531	26.7741	1	1
Ctr	2021-04-07	1h	4.05476	13.9271	53.8186	98.1807	67.7548	123.605	66.5222	54.8158	2	1
Ctr	2021-04-07	1h	4.83452	27.0594	64.4972	98.8181	92.7418	142.093	91.6457	65.2686	2	1
Ctr	2021-04-07	1h	5.56642	12.9719	77.5884	93.1246	64.3847	77.277	59.958	83.3167	2	1
Ctr	2021-04-07	1h	7.47627	8.57159	50.8692	94.9531	100.853	188.254	95.7632	53.573	2	1
Ctr	2021-04-07	1h	7.11194	16.9734	75.0202	98.277	116.218	152.246	114.215	76.3355	2	1
Ctr	2021-04-07	1h	5.55821	23.5607	85.1962	98.9502	94.7592	110.057	93.7644	86.1001	2	1
Ctr	2021-04-07	1h	4.95668	7.49657	77.0256	99.6107	85.3382	110.361	85.006	77.3266	2	1
Ctr	2021-04-07	1h	6.32662	20.619	76.9975	97.8833	123.305	156.752	120.695	78.6626	2	1
Ctr	2021-04-07	1h	6.14311	21.8145	75.786	97.7438	93.4332	120.504	91.3252	77.5353	2	1
Ctr	2021-04-07	1h	4.04283	25.5475	68.7262	73.3216	69.8213	74.4899	51.1941	93.7326	2	1
Ctr	2021-04-07	1h	6.77439	11.3152	47.9642	96.4369	97.0057	195.04	93.5493	49.7364	2	1
Ctr	2021-04-07	1h	7.93184	19.2011	70.8762	98.1204	131.46	181.991	128.989	72.234	2	1
Ctr	2021-04-07	1h	7.07585	17.5005	67.5743	97.7212	115.705	167.324	113.068	69.1501	2	1
Ctr	2021-04-07	1h	8.03166	5.85423	56.2261	98.5255	53.2454	93.3023	52.4603	57.0676	2	1
Ctr	2021-04-07	1h	0.740618	17.7296	40.1901	92.2705	9.18633	21.0904	8.47627	43.5568	1	1
Ctr	2021-04-07	1h	0.190004	8.56714	10.4776	35.1199	1.35815	4.55236	0.47698	29.8339	1	1
Ctr	2021-04-07	1h	0.769158	26.1507	58.4266	95.5597	12.4208	20.3148	11.8693	61.1415	1	1
Ctr	2021-04-07	1h	6.90374	21.0699	55.3891	88.281	108.685	173.226	95.9482	62.7418	2	1
Ctr	2021-04-07	1h	8.39508	13.1285	81.7041	97.2424	127.708	151.995	124.186	84.0211	2	1
Ctr	2021-04-07	1h	3.42568	15.4757	73.2383	97.288	74.9584	99.5728	72.9254	75.2799	2	1
Ctr	2021-04-07	1h	0.258361	11.1853	13.6054	45.5809	1.18631	3.97437	0.540729	29.849	1	1
Ctr	2021-04-07	1h	0.443842	7.11791	22.2837	57.7135	1.69791	4.39751	0.979925	38.6108	1	1
Ctr	2021-04-07	1h	4.35152	16.2695	66.8578	89.7913	66.685	89.5592	59.8773	74.4591	2	1
Ctr	2021-04-07	1h	7.43387	24.4043	67.5418	93.815	130.258	180.928	122.202	71.9947	2	1
Ctr	2021-04-07	1h	0.351572	17.2863	38.2039	76.3787	3.44949	6.89635	2.63467	50.019	1	1
Ctr	2021-04-07	1h	10.1328	9.1516	66.6529	98.4647	119.817	177.002	117.977	67.6922	2	1
Ctr	2021-04-07	1h	0.62417	7.11791	13.7372	50.4314	2.9441	10.8082	1.48475	27.2394	1	1
Ctr	2021-04-07	1h	0.146437	9.1516	5.67225	27.4414	1.05588	5.10816	0.289747	20.6704	1	1
Ctr	2021-04-07	1h	6.17969	22.3706	62.4048	98.6073	111.222	175.744	109.673	63.2862	2	1
Ctr	2021-04-07	1h	8.64528	16.2695	81.1292	99.5847	114.689	140.779	114.212	81.4675	2	1
Ctr	2021-04-07	1h	0.111151	3.05053	5.5709	19.8495	0.826047	2.94327	0.163966	28.0657	1	1
Ctr	2021-04-07	1h	0.130706	15.2527	12.804	28.7835	1.84313	4.14337	0.530518	44.4838	1	1
Ctr	2021-04-07	1h	2.55351	22.3706	83.5738	98.7925	59.066	69.8218	58.3527	84.5954	2	1
Ctr	2021-04-07	1h	3.78834	23.3874	70.6903	95.0388	63.1687	84.9264	60.0348	74.3805	2	1
Ctr	2021-04-07	1h	4.5629	25.8592	91.3506	99.1889	67.8131	73.6318	67.2631	92.0976	2	1
Ctr	2021-04-07	1h	0.128404	5.08422	21.8534	68.5375	0.766149	2.40283	0.525099	31.8853	1	1
Ctr	2021-04-07	1h	0.1762	3.05053	11.1758	42.6125	0.967519	3.68909	0.412284	26.2265	1	1
Ctr	2021-04-07	1h	1.54068	23.3874	72.0307	98.8583	38.1708	52.3873	37.735	72.8626	1	1
Ctr	2021-04-07	1h	0.140959	7.11791	4.12868	16.5325	1.07659	4.31098	0.177987	24.9731	1	1
Ctr	2021-04-07	1h	0.330684	11.1853	18.6082	50.8715	2.83842	7.75973	1.44395	36.5789	1	1
Ctr	2021-04-07	1h	0.134376	4.06738	13.4814	47.3656	1.0736	3.772	0.508518	28.4624	1	1
Ctr	2021-04-07	1h	4.8062	8.13475	65.435	98.668	76.7006	115.655	75.6789	66.3184	2	1
Ctr	2021-04-07	1h	0.148475	10.1684	8.74092	28.5428	1.14559	3.74082	0.326982	30.6239	1	1
Ctr	2021-04-07	1h	0.107856	7.11791	9.85893	39.1962	0.768174	3.05403	0.301095	25.1528	1	1
Ctr	2021-04-07	1h	4.43127	13.219	25.3185	41.0657	88.6149	143.73	36.3904	61.6536	2	1
Ctr	2021-04-07	1h	2.32825	28.4716	95.0945	99.3733	41.6888	43.5646	41.4276	95.6943	1	1
Ctr	2021-04-07	1h	8.22144	22.3706	65.1807	96.2052	111.792	165.002	107.55	67.7518	2	1
Ctr	2021-04-07	1h	2.07221	7.11791	8.8199	46.6225	4.2823	22.6365	1.99651	18.9177	1	1
Ctr	2021-04-07	1h	0.354402	7.11791	16.1353	54.7133	2.04886	6.94751	1.121	29.4906	1	1
Ctr	2021-04-07	1h	0.101177	8.13475	23.5427	71.9529	0.982162	3.00176	0.706694	32.7196	1	1
Ctr	2021-04-07	1h	0.151705	6.10106	2.39656	12.7196	0.897695	4.76444	0.114183	18.8416	1	1
Ctr	2021-04-07	1h	0.192864	5.08422	4.50784	18.1849	1.42136	5.73387	0.258474	24.7889	1	1
Ctr	2021-04-07	1h	0.292205	6.10106	4.73787	21.926	1.44503	6.68734	0.316838	21.6084	1	1
Ctr	2021-04-07	1h	7.20345	19.32	79.5954	98.9853	126.879	157.787	125.591	80.4114	2	1
Ctr	2021-04-07	1h	0.124395	4.06738	9.15277	33.8498	0.913011	3.3766	0.309052	27.0393	1	1
Ctr	2021-04-07	1h	4.05145	5.08422	67.83	99.1045	88.2332	128.915	87.4431	68.4429	2	1
Ctr	2021-04-07	1h	0.173541	2.03369	10.1334	45.3659	1.39636	6.25132	0.633471	22.337	1	1
Ctr	2021-04-07	1h	0.777707	6.10106	8.19783	33.3878	4.07964	16.6154	1.3621	24.5534	1	1
Ctr	2021-04-07	1h	4.00662	28.4716	63.9216	98.0297	76.3526	117.094	74.8482	65.2063	2	1
Ctr	2021-04-07	1h	0.140794	8.13475	18.591	60.7532	1.11092	3.63035	0.674919	30.6009	1	1
Ctr	2021-04-07	1h	0.114914	5.08422	17.7434	66.3634	0.842528	3.1512	0.559131	26.7368	1	1
Ctr	2021-04-07	1h	6.95894	19.32	76.5215	98.4815	113.346	145.873	111.624	77.7013	2	1
Ctr	2021-04-07	1h	4.65015	6.10106	67.1146	98.2296	88.8223	130.001	87.2498	68.3243	2	1
Ctr	2021-04-07	1h	3.1883	4.06738	59.0775	97.9979	85.5236	141.867	83.8114	60.2844	2	1
Ctr	2021-04-07	1h	1.39975	9.1516	11.8131	32.8679	4.54079	12.634	1.49246	35.9411	1	1
Ctr	2021-04-07	1h	0.098248	10.1684	5.46904	26.4379	0.645601	3.1209	0.170683	20.6864	1	1
Ctr	2021-04-07	1h	0.132239	8.13475	9.16602	37.1917	0.827508	3.35766	0.307764	24.6453	1	1
Ctr	2021-04-07	1h	0.249264	5.08422	10.5137	42.3056	1.79726	7.23194	0.760341	24.8517	1	1
Ctr	2021-04-07	1h	0.621286	7.11791	5.34499	40.2465	2.66715	20.083	1.07343	13.2806	1	1
Ctr	2021-04-07	1h	4.12599	15.8829	54.9173	98.2985	88.1125	157.716	86.6133	55.8679	2	1
Ctr	2021-04-07	1h	0.981135	14.2358	21.2256	86.85	4.84606	19.8289	4.2088	24.4394	1	1
Ctr	2021-04-07	1h	0.414789	6.10106	7.80893	22.7931	3.35222	9.78461	0.764073	34.2601	1	1
Ctr	2021-04-07	1h	1.47446	5.71451	50.8166	83.0618	9.11297	14.8955	7.56939	61.1793	1	1
Ctr	2021-04-07	1h	0.64111	9.1516	33.9185	89.3461	5.12514	13.5004	4.57911	37.963	1	1
Ctr	2021-04-07	1h	4.24129	23.4116	61.53	99.163	86.5716	139.52	85.847	62.0494	2	1
Ctr	2021-04-07	1h	5.79948	7.24157	40.7467	83.2561	88.9846	181.818	74.0851	48.9414	2	1
Ctr	2021-04-07	1h	0.843089	10.3451	25.1733	72.0811	5.76145	16.4973	4.15292	34.9235	1	1
Ctr	2021-04-07	1h	8.66217	17.5867	70.3589	99.0605	111.953	157.622	110.901	71.0262	2	1
Ctr	2021-04-07	1h	5.51546	15.788	69.9978	98.6883	72.8277	102.678	71.8724	70.9282	2	1
Ctr	2021-04-07	1h	5.29478	12.6304	70.7178	98.574	77.5436	108.088	76.4378	71.7408	2	1
Ctr	2021-04-07	1h	3.56812	13.6829	42.8006	88.4233	78.885	162.971	69.7527	48.4042	2	1
Ctr	2021-04-07	1h	6.08287	20.3546	62.7872	96.1081	113.431	173.629	109.017	65.3297	2	1
Ctr	2021-04-07	1h	9.43251	7.77604	70.0814	97.8136	103.345	144.24	101.086	71.6479	2	1
Ctr	2021-04-07	1h	4.56137	10.9075	74.4811	98.2402	67.5403	89.0853	66.3517	75.8153	2	1
Ctr	2021-04-07	1h	5.62494	4.38966	64.06	98.4108	70.5012	108.306	69.3807	65.0946	2	1
Ctr	2021-04-07	1h	5.46056	12.2207	78.5783	98.7115	57.7379	72.5315	56.994	79.604	2	1
Ctr	2021-04-07	1h	7.07308	17.7755	75.7487	98.7337	110.988	144.666	109.583	76.7202	2	1
Ctr	2021-04-07	1h	6.56749	19.9974	69.8422	98.687	127.077	179.56	125.409	70.7714	2	1
Ctr	2021-04-07	1h	10.0584	18.8208	62.7987	96.1818	122.584	187.748	117.904	65.2917	2	1
Ctr	2021-04-07	1h	0.173836	5.99963	10.157	43.8707	1.50186	6.48693	0.658877	23.1521	1	1
Ctr	2021-04-07	1h	4.6155	3.67281	15.2616	70.6524	25.1921	116.625	17.7988	21.6009	1	1
Ctr	2021-04-07	1h	4.462	25.7097	66.3517	98.0908	81.2389	120.099	79.6879	67.6431	2	1
Ctr	2021-04-07	1h	6.40219	14.6657	84.6964	99.6558	97.2183	114.389	96.8837	84.9889	2	1
Ctr	2021-04-07	1h	0.670413	21.332	30.9593	90.1242	9.62847	28.029	8.67758	34.3519	1	1
Ctr	2021-04-07	1h	9.04014	19.5385	55.33	97.9214	81.8107	144.786	80.1102	56.5045	2	1
Ctr	2021-04-07	1h	6.65944	27.2779	79.0214	97.8429	137.782	170.6	134.81	80.7635	2	1
Ctr	2021-04-07	1h	4.36031	22.8559	64.7492	93.8638	84.5894	122.625	79.3989	68.9821	2	1
Ctr	2021-04-07	1h	11.1894	19.4543	69.0319	99.4854	114.575	165.12	113.985	69.389	2	1
Ctr	2021-04-07	1h	8.45466	18.3282	69.1561	95.9859	109.355	151.781	104.966	72.0482	2	1
Ctr	2021-04-07	1h	0.246833	6.66906	19.4797	61.0373	2.18559	6.84829	1.33403	31.9144	1	1
Ctr	2021-04-07	1h	11.3597	1.87488	62.7396	98.4225	143.32	224.833	141.059	63.7452	2	1
Ctr	2021-04-07	1h	3.66593	19.3504	76.3905	97.2265	72.2698	91.982	70.2655	78.5695	2	1
Ctr	2021-04-07	1h	0.235521	5.80512	3.71613	17.7095	1.19759	5.70719	0.212087	20.9839	1	1
Ctr	2021-05-25	1h	0.598144	23.3901	72.9059	93.7115	11.3216	14.5526	10.6097	77.7982	1	1
Ctr	2021-05-25	1h	6.04102	24.0008	61.9037	85.4914	111.503	153.991	95.3258	72.4092	2	1
Ctr	2021-05-25	1h	5.30328	16.2714	23.1327	46.2652	99.0917	198.182	45.8449	50.0003	2	1
Ctr	2021-05-25	1h	5.30308	21.3562	38.1325	66.642	113.492	198.343	75.6333	57.2199	2	1
Ctr	2021-05-25	1h	8.53531	35.5937	76.8576	95.0366	154.858	191.487	147.172	80.8716	2	1
Ctr	2021-05-25	1h	5.471	20.3392	64.6399	97.9271	100.607	152.416	98.5216	66.0082	2	1
Ctr	2021-05-25	1h	6.08909	21.3562	58.1529	65.7752	116.037	131.246	76.3234	88.4117	2	1
Ctr	2021-05-25	1h	5.40733	15.2741	73.1348	86.0244	106.118	124.821	91.2877	85.0164	2	1
Ctr	2021-05-25	1h	3.44292	23.7439	58.0208	94.2647	86.0647	139.827	81.1286	61.551	2	1
Ctr	2021-05-25	1h	7.28575	20.3392	42.1367	50.5734	132.337	158.834	66.9275	83.3179	2	1
Ctr	2021-05-25	1h	8.84532	18.3053	73.5544	95.3014	160.631	208.122	153.083	77.1808	2	1
Ctr	2021-05-25	1h	4.26521	28.4749	56.7232	96.9927	73.788	126.172	71.569	58.4819	2	1
Ctr	2021-05-25	1h	0.712543	10.1696	18.1189	52.671	4.17981	12.1506	2.20155	34.4001	1	1
Ctr	2021-05-25	1h	4.68573	16.2714	73.9299	88.3235	107.941	128.956	95.3374	83.7036	2	1
Ctr	2021-05-25	1h	7.51839	24.4071	71.7835	98.003	156.227	213.29	153.107	73.2462	2	1
Ctr	2021-05-25	1h	6.40661	23.3901	83.1811	98.2734	149.106	176.159	146.531	84.6425	2	1
Ctr	2021-05-25	1h	7.56096	13.2205	60.9571	94.1856	144.427	223.156	136.03	64.7202	2	1
Ctr	2021-05-25	1h	0.413693	13.0921	25.286	59.5359	2.32172	5.46649	1.38226	42.4718	1	1
Ctr	2021-05-25	1h	7.22633	19.9948	77.7586	96.0928	149.622	184.901	143.776	80.9203	2	1
Ctr	2021-05-25	1h	8.40707	20.3392	62.3283	94.4074	150.065	227.3	141.672	66.0206	2	1
Ctr	2021-05-25	1h	0.125611	12.2035	32.3754	75.1937	1.51683	3.52291	1.14056	43.0561	1	1
Ctr	2021-05-25	1h	4.5025	8.1089	78.3283	99.0193	114.496	144.741	113.374	79.1041	2	1
Ctr	2021-05-25	1h	2.20885	19.3223	59.2754	64.2198	47.5737	51.5419	30.5517	92.3009	1	1
Ctr	2021-05-25	1h	7.20277	31.5258	84.4396	99.2228	147.587	173.425	146.439	85.1011	2	1
Ctr	2021-05-25	1h	5.31049	13.4699	62.163	91.3613	111.962	164.551	102.29	68.0408	2	1
Ctr	2021-05-25	1h	4.96474	14.2375	42.5423	76.7288	100.526	181.308	77.1323	55.4449	2	1
Ctr	2021-05-25	1h	6.96216	29.4919	76.9829	98.3493	138.067	176.388	135.788	78.275	2	1
Ctr	2021-05-25	1h	7.91922	18.3053	75.0326	97.8753	145.054	189.213	141.972	76.6614	2	1
Ctr	2021-05-25	1h	7.06853	5.08481	69.0295	97.3094	150.765	212.53	146.708	70.9382	2	1
Ctr	2021-05-25	1h	5.3851	22.3732	55.4175	85.5369	118.572	183.015	101.422	64.7879	2	1
Ctr	2021-05-25	1h	0.944736	8.1357	18.4479	46.9998	7.96535	20.2934	3.7437	39.2509	1	1
Ctr	2021-05-25	1h	7.21356	28.4749	89.2802	96.9265	137.574	149.356	133.345	92.1113	2	1
Ctr	2021-05-25	1h	7.19785	19.3223	76.8181	95.1945	134.631	166.838	128.162	80.696	2	1
Ctr	2021-05-25	1h	7.11014	15.2544	86.0576	98.7272	125.7	144.206	124.1	87.1671	2	1
Ctr	2021-05-25	1h	4.77262	25.4241	76.8761	98.3667	100.961	129.184	99.3119	78.1526	2	1
Ctr	2021-05-25	1h	0.469971	10.1696	28.5098	86.4117	5.11824	15.5131	4.42276	32.993	1	1
Ctr	2021-05-25	1h	0.176759	13.2205	5.23654	12.2135	2.17272	5.06756	0.265365	42.875	1	1
Ctr	2021-05-25	1h	5.65418	13.2205	71.2284	79.1533	104.907	116.579	83.0371	89.9879	2	1
Ctr	2021-05-25	1h	6.90147	18.3053	86.6721	97.554	140.59	158.241	137.151	88.8453	2	1
Ctr	2021-05-25	1h	7.75308	6.10177	40.8347	87.6836	112.524	241.62	98.665	46.5705	2	1
Ctr	2021-05-25	1h	1.27056	9.15266	8.4254	30.6112	8.20241	29.801	2.51086	27.5239	1	1
Ctr	2021-05-25	1h	6.70131	8.42063	70.0326	96.1807	125.538	172.41	120.743	72.8136	2	1
Ctr	2021-05-25	1h	7.51468	8.1357	46.1456	92.4018	125.246	250.792	115.729	49.9401	2	1
Ctr	2021-05-25	1h	1.24776	14.1831	17.9732	67.9183	6.42858	24.2928	4.36618	26.4629	1	1
Ctr	2021-05-25	1h	5.19074	27.458	78.8569	97.4278	100.371	124.008	97.789	80.9387	2	1
Ctr	2021-05-25	1h	5.47136	7.11874	83.299	97.7797	134.44	157.812	131.455	85.1905	2	1
Ctr	2021-05-25	1h	7.26707	18.3053	64.3013	93.6853	144.799	210.968	135.655	68.6354	2	1
Ctr	2021-05-25	1h	6.39667	10.1696	74.0793	95.3688	120.327	154.907	114.754	77.6767	2	1
Ctr	2021-05-25	1h	6.5028	19.3223	34.3425	43.9362	128.443	164.324	56.4329	78.1646	2	1
Ctr	2021-05-25	1h	6.80882	23.7205	51.4786	74.2537	81.41	117.427	60.4499	69.3279	2	1
Ctr	2021-05-25	1h	6.42194	15.2544	37.4999	46.5598	142.746	177.233	66.462	80.5414	2	1
Ctr	2021-05-25	1h	8.01481	4.61528	64.4617	93.5362	134.152	194.659	125.481	68.9163	2	1
Ctr	2021-05-25	1h	5.70205	17.726	72.9425	92.3948	109.995	139.328	101.629	78.9466	2	1
Ctr	2021-05-25	1h	5.07645	20.3786	70.6396	81.383	101.754	117.23	82.8107	86.7989	2	1
Ctr	2021-05-25	1h	1.75512	9.15266	16.2172	72.7497	6.64607	29.8141	4.835	22.2917	1	1
Ctr	2021-05-25	1h	3.70846	26.441	81.639	98.9731	72.1403	87.4575	71.3995	82.4861	2	1
Ctr	2021-05-25	1h	0.463173	6.42857	7.72105	25.4863	2.15446	7.11161	0.549092	30.2949	1	1
Ctr	2021-05-25	1h	0.547735	9.15266	18.6681	46.4629	3.72361	9.26768	1.7301	40.1784	1	1
Ctr	2021-05-25	1h	5.85684	18.6188	58.2396	89.4046	134.884	207.063	120.593	65.1417	2	1
Ctr	2021-05-25	1h	2.08228	19.9985	64.9168	83.8317	40.3646	52.1257	33.8383	77.437	1	1
Ctr	2021-05-25	1h	2.18494	21.051	89.2923	99.1462	47.6742	52.9354	47.2672	90.0612	2	1
Ctr	2021-05-25	1h	5.84454	32.6291	79.2441	98.7674	128.196	159.78	126.616	80.233	2	1
Ctr	2021-05-25	1h	5.22121	7.27204	88.5884	97.9942	113.603	125.665	111.325	90.4018	2	1
Ctr	2021-05-25	1h	7.58823	22.4987	65.5098	98.9781	128.456	194.083	127.143	66.1861	2	1
Ctr	2021-05-25	1h	7.5313	16.1514	80.4392	98.2597	131.531	160.671	129.242	81.8638	2	1
Ctr	2021-05-25	1h	0.20497	10.6658	12.2372	28.2809	2.39266	5.52957	0.676665	43.2703	1	1
Ctr	2021-05-25	1h	5.32526	1.76447	61.1524	99.083	97.1824	157.461	96.2912	61.7184	2	1
Ctr	2021-05-25	1h	6.50652	5.58099	56.4936	97.7484	129.594	224.231	126.676	57.7949	2	1
Ctr	2021-05-25	1h	5.35502	8.57161	22.3823	56.051	87.0133	217.904	48.7719	39.932	2	1
Ctr	2021-05-25	1h	7.70549	21.9486	49.4892	92.0022	104.732	194.7	96.3556	53.7913	2	1
Ctr	2021-05-25	1h	3.22437	23.4119	88.296	96.679	65.3812	71.5886	63.2099	91.329	2	1
Ctr	2021-05-25	1h	7.20052	16.0957	57.0954	96.5434	119.696	202.395	115.558	59.1396	2	1
Ctr	2021-05-25	1h	7.59531	12.6298	63.0955	96.1459	145.516	221.74	139.908	65.6248	2	1
Ctr	2021-05-25	1h	5.83831	9.47233	75.8323	97.0226	128.715	164.683	124.883	78.1594	2	1
Ctr	2021-05-25	1h	3.82695	5.45407	52.4794	98.4066	78.2973	146.819	77.0497	53.3291	2	1
Ctr	2021-05-25	1h	6.06262	9.37351	65.6812	98.1344	117.996	176.298	115.795	66.9298	2	1
Ctr	2021-05-25	1h	8.3973	26.2458	83.3748	99.6654	157.679	188.488	157.152	83.6547	2	1
Ctr	2021-05-25	1h	7.5537	7.74064	59.7315	96.8734	160.019	259.521	155.016	61.6594	2	1
Ctr	2021-05-25	1h	6.0618	19.3223	91.7122	97.6028	122.661	130.54	119.721	93.9647	2	1
Ctr	2021-05-25	1h	4.14043	24.9972	61.9552	90.0374	98.6739	143.399	88.8434	68.8106	2	1
Ctr	2021-05-25	1h	5.11681	25.4241	81.7329	96.1777	116.243	136.787	111.8	84.9812	2	1
Ctr	2021-05-25	1h	4.95699	11.1866	70.4733	97.6814	95.4262	132.268	93.2136	72.1461	2	1
Ctr	2021-05-25	1h	4.14118	14.2375	53.5498	90.1851	79.9921	134.717	72.1409	59.3777	2	1
Ctr	2021-05-25	1h	0.708893	8.1357	13.4068	33.7934	3.65505	9.21299	1.23517	39.6728	1	1
Ctr	2021-05-25	1h	10.8875	24.6433	58.1983	92.7353	134.788	214.776	124.996	62.7574	2	1
Ctr	2021-05-25	1h	0.565394	12.2036	47.6346	87.6547	5.08804	9.36273	4.45991	54.3435	1	1
Ctr	2021-05-25	1h	6.27154	23.3901	80.0108	98.9113	120.874	149.427	119.558	80.8915	2	1
Ctr	2021-05-25	1h	5.1571	18.3053	42.7791	63.0309	96.563	142.276	60.8645	67.87	2	1
Ctr	2021-05-25	1h	6.08688	16.2714	72.9018	92.607	106.08	134.753	98.2374	78.7217	2	1
Ctr	2021-05-25	1h	1.40149	15.2544	19.6437	46.6716	7.38139	17.5375	3.44501	42.0891	1	1
Ctr	2021-05-25	1h	6.56843	18.2585	27.2062	35.7269	132.021	173.369	47.1671	76.1505	2	1
Ctr	2021-05-25	1h	9.32142	10.3435	38.6354	86.9653	118.871	267.569	103.377	44.4263	2	1
Ctr	2021-05-25	1h	5.8962	4.06785	61.7533	96.9983	98.8285	155.234	95.862	63.6643	2	1
Ctr	2021-05-25	1h	5.64388	19.3223	55.6588	70.8902	94.3049	120.112	66.853	78.514	2	1
Ctr	2021-05-25	1h	0.129727	10.1696	26.8055	69.6309	1.26131	3.27641	0.878261	38.4966	1	1
Ctr	2021-05-25	1h	10.3566	8.1357	48.2826	91.8728	154.273	293.554	141.735	52.5537	2	1
Ctr	2021-05-25	1h	7.33512	23.3901	64.2983	95.3198	147.243	218.282	140.352	67.4554	2	1
Ctr	2021-05-25	1h	7.81424	17.2884	66.9233	93.3766	98.1075	136.887	91.6095	71.6703	2	1
Ctr	2021-05-25	1h	7.74604	13.2205	38.9664	86.2182	106.301	235.206	91.6512	45.1951	2	1
Ctr	2021-05-25	1h	0.407008	9.15267	29.8027	72.9295	3.08403	7.54684	2.24916	40.8651	1	1
Ctr	2021-05-25	1h	9.19194	29.0896	73.6437	99.2394	142.873	192.53	141.787	74.2082	2	1
Ctr	2021-05-25	1h	1.44015	3.05089	20.9403	63.2619	6.52804	19.7216	4.12976	33.101	1	1
Ctr	2021-05-25	1h	7.06489	27.458	91.1257	99.1761	114.578	124.7	113.634	91.8827	2	1
Ctr	2021-05-25	1h	0.231806	8.1357	7.8383	21.69	1.62289	4.49085	0.352006	36.1378	1	1
Ctr	2021-05-25	1h	8.08776	9.30914	48.3662	95.385	135.473	267.172	129.221	50.7062	2	1
Ctr	2021-05-25	1h	6.80684	18.3053	77.5484	98.685	129.452	164.735	127.749	78.5818	2	1
Ctr	2021-05-25	1h	0.600017	9.15267	25.5979	56.6866	4.5974	10.181	2.60611	45.1569	1	1
Ctr	2021-05-25	1h	7.16465	29.4919	86.2892	98.9999	135.361	155.3	134.007	87.1609	2	1
Ctr	2021-05-25	1h	3.22969	12.7267	72.306	99.339	27.9354	38.3797	27.7508	72.7871	1	1
Ctr	2021-05-25	1h	4.43847	26.441	61.4359	95.2681	96.8253	150.146	92.2436	64.4873	2	1
Ctr	2021-05-25	1h	5.26826	29.4919	83.8618	97.0257	112.144	129.748	108.809	86.4325	2	1
Ctr	2021-05-25	1h	12.0252	5.08481	50.5272	93.7013	134.972	250.301	126.47	53.9237	2	1
Ctr	2021-05-25	1h	0.28654	11.1866	14.2653	55.3696	2.62481	10.188	1.45335	25.7638	1	1
Ctr	2021-05-25	1h	7.26493	24.4071	75.7307	99.1814	142.502	186.629	141.335	76.3558	2	1
Ctr	2021-05-25	1h	5.03292	21.3562	54.6744	69.5489	93.7191	119.216	65.1806	78.6129	2	1
Ctr	2021-05-25	1h	0.398748	10.1696	47.4946	93.0065	3.59892	7.04761	3.34723	51.0658	1	1
Ctr	2021-05-25	1h	7.59849	23.3901	88.1629	99.3942	120.657	136.028	119.926	88.7003	2	1
Ctr	2021-05-25	1h	6.55972	15.2544	11.1765	22.762	111.173	226.413	25.3051	49.1017	2	1
Ctr	2021-05-25	1h	5.39795	23.3901	51.9171	95.4114	86.0615	158.161	82.1125	54.4139	2	1
Ctr	2021-05-25	1h	5.51103	18.3053	48.0822	55.9357	109.918	127.872	61.4837	85.9598	2	1
Ctr	2021-05-25	1h	3.20681	13.2205	44.9996	92.2887	72.4472	148.58	66.8605	48.7596	2	1
Ctr	2021-05-25	1h	5.95458	18.3053	72.2806	99.3458	121.921	167.573	121.123	72.7566	2	1
Ctr	2021-05-25	1h	2.8449	28.475	88.5794	94.9119	49.4602	52.9961	46.9436	93.328	2	1
Ctr	2021-05-25	1h	6.48155	26.441	70.1476	80.2069	100.638	115.069	80.7184	87.4584	2	1
Ctr	2021-05-25	1h	8.17576	16.2714	62.5975	89.4242	139.569	199.383	124.809	70.0007	2	1
Ctr	2021-05-25	1h	7.41472	6.10178	59.9017	97.625	140.551	229.063	137.213	61.3589	2	1
Ctr	2021-05-25	1h	1.01518	10.7686	24.1174	54.3776	8.13059	18.3321	4.42122	44.3517	1	1
Ctr	2021-05-25	1h	6.99544	5.08481	76.7302	98.4665	130.282	167.189	128.284	77.9252	2	1
Ctr	2021-05-25	1h	7.56855	17.2884	60.3131	88.4535	134.083	196.643	118.601	68.1862	2	1
Ctr	2021-05-25	1h	0.43917	6.10178	18.7257	53.1193	3.39758	9.63792	1.80477	35.2522	1	1
Ctr	2021-05-25	1h	6.43345	31.1993	65.8734	95.7153	135.591	197.016	129.781	68.8222	2	1
Ctr	2021-05-25	1h	6.73337	26.441	72.2795	98.0369	141.025	191.281	138.257	73.7268	2	1
Ctr	2021-05-25	1h	0.239058	8.1357	9.09187	20.6979	2.8259	6.43325	0.584903	43.9265	1	1
Ctr	2021-05-25	1h	5.68414	25.3795	66.8679	96.5762	138.458	199.972	133.717	69.2386	2	1
Ctr	2021-05-25	1h	8.10093	30.5089	86.859	98.7091	138.548	157.45	136.76	87.9949	2	1
Ctr	2021-05-25	1h	0.149939	13.1997	33.285	71.1897	1.66506	3.56121	1.18535	46.7554	1	1
Ctr	2021-05-25	1h	6.10423	26.441	60.8889	91.8069	104.337	157.317	95.7885	66.3228	2	1
Ctr	2021-05-25	1h	0.897113	4.06785	3.51311	19.4389	3.48282	19.2713	0.677022	18.0726	1	1
Ctr	2021-05-25	1h	0.897233	9.33295	3.26663	11.9695	5.71157	20.9282	0.683647	27.2913	1	1
Ctr	2021-05-25	1h	7.68589	19.6569	75.4417	92.5356	128.836	158.028	119.219	81.5272	2	1
Ctr	2021-05-25	1h	5.65478	26.3143	65.2876	95.2755	134.612	196.441	128.252	68.5251	2	1
Ctr	2021-05-25	1h	7.05512	22.104	48.9097	89.3641	88.7139	162.091	79.2784	54.7308	2	1
Ctr	2021-05-25	1h	11.5239	30.7219	70.7272	93.0451	148.567	195.447	138.234	76.0139	2	1
Ctr	2021-05-25	1h	5.67904	20.866	50.6306	87.8257	105.171	182.434	92.3671	57.6489	2	1
Ctr	2021-05-25	1h	7.75954	7.05872	77.1454	96.5124	159.362	199.369	153.804	79.9332	2	1
Ctr	2021-05-25	1h	3.13802	15.2939	59.8705	88.2876	69.8976	103.074	61.7109	67.813	2	1
Ctr	2021-05-25	1h	10.2947	19.5663	65.1391	97.4675	135.888	203.329	132.447	66.8316	2	1
Ctr	2021-05-25	1h	3.69025	19.5368	55.0337	79.7471	85.2185	123.487	67.9593	69.0103	2	1
Ctr	2021-05-25	1h	8.87377	7.14291	59.7687	96.709	162.671	263.21	157.317	61.8026	2	1
Ctr	2021-05-25	1h	5.17406	13.5006	47.3838	83.3375	93.4852	164.419	77.9082	56.8577	2	1
Ctr	2021-05-25	1h	4.78192	18.0008	84.2491	95.3968	96.4779	109.244	92.0368	88.3144	2	1
Ctr	2021-05-25	1h	9.00524	30.7714	66.6896	98.7765	147.055	217.809	145.256	67.5157	2	1
Ctr	2021-05-25	1h	7.14682	7.89579	70.7005	97.4101	130.705	180.083	127.319	72.5803	2	1
Ctr	2021-05-25	1h	5.86352	29.1903	91.6473	98.6089	122.518	131.825	120.814	92.9401	2	1
Ctr	2021-05-25	1h	6.44231	15.0012	93.621	99.2098	109.662	116.208	108.795	94.3667	2	1
Ctr	2021-05-25	1h	7.40628	20.6291	64.176	96.1566	148.199	222.051	142.504	66.7411	2	1
Ctr	2021-05-25	1h	0.910218	13.5495	50.4158	90.7127	15.3228	27.5702	13.8997	55.5774	1	1
Ctr	2021-05-25	1h	3.63553	15.2519	61.5905	98.9035	88.5395	142.179	87.5686	62.2734	2	1
Ctr	2021-05-25	1h	0.108359	6.10077	5.47889	15.9252	1.15013	3.34304	0.183162	34.4039	1	1
Ctr	2021-05-25	1h	0.663921	11.1848	24.5037	45.4192	7.36699	13.6552	3.34603	53.9502	1	1
Ctr	2021-05-25	1h	7.47608	19.9981	71.0757	97.9096	140.896	194.089	137.95	72.5931	2	1
Ctr	2021-05-25	1h	6.79528	24.4031	34.5211	54.4258	108.833	171.585	59.2331	63.4279	2	1
Ctr	2021-05-25	1h	5.52304	9.47183	52.5237	98.3644	89.7315	168.046	88.2638	53.3971	2	1
Ctr	2021-05-25	1h	10.0926	28.4703	62.5414	90.3267	161.778	233.651	146.129	69.2391	2	1
Ctr	2021-05-25	1h	1.73426	25.7087	75.8212	90.5154	42.7225	51.0022	38.6705	83.766	1	1
Ctr	2021-05-25	1h	0.171719	8.10754	29.5869	78.7281	1.57885	4.20118	1.243	37.5811	1	1
Ctr	2021-05-25	1h	5.74937	29.4871	75.6203	96.9108	118.874	152.342	115.201	78.0308	2	1
Ctr	2021-05-25	1h	0.181492	15.2519	36.3424	67.9242	2.25626	4.21696	1.53255	53.5044	1	1
Ctr	2021-05-25	1h	6.50328	20.3359	21.3141	26.0061	115.79	141.28	30.1125	81.9583	2	1
Ctr	2021-05-25	1h	6.25563	19.3191	23.7496	41.1516	116.346	201.596	47.8784	57.7125	2	1
Ctr	2021-05-25	1h	7.61501	13.5826	79.9528	99.0762	124.488	154.263	123.338	80.6983	2	1
Ctr	2021-05-25	1h	6.36067	3.99955	76.8423	98.1064	141.56	180.733	138.88	78.3255	2	1
Ctr	2021-05-25	1h	0.404861	6.10077	13.4807	64.0941	3.18005	15.1195	2.03823	21.0327	1	1
Ctr	2021-05-25	1h	7.12144	25.4199	76.3205	98.945	118.91	154.16	117.656	77.1342	2	1
Ctr	2021-05-25	1h	6.77617	16.2687	75.2823	98.1342	126.932	165.462	124.563	76.7135	2	1
Ctr	2021-05-25	1h	3.22659	29.4871	53.7752	96.5309	80.7616	144.974	77.9599	55.7078	2	1
Ctr	2021-05-25	1h	0.120227	5.08398	8.79925	42.0697	0.95192	4.55119	0.40047	20.9159	1	1
Ctr	2021-05-25	1h	9.44066	18.2101	66.9626	94.0415	117.632	165.201	110.623	71.2054	2	1
Ctr	2021-05-25	1h	0.236799	11.1848	22.0743	62.5168	2.50172	7.08515	1.56399	35.3093	1	1
Ctr	2021-05-25	1h	7.2188	22.7011	67.759	92.8353	142.323	194.994	132.126	72.9884	2	1
Ctr	2021-05-25	1h	0.125483	6.10077	28.5601	78.7805	1.61759	4.46197	1.27434	36.2527	1	1
Ctr	2021-05-25	1h	5.60891	12.2015	60.9202	88.8827	123.404	180.047	109.685	68.54	2	1
Ctr	2021-05-25	1h	0.394587	12.2015	3.59204	18.5782	1.98596	10.2715	0.368957	19.3347	1	1
Ctr	2021-05-25	1h	6.30766	11.1848	83.9308	99.3194	124.433	147.247	123.586	84.5059	2	1
Ctr	2021-05-25	1h	3.44909	5.45403	42.7243	90.89	58.0103	123.409	52.7256	47.0066	2	1
Ctr	2021-05-25	1h	5.77533	20.3359	26.2479	49.1247	99.3817	185.999	48.8209	53.4312	2	1
Ctr	2021-05-25	1h	6.2031	29.4108	64.7792	97.7855	110.041	166.109	107.604	66.2462	2	1
Ctr	2021-05-25	1h	0.491842	13.2183	43.1037	67.5075	4.77811	7.48331	3.22559	63.8503	1	1
Ctr	2021-05-25	1h	6.09018	23.0744	46.5765	85.6379	109.671	201.646	93.9199	54.3878	2	1
Ctr	2021-05-25	1h	0.393707	7.11757	11.4672	47.9048	3.22947	13.4913	1.54707	23.9374	1	1
Ctr	2021-05-25	1h	4.04086	29.4871	87.6825	94.2017	83.4789	89.6856	78.6386	93.0796	2	1
Ctr	2021-05-25	1h	1.35505	5.08398	16.5419	60.4399	6.85873	25.06	4.14541	27.3692	1	1
Ctr	2021-05-25	1h	0.385052	5.08398	17.5143	49.9638	2.81357	8.02638	1.40577	35.0541	1	1
Ctr	2021-05-25	1h	4.0814	12.5577	64.5791	99.6204	92.5119	142.71	92.1608	64.8252	2	1
Ctr	2021-05-25	1h	5.23226	7.11757	58.7375	95.4424	94.2664	153.173	89.9701	61.5424	2	1
Ctr	2021-05-25	1h	8.93399	18.3023	76.386	99.4026	140.337	182.623	139.499	76.8451	2	1
Ctr	2021-05-25	1h	7.08592	22.3695	76.5809	99.3827	146.666	190.335	145.76	77.0565	2	1
Ctr	2021-05-25	1h	0.667881	15.2519	10.2736	25.7034	5.7541	14.3961	1.479	39.97	1	1
Ctr	2021-05-25	1h	9.14748	8.56947	74.3923	95.9546	134.86	173.948	129.404	77.5286	2	1
Ctr	2021-05-25	1h	0.727662	5.17173	39.2767	93.4776	4.63049	11.0205	4.32847	42.0172	1	1
Ctr	2021-05-25	1h	7.8819	26.4367	86.7271	99.4533	153.477	175.998	152.638	87.2038	2	1
Ctr	2021-05-25	1h	5.69466	25.4199	81.8867	88.9408	99.0511	107.584	88.0968	92.0687	2	1
Ctr	2021-05-25	1h	3.58604	33.5543	28.2461	34.9421	63.6122	78.6922	22.2274	80.8368	1	1
Ctr	2021-05-25	1h	4.20329	27.4535	54.5759	92.77	96.3018	163.697	89.3392	58.8293	2	1
Ctr	2021-05-25	1h	0.176097	15.2519	23.7904	77.2896	1.54192	5.00934	1.19174	30.7808	1	1
Ctr	2021-05-25	1h	5.07872	22.3695	70.3249	73.4673	101.163	105.684	74.322	95.7228	2	1
Ctr	2021-05-25	1h	4.49241	21.3527	69.6951	93.1143	71.4106	95.4061	66.4934	74.8491	2	1
Ctr	2021-05-25	1h	8.66241	7.11757	75.5051	98.7028	143.349	187.39	141.489	76.4974	2	1
Ctr	2021-05-25	1h	0.595352	12.2015	4.84106	14.0443	3.33192	9.66614	0.467944	34.47	1	1
Ctr	2021-05-25	1h	7.34574	25.7112	77.7774	99.467	137.143	175.388	136.412	78.1942	2	1
Ctr	2021-05-25	1h	5.02531	21.3527	56.9298	70.2498	97.7596	120.633	68.6759	81.0391	2	1
Ctr	2021-05-25	1h	6.08738	24.4031	63.4225	97.6453	140.331	216.054	137.027	64.9519	2	1
Ctr	2021-05-25	1h	0.137961	6.85565	12.7393	40.1018	1.33907	4.21525	0.536992	31.7673	1	1
Ctr	2021-05-25	1h	0.10692	6.10077	7.81002	27.5389	0.828334	2.92079	0.228114	28.3599	1	1
Ctr	2021-05-25	1h	1.01453	8.27477	10.6936	41.4691	4.76513	18.4789	1.97605	25.7869	1	1
Ctr	2021-05-25	1h	7.85027	19.6526	67.9002	96.7992	143.493	204.564	138.9	70.1454	2	1
Ctr	2021-05-25	1h	4.11416	18.6182	22.0438	41.6306	82.1111	155.07	34.1833	52.9511	2	1
Ctr	2021-05-25	1h	6.41865	4.13739	49.1128	98.6171	105.281	211.401	103.825	49.8015	2	1
Ctr	2021-05-25	1h	5.146	15.5152	7.19196	13.3555	109.838	203.97	14.6694	53.8501	2	1
Ctr	2021-05-25	1h	0.643524	5.17173	15.0811	56.9234	5.44478	20.5513	3.09935	26.4936	1	1
Ctr	2021-05-25	1h	7.41902	16.9539	68.4628	95.5332	154.508	215.601	147.606	71.6638	2	1
Ctr	2021-05-25	1h	9.00971	21.0506	65.8811	94.5185	140.982	202.264	133.254	69.7018	2	1
Ctr	2021-05-25	1h	6.73173	19.9981	16.9784	23.524	140.823	195.114	33.1273	72.1749	2	1
Ctr	2021-05-25	1h	0.176479	7.36771	27.4411	84.3077	1.69544	5.20893	1.42939	32.5488	1	1
Ctr	2021-05-25	1h	7.09251	26.7801	66.4481	99.0877	125.536	187.199	124.39	67.0599	2	1
Ctr	2021-05-25	1h	4.91198	19.9977	66.4721	98.4909	112.918	167.31	111.214	67.4906	2	1
Ctr	2021-05-25	1h	5.4773	16.954	55.8806	70.2135	113.93	143.152	79.9941	79.5866	2	1
Ctr	2021-05-25	1h	4.94967	23.4747	34.4592	49.2925	91.9407	131.517	45.3199	69.9076	2	1
Ctr	2021-05-25	1h	7.10054	29.2658	79.8135	99.1936	124.939	155.277	123.932	80.4623	2	1
Ctr	2021-05-25	1h	5.12038	19.9977	38.1168	62.4855	108.671	178.147	67.9039	61.001	2	1
Ctr	2021-05-25	1h	3.20075	19.9977	58.1738	98.6247	87.8174	148.881	86.6097	58.985	2	1
Ctr	2021-05-25	1h	5.09028	18.178	80.6084	97.9808	99.7755	121.279	97.7608	82.2696	2	1
Ctr	2021-05-25	1h	6.95176	10.9068	71.9089	95.2958	137.248	181.885	130.792	75.4586	2	1
Ctr	2021-05-25	1h	0.253427	5.6241	6.45854	37.9709	1.39439	8.19784	0.529461	17.0092	1	1
Ctr	2021-05-25	1h	0.157624	10.1678	13.7152	47.2446	1.15187	3.96783	0.544195	29.0302	1	1
Ctr	2021-05-25	1h	5.82363	21.3525	3.84329	6.30515	101.618	166.71	6.40717	60.9548	2	1
Ctr	2021-05-25	1h	0.131435	7.11749	10.7457	33.3208	1.38325	4.28925	0.460909	32.2491	1	1
Ctr	2021-05-25	1h	5.21508	28.47	64.5123	86.3225	100.76	134.825	86.9785	74.7341	2	1
Ctr	2021-05-25	1h	3.85458	25.4196	51.8927	95.9199	85.9875	158.942	82.4791	54.1	2	1
Ctr	2021-05-25	1h	7.21256	25.4196	77.002	98.4116	125.709	160.661	123.712	78.2448	2	1
Ctr	2021-05-25	1h	5.97242	19.3189	62.0141	97.6108	98.9014	155.672	96.5385	63.532	2	1
Ctr	2021-05-25	1h	7.17448	15.5149	76.0938	99.157	139.569	181.871	138.393	76.7407	2	1
Ctr	2021-05-25	1h	3.63826	20.9989	51.1641	97.3148	92.3745	175.698	89.8941	52.5759	2	1
Ctr	2021-05-25	1h	0.153805	9.767	33.1668	87.7881	1.91803	5.07676	1.6838	37.7805	1	1
Ctr	2021-05-25	1h	7.64572	28.47	72.7721	99.2459	151.164	206.156	150.024	73.325	2	1
Ctr	2021-05-25	1h	8.24779	25.9026	78.7889	98.4879	152.804	191.009	150.494	79.9985	2	1
Ctr	2021-05-25	1h	8.07383	4.06714	74.8943	99.4649	151.278	200.908	150.468	75.2973	2	1
Ctr	2021-05-25	1h	0.287163	7.11749	17.5969	51.0514	2.9659	8.60454	1.51414	34.469	1	1
Ctr	2021-05-25	1h	0.122298	6.1007	17.9821	58.1623	1.02362	3.31087	0.595364	30.9171	1	1
Ctr	2021-05-25	1h	4.08356	13.2182	58.0555	91.6203	80.663	127.298	73.9036	63.3653	2	1
Ctr	2021-05-25	1h	5.25108	29.4867	73.3399	98.7534	95.9709	129.226	94.7745	74.2657	2	1
Ctr	2021-05-25	1h	5.30464	17.2853	40.9747	56.4541	100.814	138.899	56.9136	72.5805	2	1
Ctr	2021-05-25	1h	7.98238	16.2685	76.5717	96.4523	157.554	198.46	151.964	79.3882	2	1
Ctr	2021-05-25	1h	5.80335	22.3692	78.399	96.8108	108.843	134.405	105.372	80.9817	2	1
Ctr	2021-05-25	1h	0.935959	7.11749	8.79461	33.5563	3.7469	14.2965	1.25732	26.2085	1	1
Ctr	2021-05-25	1h	2.47549	15.2518	34.716	63.4553	37.4356	68.4263	23.7549	54.7094	1	1
Ctr	2021-05-25	1h	0.28249	8.13427	24.6215	63.2366	1.569	4.02972	0.992179	38.9356	1	1
Ctr	2021-05-25	1h	0.153521	9.15106	22.4899	54.5218	2.12525	5.15221	1.15873	41.2493	1	1
Ctr	2021-05-25	1h	9.30291	7.11749	76.66	98.3578	147.039	188.657	144.625	77.9399	2	1
Ctr	2021-05-25	1h	7.92598	6.31501	61.9667	97.631	141.552	223.021	138.199	63.4703	2	1
Ctr	2021-05-25	1h	0.235085	11.1846	36.7179	64.431	2.46348	4.32281	1.58725	56.9879	1	1
Ctr	2021-05-25	1h	9.79471	5.08392	68.0063	97.919	149.103	214.686	146	69.4516	2	1
Ctr	2021-05-25	1h	0.197925	10.1678	31.3346	63.636	2.16637	4.39958	1.37859	49.2404	1	1
Ctr	2021-05-25	1h	6.99104	7.11749	71.3421	98.1965	123.883	170.514	121.648	72.6524	2	1
Ctr	2021-05-25	1h	7.00201	24.4028	81.5294	98.5385	137.846	166.604	135.831	82.7386	2	1
Ctr	2021-05-25	1h	4.93928	24.4028	62.6218	94.8586	99.7275	151.066	94.6001	66.0159	2	1
Ctr	2021-05-25	1h	6.02488	15.2518	69.6154	97.5004	100.64	140.953	98.1248	71.4002	2	1
Ctr	2021-05-25	1h	6.42543	22.1025	65.3997	99.0748	102.218	154.851	101.272	66.0104	2	1
Ctr	2021-05-25	1h	0.158134	9.15106	14.2451	36.2532	1.64476	4.18585	0.596278	39.2933	1	1
Ctr	2021-05-25	1h	5.54532	18.3021	44.7914	53.9874	109.115	131.517	58.9084	82.9663	2	1
Ctr	2021-05-25	1h	0.350247	11.0513	23.801	68.9512	3.15239	9.13242	2.17361	34.5187	1	1
Ctr	2021-05-25	1h	4.60812	16.2685	7.91984	19.7446	96.9505	241.703	19.1425	40.1115	2	1
Ctr	2021-05-25	1h	9.83707	22.3692	72.6544	99.3036	127.893	174.803	127.002	73.1639	2	1
Ctr	2021-05-25	1h	7.30018	21.3525	72.3286	84.1095	125.184	145.574	105.292	85.9934	2	1
Ctr	2021-05-25	1h	5.55837	26.4364	78.1709	87.1208	108.118	120.497	94.1935	89.727	2	1
Ctr	2021-05-25	1h	3.78395	27.4532	72.9089	90.7042	82.8758	103.104	75.1718	80.381	2	1
Ctr	2021-05-25	1h	9.43058	15.2518	73.4688	95.1451	150.245	194.573	142.95	77.2176	2	1
Ctr	2021-05-25	1h	0.337082	5.08392	3.42567	15.8645	1.65166	7.64894	0.262027	21.5933	1	1
Ctr	2021-05-25	1h	7.2064	26.4364	67.9868	90.961	154.671	206.938	140.691	74.7429	2	1
Ctr	2021-05-25	1h	5.61988	24.8239	81.2451	97.4186	110.603	132.621	107.748	83.3979	2	1
Ctr	2021-05-25	1h	0.280349	7.11749	10.5113	30.4209	2.42515	7.01864	0.737753	34.553	1	1
Ctr	2021-05-25	1h	0.13583	15.2518	29.4249	57.0408	2.15308	4.17378	1.22813	51.5858	1	1
Ctr	2021-05-25	1h	0.668551	4.06714	31.6678	79.2169	4.82794	12.0771	3.82454	39.9761	1	1
Ctr	2021-05-25	1h	1.16413	5.08392	9.81157	40.3442	6.22607	25.601	2.51186	24.3197	1	1
Ctr	2021-05-25	1h	0.17626	16.2685	19.8841	38.0766	2.41886	4.63194	0.921021	52.2214	1	1
Ctr	2021-05-25	1h	6.81165	13.2182	67.6984	97.673	119.983	173.108	117.191	69.3113	2	1
Ctr	2021-05-25	1h	6.91263	17.5572	50.7418	64.5172	131.3	166.945	84.7108	78.6485	2	1
Ctr	2021-05-25	1h	6.92252	16.2685	46.7059	97.6655	95.1598	198.986	92.9383	47.8223	2	1
Ctr	2021-05-25	1h	0.521405	13.2182	42.1636	68.3592	6.46859	10.4874	4.42188	61.6795	1	1
Ctr	2021-05-25	1h	6.16068	17.8924	53.0222	61.4327	130.775	151.518	80.3384	86.3094	2	1
Ctr	2021-05-25	1h	3.51008	15.7874	64.9247	97.4764	74.4476	111.774	72.5688	66.6056	2	1
Ctr	2021-05-25	1h	5.18176	12.6299	40.6859	78.4142	88.9899	171.511	69.7807	51.8859	2	1
Ctr	2021-05-25	1h	7.85336	19.9974	77.1265	96.4117	150.461	188.083	145.062	79.997	2	1
Ctr	2021-05-25	1h	4.93612	14.4422	74.486	97.0232	83.3304	108.544	80.8498	76.7713	2	1
Ctr	2021-05-25	1h	5.43927	28.7952	87.4829	98.6677	126.408	142.569	124.723	88.6642	2	1
Ctr	2021-05-25	1h	6.99882	14.5912	58.8559	72.3676	140.934	173.289	101.991	81.3291	2	1
Ctr	2021-05-25	1h	7.82676	7.1418	55.5427	93.565	138.156	232.731	129.265	59.3627	2	1
Ctr	2021-05-25	1h	7.10579	11.7054	67.4755	97.4262	141.885	204.865	138.234	69.258	2	1
Ctr	2021-05-25	1h	5.99981	21.1731	69.9604	97.1587	134.215	186.394	130.402	72.0064	2	1
Ctr	2021-05-25	1h	6.59936	13.2203	27.2714	54.163	94.1695	187.027	51.0051	50.3507	2	1
Ctr	2021-05-25	1h	5.8403	27.4575	93.0373	99.2578	133.754	142.697	132.762	93.733	2	1
Ctr	2021-05-25	1h	7.13961	28.6385	81.533	92.1629	127.872	144.544	117.851	88.4662	2	1
Ctr	2021-05-25	1h	5.57083	23.9947	89.1429	99.283	132.026	147.044	131.079	89.7867	2	1
Ctr	2021-05-25	1h	5.03726	8.99801	62.831	98.7606	91.2152	143.376	90.0846	63.6195	2	1
Ctr	2021-05-25	1h	4.25941	21.3558	48.3856	87.8955	92.6237	168.257	81.4121	55.049	2	1
Ctr	2021-05-25	1h	2.00523	20.3389	82.8678	99.4131	53.7087	64.4321	53.3934	83.357	2	1
Ctr	2021-05-25	1h	6.39627	15.2542	49.3517	84.6161	104.323	178.868	88.2743	58.3243	2	1
Ctr	2021-05-25	1h	3.66133	14.2372	74.1977	91.8769	71.7753	88.8772	65.9449	80.7578	2	1
Ctr	2021-05-25	1h	6.91164	29.4914	76.6796	98.9855	140.865	181.842	139.436	77.4654	2	1
Ctr	2021-05-25	1h	0.253924	9.15251	7.74711	18.6763	3.4755	8.37856	0.649096	41.4809	1	1
Ctr	2021-05-25	1h	5.65349	19.5895	65.4625	86.8738	118.339	157.045	102.805	75.3536	2	1
Ctr	2021-05-25	1h	7.46639	15.2542	74.5801	98.4777	115.27	152.206	113.515	75.733	2	1
Ctr	2021-05-25	1h	9.15345	23.7903	57.8518	96.1081	138.023	229.295	132.651	60.1945	2	1
Ctr	2021-05-25	1h	4.49498	8.13556	59.0485	95.0251	84.9039	136.633	80.6801	62.1399	2	1
Ctr	2021-05-25	1h	0.137738	6.10167	16.0088	55.496	1.31311	4.55202	0.728722	28.8467	1	1
Ctr	2021-05-25	1h	0.191574	8.13556	23.4361	76.337	1.33104	4.33551	1.01608	30.7008	1	1
Ctr	2021-05-25	1h	3.43014	21.0788	47.8354	77.3913	62.9986	101.923	48.7555	61.8098	2	1
Ctr	2021-05-25	1h	5.9248	17.2881	62.8464	98.5721	128.33	201.28	126.497	63.7568	2	1
Ctr	2021-05-25	1h	0.15463	14.593	29.0357	55.7957	2.66082	5.1131	1.48462	52.0393	1	1
Ctr	2021-05-25	1h	0.571431	12.2033	14.7522	38.0474	2.60012	6.70597	0.989276	38.7731	1	1
Ctr	2021-05-25	1h	2.78937	19.322	49.8815	61.2114	39.2757	48.1966	24.0412	81.4906	1	1
Ctr	2021-05-25	1h	0.430931	6.10167	23.3444	69.5161	2.84554	8.47357	1.97811	33.5814	1	1
Ctr	2021-05-25	1h	0.159551	9.15251	18.5464	61.6831	1.11994	3.72478	0.690813	30.0672	1	1
Ctr	2021-05-25	1h	0.665203	5.08473	11.4247	45.204	4.20175	16.625	1.89936	25.2736	1	1
Ctr	2021-05-25	1h	5.02055	25.4236	74.8196	99.3239	87.9104	116.702	87.316	75.3288	2	1
Ctr	2021-05-25	1h	5.2628	21.3558	93.9863	98.7965	99.8367	104.946	98.6352	95.1311	2	1
Ctr	2021-05-25	1h	8.09508	23.5705	68.8259	95.1772	142.432	196.965	135.563	72.3134	2	1
Ctr	2021-05-25	1h	8.24116	17.2881	50.3985	92.593	122.475	225.013	113.403	54.4301	2	1
Ctr	2021-05-25	1h	0.3546	3.05084	7.00163	41.0465	1.44329	8.4612	0.592421	17.0578	1	1
Ctr	2021-05-25	1h	6.7697	23.3897	61.4725	71.427	137.198	159.415	97.9963	86.0635	2	1
Ctr	2021-05-25	1h	6.56102	28.4745	73.2265	95.674	116.634	152.388	111.588	76.5375	2	1
Ctr	2021-05-25	1h	0.200941	6.10167	4.961	25.2325	1.25706	6.3936	0.317187	19.6612	1	1
Ctr	2021-05-25	1h	5.27426	8.13556	43.0761	91.7539	93.9859	200.194	86.2357	46.9474	2	1
Ctr	2021-05-25	1h	0.178378	8.33416	3.21922	12.7478	1.08848	4.31026	0.138757	25.2531	1	1
Ctr	2021-05-25	1h	1.09477	17.2881	28.3091	55.4893	7.45155	14.6059	4.13481	51.0173	1	1
Ctr	2021-05-25	1h	4.52009	29.363	65.4432	92.146	102.964	144.977	94.8776	71.0211	2	1
Ctr	2021-05-25	1h	8.9672	10.1695	48.1374	93.5659	124.781	242.541	116.753	51.4475	2	1
Ctr	2021-05-25	1h	2.03825	15.2542	55.8508	94.4955	45.1606	76.4084	42.6747	59.1042	1	1
Ctr	2021-05-25	1h	0.149848	7.11862	24.4652	61.6201	1.37712	3.46852	0.848581	39.7034	1	1
Ctr	2021-05-25	1h	7.45221	5.08473	82.0421	98.6526	127.939	153.842	126.215	83.1626	2	1
Ctr	2021-05-25	1h	3.64854	13.2203	76.4384	98.8213	75.0641	97.0446	74.1794	77.3501	2	1
Ctr	2021-05-25	1h	9.13076	23.3897	78.6707	99.1579	142.2	179.231	141.002	79.3388	2	1
Ctr	2021-05-25	1h	0.195619	11.4899	6.35817	18.7972	2.2014	6.5082	0.413802	33.825	1	1
Ctr	2021-05-25	1h	4.18117	18.305	57.8495	98.2628	103.178	175.258	101.386	58.8723	2	1
Ctr	2021-05-25	1h	3.79557	16.2711	26.9279	73.9589	66.1428	181.665	48.9185	36.4093	2	1
Ctr	2021-05-25	1h	0.529445	9.15251	4.01956	8.37631	2.60172	5.42168	0.217928	47.9873	1	1
Ctr	2021-05-25	1h	0.128875	10.1695	5.3041	12.9717	1.70354	4.16617	0.220978	40.8898	1	1
Ctr	2021-05-25	1h	1.76669	5.08473	1.16889	7.44083	5.78131	36.8023	0.430177	15.7091	1	1
Ctr	2021-05-25	1h	0.353151	7.11862	19.2801	50.1677	4.24604	11.0484	2.13014	38.4313	1	1
Ctr	2021-05-25	1h	5.6478	26.3154	67.0192	96.7951	104.322	150.672	100.979	69.2382	2	1
Ctr	2021-05-25	1h	7.21815	27.3681	82.7364	98.5891	139.097	165.749	137.135	83.9204	2	1
Ctr	2021-05-25	1h	5.57992	19.9997	49.9899	79.8828	115.02	183.8	91.8816	62.579	2	1
Ctr	2021-05-25	1h	5.35361	14.7367	12.5213	28.5817	75.7672	172.95	21.6556	43.8087	2	1
Ctr	2021-05-25	1h	6.62355	13.684	72.841	97.4734	152.181	203.644	148.336	74.7291	2	1
Ctr	2021-05-25	1h	7.82033	17.8945	61.3555	95.1504	136.771	212.105	130.138	64.4826	2	1
Ctr	2021-05-25	1h	8.38926	16.8419	77.7891	97.5961	134.643	168.927	131.407	79.7052	2	1
Ctr	2021-05-25	1h	7.68306	25.2628	63.9705	95.8857	149.872	224.643	143.706	66.7154	2	1
Ctr	2021-05-25	1h	7.05283	10.5878	69.1869	93.7955	151.363	205.2	141.971	73.7636	2	1
Ctr	2021-05-25	1h	6.63757	29.9989	70.122	98.444	133.916	188.004	131.832	71.2304	2	1
Ctr	2021-05-25	1h	4.72002	28.0818	56.6782	94.4738	94.2216	157.053	89.0147	59.9936	2	1
Ctr	2021-05-25	1h	0.725273	12.0007	19.103	66.3346	6.68515	23.214	4.43457	28.7979	1	1
Ctr	2021-05-25	1h	5.96095	27.9097	60.942	97.5944	110.638	177.178	107.976	62.4441	2	1
Ctr	2021-05-25	1h	2.80331	22.3278	61.1788	95.7186	63.5379	99.4096	60.8176	63.9153	2	1
Ctr	2021-05-25	1h	5.61668	14.597	28.4442	66.4863	106.005	247.779	70.4787	42.782	2	1
Ctr	2021-05-25	1h	6.72321	29.2314	84.467	97.3849	144.833	166.983	141.046	86.7352	2	1
Ctr	2021-05-25	1h	10.104	12.3541	79.2307	95.1191	151.413	181.776	144.023	83.2963	2	1
Ctr	2021-05-25	1h	9.44839	25.4553	68.6629	93.6631	154.908	211.31	145.092	73.3083	2	1
Ctr	2021-05-25	1h	3.116	21.8188	66.3066	86.8485	78.2404	102.48	67.9506	76.3474	2	1
Ctr	2021-05-25	1h	0.82645	6.10164	15.7243	39.9974	5.34743	13.6021	2.13883	39.3133	1	1
Ctr	2021-05-25	1h	5.66297	9.15246	27.1866	64.0947	84.4	198.98	54.096	42.4163	2	1
Ctr	2021-05-25	1h	8.2475	28.4743	79.9701	97.8582	147.543	180.546	144.383	81.7203	2	1
Ctr	2021-05-25	1h	6.79174	32.3095	76.4175	98.3999	125.419	161.498	123.412	77.6601	2	1
Ctr	2021-05-25	1h	0.613812	14.2372	15.8397	35.8664	3.52131	7.97342	1.26297	44.1631	1	1
Ctr	2021-05-25	1h	0.116795	7.11858	25.2132	70.6724	1.3305	3.72938	0.940295	35.6761	1	1
Ctr	2021-05-25	1h	5.91385	23.3896	69.1541	96.9237	120.259	168.551	116.56	71.349	2	1
Ctr	2021-05-25	1h	4.76182	20.3388	57.2264	76.6615	89.3651	119.715	68.5086	74.6481	2	1
Ctr	2021-05-25	1h	1.99243	4.06776	68.97	97.1792	31.731	44.7091	30.8359	70.9721	1	1
Ctr	2021-05-25	1h	0.105509	9.15246	12.3379	46.4302	0.900685	3.38946	0.418189	26.5731	1	1
Ctr	2021-05-25	1h	7.53647	25.4235	66.1479	98.2302	139.875	207.716	137.399	67.3396	2	1
Ctr	2021-05-25	1h	4.94519	24.4066	63.3671	83.8348	110.179	145.767	92.3685	75.5857	2	1
Ctr	2021-05-25	1h	6.56099	10.1694	77.4257	94.5282	127.968	156.234	120.965	81.9075	2	1
Ctr	2021-05-25	1h	6.62939	21.3557	59.9961	95.6508	139.928	223.085	133.842	62.7241	2	1
Ctr	2021-05-25	1h	0.617938	6.10164	16.421	39.213	3.34947	7.99848	1.31343	41.8763	1	1
Ctr	2021-05-25	1h	0.104786	10.1694	25.8138	82.2652	0.935868	2.98249	0.769894	31.3788	1	1
Ctr	2021-05-25	1h	6.35295	22.3727	80.2187	99.3626	129.274	160.124	128.45	80.7333	2	1
Ctr	2021-05-25	1h	3.60877	27.6938	71.0455	89.2206	73.6792	92.5281	65.737	79.629	2	1
Ctr	2021-05-25	1h	0.180496	13.8469	26.9971	62.0931	2.63089	6.05104	1.6336	43.4784	1	1
Ctr	2021-05-25	1h	4.53035	27.4574	68.1746	97.9636	98.9178	142.14	96.9035	69.5918	2	1
Ctr	2021-05-25	1h	5.72949	30.5082	86.7176	99.3727	132.992	152.4	132.158	87.265	2	1
Ctr	2021-05-25	1h	6.94494	14.2372	80.9088	98.8431	127.717	156.027	126.239	81.8557	2	1
Ctr	2021-05-25	1h	8.80791	22.94	82.7261	99.266	137.356	164.818	136.348	83.3377	2	1
Ctr	2021-05-25	1h	0.614004	8.13552	27.7256	81.6561	6.03779	17.7822	4.93023	33.9541	1	1
Ctr	2021-05-25	1h	5.64485	25.381	70.0027	97.9574	126.399	176.875	123.817	71.4624	2	1
Ctr	2021-05-25	1h	4.65298	8.13552	48.6567	85.6118	97.012	170.693	83.0537	56.8342	2	1
Ctr	2021-05-25	1h	5.41715	27.4574	92.2007	98.3944	99.9487	106.663	98.3439	93.7053	2	1
Ctr	2021-05-25	1h	0.7252	12.2033	31.9928	69.7498	4.38459	9.55916	3.05824	45.8679	1	1
Ctr	2021-05-25	1h	6.43578	7.11858	83.4718	98.0653	139.469	163.852	136.77	85.1186	2	1
Ctr	2021-05-25	1h	1.20133	24.4066	53.6373	97.6094	21.3719	38.8926	20.8609	54.951	1	1
Ctr	2021-05-25	1h	3.32902	29.4913	46.2614	93.0626	75.0702	151.016	69.8623	49.71	2	1
Ctr	2021-05-25	1h	5.18408	20.3388	80.4413	98.7323	95.3679	117.053	94.1589	81.4742	2	1
Ctr	2021-05-25	1h	6.29118	4.06776	61.5105	97.4616	138.937	220.141	135.41	63.1126	2	1
Ctr	2021-05-25	1h	5.34168	23.3896	66.4727	86.1279	91.1931	118.158	78.5427	77.179	2	1
Ctr	2021-05-25	1h	7.40761	14.2372	70.6471	97.5267	139.571	192.675	136.119	72.4387	2	1
Ctr	2021-05-25	1h	6.34229	31.5251	83.213	93.8428	130.473	147.14	122.44	88.6728	2	1
Ctr	2021-05-25	1h	9.79451	24.4066	72.7271	96.6702	128.568	170.895	124.287	75.2322	2	1
Ctr	2021-05-25	1h	7.06806	22.3727	65.4114	92.0149	141.89	199.598	130.56	71.0878	2	1
Ctr	2021-05-25	1h	4.73129	18.3049	68.6774	98.5535	81.6226	117.13	80.4419	69.6854	2	1
Ctr	2021-05-25	1h	8.41647	10.1694	48.6545	66.8233	147.702	202.858	98.6996	72.8106	2	1
Ctr	2021-05-25	1h	9.05434	15.7153	48.1171	96.5879	130.943	262.848	126.475	49.8169	2	1
Ctr	2021-05-25	1h	0.21344	8.13552	11.7143	35.1173	1.63663	4.9063	0.574738	33.3576	1	1
Ctr	2021-05-25	1h	0.33663	4.06776	9.1597	33.3792	2.37732	8.66328	0.79353	27.4413	1	1
Ctr	2021-05-25	1h	6.60993	3.42763	69.3428	97.808	136.636	192.725	133.641	70.8969	2	1
Ctr	2021-05-25	1h	3.9807	27.4574	58.6961	98.849	91.9579	154.865	90.8995	59.3796	2	1
Ctr	2021-05-25	1h	3.41039	24.4066	46.8328	86.0225	82.7349	151.968	71.1706	54.4425	2	1
Ctr	2021-05-25	1h	4.32161	13.9276	55.438	92.3159	92.4882	154.012	85.3814	60.0525	2	1
Ctr	2021-05-25	1h	0.926941	1.01694	1.90985	13.6323	4.55027	32.4793	0.620305	14.0098	1	1
Ctr	2021-05-25	1h	7.12198	8.41994	55.2476	90.4622	149.487	244.77	135.229	61.0726	2	1
Ctr	2021-05-25	1h	8.35773	17.8924	2.61292	3.81615	154.928	226.27	5.91227	68.4701	2	1
Ctr	2021-05-25	1h	6.90888	21.0498	41.533	93.1265	98.3071	220.427	91.5499	44.5985	2	1
Ctr	2021-05-25	1h	7.36967	4.28552	74.6997	99.4465	147.413	196.249	146.597	75.1154	2	1
Ctr	2021-05-25	1h	4.57223	2.35286	65.1733	99.5576	103.431	158	102.974	65.4629	2	1
Ctr	2021-05-25	1h	7.24233	14.0421	70.7805	99.2667	142.229	199.47	141.186	71.3034	2	1
Ctr	2021-05-25	1h	7.44911	32.6035	84.0325	98.8654	149.29	175.641	147.596	84.9969	2	1
Ctr	2021-05-25	1h	0.486958	10.4331	16.6489	49.3244	3.46475	10.2647	1.70897	33.754	1	1
Ctr	2021-05-25	1h	5.5449	26.6663	89.9118	99.5762	121.707	134.788	121.191	90.2946	2	1
Ctr	2021-05-25	1h	4.51338	17.3684	70.1624	97.2942	130.429	180.865	126.9	72.1137	2	1
Ctr	2021-05-25	1h	8.22306	28.1329	57.676	91.408	137.182	217.413	125.395	63.0973	2	1
Ctr	2021-06-01	1h	0.228544	8.13323	21.2651	53.8364	2.44997	6.20255	1.31898	39.4995	1	1
Ctr	2021-06-01	1h	4.27023	12.7256	37.2285	85.427	76.556	175.671	65.3995	43.5793	2	1
Ctr	2021-06-01	1h	2.2113	12.1998	38.7239	81.863	28.284	59.7928	23.1541	47.3033	1	1
Ctr	2021-06-01	1h	0.381555	14.2331	52.3592	94.1195	6.98914	12.5635	6.57815	55.6305	1	1
Ctr	2021-06-01	1h	1.27345	11.0188	21.9587	78.2474	9.02311	32.1529	7.06035	28.0631	1	1
Ctr	2021-06-01	1h	5.52121	23.383	65.3285	98.3377	113.65	171.075	111.761	66.4328	2	1
Ctr	2021-06-01	1h	0.30955	7.11657	13.8203	47.8821	1.99484	6.91137	0.955171	28.8632	1	1
Ctr	2021-06-01	1h	0.233036	9.14988	19.5068	55.3424	1.77154	5.026	0.980413	35.2475	1	1
Ctr	2021-06-01	1h	0.175	14.2331	25.1926	58.9542	1.56435	3.6608	0.922251	42.7325	1	1
Ctr	2021-06-01	1h	0.1655	12.1998	2.68114	10.3336	1.25501	4.83702	0.129687	25.9459	1	1
Ctr	2021-06-01	1h	9.74397	18.4608	69.8543	94.2069	100.601	135.672	94.7729	74.1499	2	1
Ctr	2021-06-01	1h	3.38459	16.2665	81.9158	98.478	57.8783	69.5804	56.9974	83.1818	2	1
Ctr	2021-06-01	1h	4.99905	15.2498	18.729	26.5944	95.9123	136.191	25.5074	70.4246	2	1
Ctr	2021-06-01	1h	4.07293	12.1998	20.311	28.3079	81.0242	112.925	22.9362	71.7502	2	1
Ctr	2021-06-01	1h	4.76735	19.3164	69.3959	96.4381	79.6335	110.665	76.797	71.9591	2	1
Ctr	2021-06-01	1h	1.44382	6.09992	3.29802	19.1329	5.91975	34.3425	1.13262	17.2374	1	1
Ctr	2021-06-01	1h	0.138352	8.13323	14.5467	46.81	1.35743	4.36808	0.635411	31.076	1	1
Ctr	2021-06-01	1h	0.316738	5.08327	5.67778	34.2449	1.59488	9.61933	0.546165	16.5799	1	1
Ctr	2021-06-01	1h	7.40353	15.2498	59.4862	91.2289	110.872	170.035	101.147	65.2055	2	1
Ctr	2021-06-01	1h	0.140117	5.08327	18.9207	72.5531	1.0747	4.12104	0.77973	26.0785	1	1
Ctr	2021-06-01	1h	8.15959	17.2831	56.3298	90.2024	109.755	175.754	99.002	62.4482	2	1
Ctr	2021-06-01	1h	0.156634	5.08327	15.0095	48.139	1.64641	5.28044	0.792566	31.1794	1	1
Ctr	2021-06-01	1h	0.049074	9.14988	1.14508	6.72995	0.278811	1.63864	0.018764	17.0147	1	1
Ctr	2021-06-01	1h	2.98295	22.3664	65.0968	92.802	68.1074	97.094	63.2051	70.1459	2	1
Ctr	2021-06-01	1h	6.02673	8.13323	82.4996	98.4295	121.965	145.515	120.049	83.8159	2	1
Ctr	2021-06-01	1h	3.55565	15.5543	84.4204	97.5864	69.0098	79.7724	67.3442	86.5084	2	1
Ctr	2021-06-01	1h	1.20779	16.2665	82.4554	98.0292	18.0307	21.4363	17.6754	84.1131	1	1
Ctr	2021-06-01	1h	0.710184	13.2165	59.2242	92.8455	6.29984	9.87622	5.84911	63.7879	1	1
Ctr	2021-06-01	1h	3.36501	14.2331	72.9971	93.3445	65.1152	83.2655	60.7814	78.2019	2	1
Ctr	2021-06-01	1h	4.59631	14.2331	87.8103	99.4949	100.861	114.282	100.352	88.2561	2	1
Ctr	2021-06-01	1h	3.67482	22.3664	69.1946	88.3424	79.4234	101.402	70.1645	78.3255	2	1
Ctr	2021-06-01	1h	0.125431	6.09992	23.867	66.6571	1.31751	3.67961	0.878213	35.8057	1	1
Ctr	2021-06-01	1h	0.118666	11.1832	15.4557	59.184	0.806643	3.08885	0.477404	26.1146	1	1
Ctr	2021-06-01	1h	0.133244	12.1998	10.5051	24.023	1.9585	4.47868	0.47049	43.7293	1	1
Ctr	2021-06-01	1h	5.56702	18.2998	93.7962	99.0633	79.894	84.3805	79.1456	94.6831	2	1
Ctr	2021-06-01	1h	8.5208	3.04996	62.4527	98.2456	124.598	196.008	122.412	63.5679	2	1
Ctr	2021-06-01	1h	7.77725	17.2831	78.815	97.8289	113.31	140.646	110.85	80.5641	2	1
Ctr	2021-06-01	1h	3.34105	31.5163	57.5891	97.4943	71.0701	120.317	69.2893	59.0692	2	1
Ctr	2021-06-01	1h	4.51368	23.383	89.5053	95.3056	97.258	103.561	92.6922	93.9141	2	1
Ctr	2021-06-01	1h	3.80349	11.1832	82.614	96.4693	58.1459	67.8976	56.0929	85.6376	2	1
Ctr	2021-06-01	1h	5.09047	21.3497	92.3254	99.7496	85.8227	92.724	85.6078	92.5572	2	1
Ctr	2021-06-01	1h	0.107331	4.06661	12.7264	41.8214	1.05934	3.4812	0.443031	30.4303	1	1
Ctr	2021-06-01	1h	0.385029	9.14988	10.7416	36.4076	2.21502	7.50759	0.806436	29.5037	1	1
Ctr	2021-06-01	1h	0.264157	14.2331	19.6009	45.0412	3.1692	7.28254	1.42745	43.5177	1	1
Ctr	2021-06-01	1h	0.125678	5.08327	4.58881	18.5741	0.935788	3.78779	0.173815	24.7054	1	1
Ctr	2021-06-01	1h	5.19277	18.2998	49.743	95.3139	96.633	185.161	92.1047	52.1887	2	1
Ctr	2021-06-01	1h	5.12637	28.4663	79.8956	99.2317	109.503	136.004	108.661	80.5142	2	1
Ctr	2021-06-01	1h	6.84764	9.14988	18.3099	37.2494	27.8989	56.7571	10.3922	49.1549	1	1
Ctr	2021-06-01	1h	5.7501	22.3664	53.0178	87.5078	94.5776	156.104	82.7628	60.5864	2	1
Ctr	2021-06-01	1h	3.88882	28.4663	68.2561	97.8648	95.2572	136.579	93.2233	69.7454	2	1
Ctr	2021-06-01	1h	4.68523	15.2498	54.0504	78.167	90.0002	130.157	70.3504	69.1474	2	1
Ctr	2021-06-01	1h	0.433271	7.11657	8.79543	59.1623	1.68029	11.3024	0.994098	14.8666	1	1
Ctr	2021-06-01	1h	0.114894	6.09992	21.696	62.0062	0.819334	2.34162	0.508038	34.9901	1	1
Ctr	2021-06-01	1h	4.94991	4.06661	60.2395	98.1706	109.299	178.121	107.299	61.3621	2	1
Ctr	2021-06-01	1h	0.504168	4.73589	34.6957	88.3158	7.10524	18.086	6.27505	39.2859	1	1
Ctr	2021-06-01	1h	4.10502	23.1504	65.1756	97.7524	65.6272	98.4297	64.1521	66.6741	2	1
Ctr	2021-06-01	1h	0.152643	3.15687	11.9819	41.5729	1.1492	3.98733	0.477757	28.8214	1	1
Ctr	2021-06-01	1h	3.7773	11.9959	37.3417	90.1085	78.9028	190.399	71.0982	41.4408	2	1
Ctr	2021-06-01	1h	1.33851	9.99798	20.2632	36.5549	10.3739	18.7145	3.79216	55.4323	1	1
Ctr	2021-06-01	1h	6.3896	29.3537	73.0326	98.908	116.211	157.385	114.942	73.8389	2	1
Ctr	2021-06-01	1h	8.74945	20.8625	68.1451	99.2189	107.596	156.66	106.756	68.6815	2	1
Ctr	2021-06-01	1h	4.09031	27.9954	76.0519	97.6706	68.9754	88.5825	67.3687	77.8657	2	1
Ctr	2021-06-01	1h	1.4873	14.9958	62.1106	92.5598	32.7257	48.7692	30.2908	67.1032	1	1
Ctr	2021-06-01	1h	3.45918	13.9486	12.5976	29.3652	65.2639	152.131	19.1649	42.8997	1	1
Ctr	2021-06-01	1h	4.62607	22.8502	94.9898	99.4118	84.0871	88.0015	83.5925	95.5519	2	1
Ctr	2021-06-01	1h	2.73293	17.1427	61.4802	97.8946	69.3268	110.389	67.8672	62.8025	2	1
Ctr	2021-06-01	1h	5.9927	5.29193	67.6635	98.3613	127.273	185.015	125.188	68.7907	2	1
Ctr	2021-06-01	1h	0.069307	2.105	7.45934	36.4535	0.553863	2.7067	0.201902	20.4626	1	1
Ctr	2021-06-01	1h	6.95315	23.3859	89.6958	97.4821	108.361	117.768	105.633	92.0125	2	1
Ctr	2021-06-01	1h	0.309002	11.1846	19.1146	39.1233	2.80063	5.73226	1.0957	48.8574	1	1
Ctr	2021-06-01	1h	0.162503	9.15101	7.17824	17.7826	2.26191	5.60341	0.402226	40.3667	1	1
Ctr	2021-06-01	1h	0.525561	11.1846	20.3662	64.2683	2.2022	6.94935	1.41532	31.6893	1	1
Ctr	2021-06-01	1h	4.9478	18.302	71.4246	94.7295	115.66	153.398	109.564	75.3984	2	1
Ctr	2021-06-01	1h	0.922443	13.2181	70.5008	92.4628	10.3474	13.5708	9.56752	76.2477	1	1
Ctr	2021-06-01	1h	0.884488	6.10067	11.6189	54.1673	4.76479	22.2136	2.58096	21.4499	1	1
Ctr	2021-06-01	1h	2.85863	19.3188	33.8818	79.6632	59.6741	140.306	47.5383	42.5313	2	1
Ctr	2021-06-01	1h	0.193605	7.11745	23.4908	76.1318	1.71528	5.55908	1.30587	30.8555	1	1
Ctr	2021-06-01	1h	5.57527	10.1678	55.8588	91.4033	99.8472	163.383	91.2637	61.1124	2	1
Ctr	2021-06-01	1h	1.08063	3.05034	0.677409	4.22802	2.51388	15.6903	0.106287	16.0219	1	1
Ctr	2021-06-01	1h	4.46684	24.4027	67.4783	86.4506	83.0071	106.345	71.7601	78.0542	2	1
Ctr	2021-06-01	1h	0.209218	12.2013	37.3622	75.8484	1.89868	3.85447	1.44012	49.259	1	1
Ctr	2021-06-01	1h	0.122449	10.1678	16.2988	47.1168	1.20047	3.47033	0.565623	34.5923	1	1
Ctr	2021-06-01	1h	3.13963	9.79527	52.2992	97.5458	75.4722	140.767	73.62	53.615	2	1
Ctr	2021-06-01	1h	0.105294	5.08389	8.19127	37.3317	0.782387	3.56573	0.292079	21.9419	1	1
Ctr	2021-06-01	1h	6.22993	14.2349	89.6235	98.0911	110.776	121.242	108.661	91.3676	2	1
Ctr	2021-06-01	1h	5.80743	21.5052	59.2137	81.7292	94.7086	130.721	77.4045	72.4511	2	1
Ctr	2021-06-01	1h	0.244035	6.10067	22.7746	65.5028	1.99131	5.72729	1.30436	34.7688	1	1
Ctr	2021-06-01	1h	0.622641	5.08389	7.72798	26.7514	4.86484	16.8402	1.30141	28.8882	1	1
Ctr	2021-06-01	1h	0.441601	6.10067	16.1288	73.0115	2.02295	9.15741	1.47698	22.0908	1	1
Ctr	2021-06-01	1h	5.0459	19.3188	35.2945	56.727	86.5168	139.054	49.0784	62.2182	2	1
Ctr	2021-06-01	1h	0.487772	16.2685	17.0917	47.341	4.13646	11.4572	1.95824	36.1035	1	1
Ctr	2021-06-01	1h	0.56497	6.10067	11.4264	38.0987	4.64215	15.4781	1.7686	29.9917	1	1
Ctr	2021-06-01	1h	6.62157	11.1846	59.5261	92.8264	105.341	164.27	97.7838	64.1263	2	1
Ctr	2021-06-01	1h	0.097058	11.1846	9.32543	44.8314	0.710645	3.41638	0.318592	20.8011	1	1
Ctr	2021-06-01	1h	0.435641	9.15101	5.21059	19.17	2.73304	10.055	0.523923	27.1809	1	1
Ctr	2021-06-01	1h	5.92811	10.1678	87.4659	99.2057	121.678	138.01	120.712	88.1662	2	1
Ctr	2021-06-01	1h	7.88513	12.2013	74.8266	99.2795	112.327	149.035	111.518	75.3696	2	1
Ctr	2021-06-01	1h	0.449218	19.3188	60.1498	95.0159	7.93227	12.5302	7.53691	63.305	1	1
Ctr	2021-06-01	1h	0.041344	4.06712	0.827813	4.56559	0.243023	1.34033	0.011095	18.1316	1	1
Ctr	2021-06-01	1h	8.48306	25.4195	82.4055	99.5573	134.371	162.339	133.776	82.7719	2	1
Ctr	2021-06-01	1h	0.508878	7.11745	32.9634	76.6668	2.6758	6.2234	2.05145	42.9957	1	1
Ctr	2021-06-01	1h	4.23708	5.08389	80.1999	98.951	102.327	126.251	101.253	81.05	2	1
Ctr	2021-06-01	1h	0.158269	11.1846	13.4013	40.5602	1.39596	4.22498	0.566204	33.0406	1	1
Ctr	2021-06-01	1h	0.117008	8.13423	39.0764	89.7089	1.71459	3.93623	1.53814	43.5591	1	1
Ctr	2021-06-01	1h	3.38107	7.11745	91.6029	98.9241	81.5142	88.0291	80.6372	92.5992	2	1
Ctr	2021-06-01	1h	0.298891	4.06712	6.6495	35.5667	1.97622	10.5703	0.702875	18.6958	1	1
Ctr	2021-06-01	1h	1.28606	9.15101	14.1972	65.3871	4.1884	19.2902	2.73868	21.7126	1	1
Ctr	2021-06-01	1h	7.98106	23.3859	63.9309	99.5491	128.445	200.007	127.866	64.2205	2	1
Ctr	2021-06-01	1h	5.13233	18.1789	63.0738	99.5	68.8192	108.563	68.4751	63.3907	2	1
Ctr	2021-06-01	1h	0.13204	6.10067	21.806	62.2939	1.35686	3.87619	0.845241	35.005	1	1
Ctr	2021-06-01	1h	0.650282	9.15101	18.3723	72.8111	3.46757	13.7423	2.52477	25.2328	1	1
Ctr	2021-06-01	1h	4.3739	19.3188	61.0742	84.4978	82.1196	113.615	69.3893	72.279	2	1
Ctr	2021-06-01	1h	5.91773	24.3212	72.669	94.6507	107.335	139.802	101.593	76.776	2	1
Ctr	2021-06-01	1h	4.88295	23.9993	58.3589	93.5679	88.075	141.212	82.41	62.3706	2	1
Ctr	2021-06-01	1h	5.27441	9.15101	63.0846	98.0985	100.531	156.329	98.6197	64.3075	2	1
Ctr	2021-06-01	1h	5.60621	15.2517	80.0961	96.4081	73.3333	88.2679	70.6992	83.0803	2	1
Ctr	2021-06-01	1h	2.91579	10.1678	65.058	90.8192	58.9915	82.3505	53.5756	71.6346	2	1
Ctr	2021-06-01	1h	3.10953	23.3859	59.539	98.8132	63.8142	105.908	63.0568	60.2541	2	1
Ctr	2021-06-01	1h	4.10884	30.5034	92.4942	98.2754	72.1394	76.6483	70.8952	94.1174	2	1
Ctr	2021-06-01	1h	5.78291	16.2685	54.2706	87.0848	99.3499	159.421	86.5187	62.3193	2	1
Ctr	2021-06-01	1h	0.187692	4.06712	11.5644	32.6273	1.46569	4.13525	0.478216	35.4439	1	1
Ctr	2021-06-01	1h	3.61025	22.3691	39.5024	61.122	71.572	110.743	43.7462	64.6287	2	1
Ctr	2021-06-01	1h	5.35711	15.2517	51.423	91.4206	27.1342	48.2396	24.8063	56.2488	1	1
Ctr	2021-06-01	1h	6.46952	16.5484	76.7321	97.1352	117.06	148.186	113.707	78.9952	2	1
Ctr	2021-06-01	1h	6.41094	22.7541	87.9862	98.8089	81.1705	91.1549	80.2037	89.0468	2	1
Ctr	2021-06-01	1h	8.80099	9.8178	60.9707	92.5748	131.83	200.164	122.041	65.861	2	1
Ctr	2021-06-01	1h	0.442754	8.57025	1.95648	8.07068	3.09612	12.7718	0.249878	24.2418	1	1
Ctr	2021-06-01	1h	3.39795	9.64153	53.0438	97.445	70.1088	128.794	68.3175	54.4347	2	1
Ctr	2021-06-01	1h	5.95482	27.267	58.9265	91.9237	108.427	169.143	99.67	64.1037	2	1
Ctr	2021-06-01	1h	4.18267	26.5078	67.765	97.8795	56.8359	82.0936	55.6307	69.2331	2	1
Ctr	2021-06-01	1h	4.95469	28.8858	87.4555	99.4367	106.807	121.439	106.205	87.9509	2	1
Ctr	2021-06-01	1h	6.48829	19.9978	61.9549	94.965	129.834	199.011	123.297	65.2397	2	1
Ctr	2021-06-01	1h	2.15019	19.5648	10.8049	25.3288	36.1291	84.6938	9.15105	42.6585	1	1
Ctr	2021-06-01	1h	1.51037	33.5531	85.7475	91.6758	22.2629	23.802	20.4097	93.5335	1	1
Ctr	2021-06-01	1h	0.244382	5.0838	35.4564	87.6516	1.14319	2.82606	1.00202	40.4515	1	1
Ctr	2021-06-01	1h	0.079719	5.0838	2.72375	23.4768	0.349118	3.00916	0.081962	11.6018	1	1
Ctr	2021-06-01	1h	3.64262	31.5196	96.3707	99.7128	60.7409	62.8474	60.5665	96.6483	2	1
Ctr	2021-06-01	1h	2.45512	29.3837	74.7279	98.8606	57.6804	76.3078	57.0232	75.5892	2	1
Ctr	2021-06-01	1h	0.738989	8.13408	9.34713	47.0758	3.98042	20.047	1.87382	19.8555	1	1
Ctr	2021-06-01	1h	0.160356	9.15084	29.7943	70.4376	1.6416	3.88095	1.1563	42.2989	1	1
Ctr	2021-06-01	1h	3.73007	8.13408	29.7889	81.767	62.2045	170.744	50.8627	36.4315	2	1
Ctr	2021-06-01	1h	6.59273	19.3184	71.6451	98.1442	114.263	156.525	112.142	72.9998	2	1
Ctr	2021-06-01	1h	2.7171	24.4022	58.9071	99.1917	63.2008	106.422	62.69	59.3872	2	1
Ctr	2021-06-01	1h	1.71162	13.2179	78.6628	93.9963	35.4402	42.3484	33.3124	83.6871	1	1
Ctr	2021-06-01	1h	3.59024	21.352	42.5488	51.8222	71.0805	86.5724	36.8355	82.1053	2	1
Ctr	2021-06-01	1h	9.54373	15.9162	68.5847	99.329	124.744	180.662	123.907	69.0481	2	1
Ctr	2021-06-01	1h	4.15853	19.3184	71.2513	84.4743	64.6928	76.6986	54.6488	84.3468	2	1
Ctr	2021-06-01	1h	6.62376	18.6181	48.0519	89.8906	102.321	191.413	91.9773	53.456	2	1
Ctr	2021-06-01	1h	4.98224	10.1676	80.2978	98.1512	88.4164	108.075	86.7818	81.8103	2	1
Ctr	2021-06-01	1h	3.26155	30.5028	92.137	93.8556	66.1368	67.3704	62.0731	98.1689	2	1
Ctr	2021-06-01	1h	6.12684	25.419	78.1576	99.5377	118.517	150.937	117.969	78.5206	2	1
Ctr	2021-06-01	1h	0.186294	10.1676	15.4397	55.3449	1.20015	4.30204	0.664221	27.8972	1	1
Ctr	2021-06-01	1h	2.81189	14.2346	47.8946	59.6679	70.6296	87.9915	42.1432	80.2686	2	1
Ctr	2021-06-01	1h	3.57339	13.2179	53.5833	80.3716	81.4775	122.211	65.4848	66.6694	2	1
Ctr	2021-06-01	1h	0.106612	8.13408	19.3381	69.5369	1.0289	3.69977	0.715465	27.8098	1	1
Ctr	2021-06-01	1h	0.35593	8.13408	7.90543	30.4627	1.37708	5.3064	0.419494	25.9512	1	1
Ctr	2021-06-01	1h	3.04885	12.2011	55.0296	88.8495	66.2432	106.955	58.8567	61.9357	2	1
Ctr	2021-06-01	1h	2.02147	13.2179	69.1411	95.5675	34.803	48.105	33.2603	72.3479	1	1
Ctr	2021-06-01	1h	0.098818	7.11732	17.7266	57.983	0.979268	3.20314	0.567809	30.5721	1	1
Ctr	2021-06-01	1h	0.144043	6.10056	12.7909	54.6677	0.805473	3.44255	0.440333	23.3976	1	1
Ctr	2021-06-01	1h	0.160778	8.13408	8.15487	36.9787	1.1851	5.37389	0.438234	22.0529	1	1
Ctr	2021-06-01	1h	3.26841	19.3184	50.904	67.6237	57.7424	76.7083	39.0476	75.2754	2	1
Ctr	2021-06-01	1h	4.10241	11.2515	12.6825	32.3093	53.1033	135.284	17.1573	39.2533	1	1
Ctr	2021-06-01	1h	3.07973	27.4525	65.7339	94.3576	58.7854	84.3834	55.4685	69.6647	2	1
Ctr	2021-06-01	1h	0.125019	12.2011	8.1571	26.9769	0.796627	2.63457	0.214905	30.2374	1	1
Ctr	2021-06-01	1h	0.640154	12.6329	17.0652	81.2457	4.07859	19.4177	3.31368	21.0045	1	1
Ctr	2021-06-01	1h	6.44301	23.9946	62.9538	98.9635	112.445	176.764	111.279	63.6132	2	1
Ctr	2021-06-01	1h	3.14362	14.2346	54.8565	69.3794	64.4111	81.4634	44.688	79.0675	2	1
Ctr	2021-06-01	1h	6.19217	21.352	77.4264	97.7218	119.015	150.212	116.304	79.2314	2	1
Ctr	2021-06-01	1h	0.162588	13.2179	18.703	53.2268	1.78749	5.087	0.951422	35.1383	1	1
Ctr	2021-06-01	1h	0.323735	8.39809	28.4077	75.6061	1.87039	4.97798	1.41413	37.5733	1	1
Ctr	2021-06-01	1h	0.72457	9.15084	34.4334	65.3818	4.42691	8.40579	2.89439	52.665	1	1
Ctr	2021-06-01	1h	0.38942	7.11732	22.9149	63.118	4.23576	11.6672	2.67353	36.3049	1	1
Ctr	2021-06-01	1h	2.91859	21.352	72.7642	94.8674	63.9396	83.3621	60.6578	76.701	2	1
Ctr	2021-06-01	1h	0.200688	4.06704	6.15532	37.062	1.18077	7.10958	0.437617	16.6082	1	1
Ctr	2021-06-01	1h	5.87018	7.74446	83.6947	99.6698	123.351	146.895	122.943	83.972	2	1
Ctr	2021-06-01	1h	0.236627	11.1844	28.041	57.2004	3.13559	6.39623	1.79357	49.0224	1	1
Ctr	2021-06-01	1h	0.108185	7.11732	19.0572	56.8304	1.0571	3.15238	0.600754	33.5334	1	1
Ctr	2021-06-01	1h	6.48032	19.3184	78.1672	99.4726	116.426	148.159	115.812	78.5817	2	1
Ctr	2021-06-01	1h	0.144851	8.13408	11.3288	47.3672	0.955483	3.99499	0.452585	23.9171	1	1
Ctr	2021-06-01	1h	0.087114	7.74446	17.8558	59.1461	0.905798	3.00038	0.535744	30.1894	1	1
Ctr	2021-06-01	1h	0.248227	5.0838	5.50526	23.7165	1.5226	6.55931	0.361107	23.2128	1	1
Ctr	2021-06-01	1h	3.90687	8.13408	74.069	98.6958	68.96	91.888	68.0606	75.0479	2	1
Ctr	2021-06-01	1h	0.243074	3.05028	7.46985	34.2923	1.49408	6.85896	0.512354	21.7829	1	1
Ctr	2021-06-01	1h	2.96813	26.4358	79.4882	99.0014	52.221	65.0405	51.6995	80.2899	2	1
Ctr	2021-06-01	1h	11.3835	19.3184	66.4016	98.3335	132.113	195.645	129.911	67.527	2	1
Ctr	2021-06-01	1h	0.178913	4.06704	3.57125	15.0417	0.797303	3.35816	0.119928	23.7423	1	1
Ctr	2021-06-01	1h	7.84033	16.5518	73.0516	98.0799	112.189	150.627	110.035	74.4817	2	1
Ctr	2021-06-01	1h	6.51544	20.6897	84.3389	99.4819	118.976	140.338	118.359	84.7782	2	1
Ctr	2021-06-01	1h	5.64507	22.1065	82.3951	98.6476	88.9328	106.475	87.7301	83.5247	2	1
Ctr	2021-06-01	1h	6.30732	5.33081	79.065	99.1914	110.312	138.393	109.42	79.7096	2	1
Ctr	2021-06-01	1h	0.201733	8.1354	30.305	84.3749	1.62459	4.52316	1.37074	35.9171	1	1
Ctr	2021-06-01	1h	4.3125	9.15233	15.8512	32.173	89.0396	180.723	28.6467	49.2685	2	1
Ctr	2021-06-01	1h	1.52962	5.08463	28.7509	64.9673	11.1909	25.2875	7.2704	44.2545	1	1
Ctr	2021-06-01	1h	8.22226	18.3047	52.7653	89.1504	122.49	206.955	109.201	59.1868	2	1
Ctr	2021-06-01	1h	0.109484	9.15233	21.9129	73.693	1.02764	3.45595	0.757298	29.7354	1	1
Ctr	2021-06-01	1h	0.172192	7.34769	9.10653	26.5902	1.13648	3.31843	0.302194	34.2477	1	1
Ctr	2021-06-01	1h	0.081655	4.0677	13.1307	47.8474	0.735493	2.68008	0.351914	27.4429	1	1
Ctr	2021-06-01	1h	6.31401	23.3893	80.7196	99.4308	122.186	150.51	121.491	81.1817	2	1
Ctr	2021-06-01	1h	4.96577	7.34769	62.601	99.382	90.3381	143.416	89.7797	62.9903	2	1
Ctr	2021-06-01	1h	1.53195	11.1862	71.6599	94.6243	32.5523	42.9841	30.8024	75.7309	1	1
Ctr	2021-06-01	1h	4.23724	21.3554	59.8567	94.6862	83.6385	132.306	79.1941	63.2158	2	1
Ctr	2021-06-01	1h	7.3425	25.4231	77.1395	99.513	126.57	163.28	125.954	77.517	2	1
Ctr	2021-06-01	1h	9.58226	21.3554	63.4291	96.1709	138.893	210.589	133.575	65.9545	2	1
Ctr	2021-06-01	1h	3.74209	13.22	53.7011	84.1684	61.7884	96.844	52.0063	63.8019	2	1
Ctr	2021-06-01	1h	0.632247	7.11848	23.4081	84.8563	5.2144	18.9026	4.42475	27.5856	1	1
Ctr	2021-06-01	1h	6.80865	18.3047	76.8405	99.4813	125.648	162.669	124.996	77.2411	2	1
Ctr	2021-06-01	1h	0.109373	7.11848	5.66215	18.9872	0.978496	3.28125	0.185789	29.8208	1	1
Ctr	2021-06-01	1h	4.6132	16.2708	38.9722	59.3522	79.9953	121.828	47.4789	65.6627	2	1
Ctr	2021-06-01	1h	0.872599	11.1862	39.9117	86.2729	18.2077	39.3577	15.7083	46.2622	1	1
Ctr	2021-06-01	1h	20.2718	15.6539	70.7888	98.4786	128.459	178.707	126.504	71.8824	2	1
Ctr	2021-06-01	1h	0.222334	9.23167	16.3388	55.3639	2.39835	8.12679	1.32782	29.5116	1	1
Ctr	2021-06-01	1h	0.27569	8.1354	12.8818	40.1449	1.9478	6.0701	0.781941	32.0884	1	1
Ctr	2021-06-01	1h	0.149277	10.1693	20.2883	59.9578	1.21188	3.58145	0.726615	33.8376	1	1
Ctr	2021-06-01	1h	6.42386	25.4231	63.8846	99.4445	125.998	196.131	125.298	64.2415	2	1
Ctr	2021-06-01	1h	0.446044	14.3494	45.0352	88.6553	2.57667	5.07238	2.28436	50.798	1	1
Ctr	2021-06-01	1h	6.70077	17.1417	67.1935	97.5552	122.838	178.343	119.835	68.8774	2	1
Ctr	2021-06-01	1h	0.413679	6.10155	11.3205	63.1829	1.79309	10.0077	1.13292	17.9171	1	1
Ctr	2021-06-01	1h	2.94998	14.237	67.6357	98.9506	56.5545	82.7388	55.961	68.353	2	1
Ctr	2021-06-01	1h	4.05994	22.3724	66.5332	95.8692	91.0928	131.257	87.3299	69.4	2	1
Ctr	2021-06-01	1h	5.26917	4.0677	79.2488	98.9328	92.1377	115.023	91.1543	80.1037	2	1
Ctr	2021-06-01	1h	1.32465	9.15233	8.27641	36.3875	8.456	37.177	3.07692	22.7452	1	1
Ctr	2021-06-01	1h	4.24501	12.2031	66.8914	81.269	78.8471	95.7945	64.0783	82.3086	2	1
Ctr	2021-06-01	1h	0.208961	9.15233	19.2437	49.9881	2.24566	5.83338	1.12256	38.4967	1	1
Ctr	2021-06-01	1h	3.48571	15.2539	78.5753	90.1251	71.7863	82.3382	64.6975	87.1847	2	1
Ctr	2021-06-01	1h	0.316294	5.08463	6.54116	26.2433	1.90232	7.63218	0.499233	24.925	1	1
Ctr	2021-06-01	1h	0.230996	11.1862	2.74467	6.91224	2.18808	5.51051	0.151245	39.7074	1	1
Ctr	2021-06-01	1h	0.200827	9.15233	17.4883	51.9425	1.47976	4.39506	0.768624	33.6687	1	1
Ctr	2021-06-01	1h	6.294	16.2708	74.9422	99.5658	99.7592	132.537	99.326	75.269	2	1
Ctr	2021-06-01	1h	2.48812	14.237	15.317	25.8123	38.8124	65.4069	10.0184	59.3399	1	1
Ctr	2021-06-01	1h	2.77869	4.0677	21.3188	77.1949	10.4054	37.6775	8.0324	27.6169	1	1
Ctr	2021-06-01	1h	3.90333	17.2877	30.6908	70.714	81.1724	187.028	57.4003	43.4013	2	1
Ctr	2021-06-01	1h	1.04447	9.15233	19.1448	67.4823	5.61699	19.7989	3.79047	28.3702	1	1
Ctr	2021-06-01	1h	2.99672	11.1862	9.93596	23.0336	47.9486	111.155	11.0443	43.1369	1	1
Ctr	2021-06-01	1h	0.190752	11.1862	14.966	42.1242	1.59059	4.47697	0.670025	35.5284	1	1
Ctr	2021-06-01	1h	5.34881	20.8718	79.423	98.4463	96.881	120.086	95.3757	80.6764	2	1
Ctr	2021-06-01	1h	3.75933	20.8718	87.6299	96.555	72.9794	80.4124	70.4653	90.7565	2	1
Ctr	2021-06-01	1h	7.30687	26.4401	87.3314	99.3926	130.885	148.961	130.09	87.8651	2	1
Ctr	2021-06-01	1h	3.573	4.0677	60.4152	99.1257	55.7852	91.529	55.2974	60.9481	2	1
Ctr	2021-06-01	1h	8.86992	27.457	71.8699	98.9365	104.913	144.423	103.797	72.6424	2	1
Ctr	2021-06-01	1h	0.220299	7.11848	18.8509	44.0583	2.0841	4.87096	0.918218	42.7862	1	1
Ctr	2021-06-01	1h	5.1499	18.2629	69.0777	97.4308	108.328	152.792	105.545	70.8992	2	1
Ctr	2021-06-01	1h	0.185418	12.2031	17.9965	35.759	2.03516	4.04385	0.727753	50.3274	1	1
Ctr	2021-06-01	1h	1.32078	13.22	28.6767	89.9291	13.0899	41.0496	11.7717	31.8881	1	1
Ctr	2021-06-01	1h	1.95458	8.1354	8.9169	33.7486	8.3078	31.4432	2.80376	26.4216	1	1
Ctr	2021-06-01	1h	10.0272	24.8239	86.5822	98.7841	137.733	157.143	136.058	87.6479	2	1
Ctr	2021-06-01	1h	5.5922	28.2335	91.73	99.7677	75.7628	82.4014	75.5868	91.9435	2	1
Ctr	2021-06-01	1h	5.91489	18.6179	67.2628	96.0446	114.131	162.968	109.617	70.0329	2	1
Ctr	2021-06-01	1h	4.71025	22.1031	65.1135	98.7661	124.216	188.414	122.683	65.927	2	1
Ctr	2021-06-01	1h	2.41952	16.8405	53.5462	97.4673	48.9938	89.181	47.753	54.9375	2	1
Ctr	2021-06-01	1h	6.78698	3.39623	73.9018	98.3195	109.863	146.163	108.017	75.1649	2	1
Ctr	2021-06-01	1h	5.44289	19.6332	84.0481	99.4363	98.5085	116.544	97.9532	84.5246	2	1
Ctr	2021-06-01	1h	7.45826	15.2719	72.7873	98.2374	112.251	151.5	110.273	74.0932	2	1
Ctr	2021-06-01	1h	7.84368	15.7113	51.4109	97.5005	120.471	228.472	117.46	52.7289	2	1
Ctr	2021-06-01	1h	1.65542	1.09082	3.75435	30.2525	7.2183	58.165	2.18372	12.41	1	1
Ctr	2021-06-01	1h	7.45596	14.9973	57.8963	95.733	137.537	227.42	131.668	60.4768	2	1
Ctr	2021-06-01	1h	2.50968	9.33464	68.8679	98.7255	51.48	73.7992	50.8239	69.7569	2	1
Ctr	2021-06-01	1h	3.94983	19.0228	69.8614	87.7966	75.1318	94.4199	65.9631	79.572	2	1
Ctr	2021-06-01	1h	6.00681	14.9995	61.0507	99.4512	112.078	182.574	111.463	61.3875	2	1
Ctr	2021-06-01	1h	2.19359	23.3326	74.8805	96.8304	47.1864	61.0182	45.6907	77.3316	2	1
Ctr	2021-06-01	1h	9.34498	6.85653	72.6408	98.6442	132.928	180.513	131.126	73.6392	2	1
Ctr	2021-06-01	1h	0.178617	6.10098	4.95134	24.9314	0.875176	4.40677	0.218194	19.8598	1	1
Ctr	2021-06-01	1h	0.158907	3.63594	12.5249	55.1225	1.32927	5.85017	0.732725	22.7218	1	1
Ctr	2021-06-01	1h	0.591942	7.19923	5.2705	13.4072	3.43056	8.72674	0.459943	39.3109	1	1
Ctr	2021-06-01	1h	0.151661	13.2188	35.9297	80.6595	1.59877	3.58913	1.28956	44.5449	1	1
Ctr	2021-06-01	1h	0.114753	10.1683	5.31624	17.6734	0.688	2.2872	0.121593	30.0804	1	1
Ctr	2021-06-01	1h	0.149701	3.05049	4.64119	16.6665	1.23411	4.43168	0.205683	27.8475	1	1
Ctr	2021-06-01	1h	0.400842	6.10098	10.7985	45.0839	2.91524	12.1711	1.31431	23.9521	1	1
Ctr	2021-06-01	1h	2.26454	16.2693	71.2109	99.2254	43.9735	61.2728	43.6329	71.7668	1	1
Ctr	2021-06-01	1h	0.136506	8.13464	12.8038	45.9203	1.16219	4.16814	0.53368	27.8827	1	1
Ctr	2021-06-01	1h	0.139598	9.15147	7.71534	33.6696	0.872092	3.80579	0.29363	22.9149	1	1
Ctr	2021-06-01	1h	6.24909	15.2524	70.8061	98.4274	96.7003	134.423	95.1796	71.9374	2	1
Ctr	2021-06-01	1h	0.185227	12.202	21.5749	60.3963	1.64087	4.5934	0.991023	35.7223	1	1
Ctr	2021-06-01	1h	0.403568	26.4376	70.0667	97.3351	8.44385	11.73	8.21882	71.9851	1	1
Ctr	2021-06-01	1h	3.96848	26.4376	81.5335	99.1319	75.6649	91.9966	75.008	82.2475	2	1
Ctr	2021-06-01	1h	0.245479	4.06732	10.5648	35.8403	1.59351	5.40588	0.57112	29.4774	1	1
Ctr	2021-06-01	1h	2.64409	22.3702	60.977	84.8835	42.6432	59.3618	36.197	71.8361	1	1
Ctr	2021-06-01	1h	0.140383	6.10098	20.6774	66.6977	0.87048	2.80784	0.58059	31.0017	1	1
Ctr	2021-06-01	1h	0.129365	5.08415	14.5515	47.896	0.994977	3.27495	0.476554	30.3815	1	1
Ctr	2021-06-01	1h	6.51967	3.05049	10.8674	26.7462	51.3473	126.373	13.7335	40.6316	1	1
Ctr	2021-06-01	1h	6.61229	7.11781	78.2797	99.448	119.743	152.124	119.082	78.7142	2	1
Ctr	2021-06-01	1h	3.64998	22.3702	67.8377	88.6101	88.2089	115.219	78.162	76.5575	2	1
Ctr	2021-06-01	1h	0.49191	9.15147	26.9912	88.3261	3.90291	12.7719	3.44729	30.5586	1	1
Ctr	2021-06-01	1h	2.90095	27.4544	74.4509	91.1068	80.0275	97.9309	72.9105	81.7183	2	1
Ctr	2021-06-01	1h	0.177247	7.11781	14.1171	51.0559	1.09535	3.96144	0.55924	27.6503	1	1
Ctr	2021-06-01	1h	2.14452	28.4712	78.0483	99.2624	35.3971	45.0183	35.136	78.6283	1	1
Ctr	2021-06-01	1h	0.117248	4.06732	12.8008	48.2527	0.890469	3.35664	0.429675	26.5286	1	1
Ctr	2021-06-01	1h	4.72804	28.4712	82.5044	99.101	73.8024	88.6486	73.1389	83.2528	2	1
Ctr	2021-06-01	1h	2.16258	2.55289	8.87041	58.7273	16.1447	106.887	9.48135	15.1044	1	1
Ctr	2021-06-01	1h	0.135968	11.1851	7.73892	30.0008	0.699696	2.71245	0.209914	25.7957	1	1
Ctr	2021-06-01	1h	4.02957	18.3029	71.4454	97.9977	91.5725	125.605	89.7389	72.9052	2	1
Ctr	2021-06-01	1h	3.37466	13.2188	48.855	97.7157	51.8963	103.799	50.7108	49.997	2	1
Ctr	2021-06-01	1h	0.110156	4.06732	8.62205	31.913	0.880607	3.25942	0.281029	27.0173	1	1
Ctr	2021-06-01	1h	0.163783	12.202	10.7554	47.4058	0.753545	3.32134	0.357224	22.688	1	1
Ctr	2021-06-01	1h	0.178274	6.10098	18.0926	54.8738	1.42158	4.31156	0.780074	32.9713	1	1
Ctr	2021-06-01	1h	4.89105	11.1851	45.0585	96.925	80.6931	173.578	78.2118	46.488	2	1
Ctr	2021-06-01	1h	1.96123	18.3029	67.9816	87.3403	65.991	84.7829	57.6367	77.8353	2	1
Ctr	2021-06-01	1h	4.41052	14.2356	28.919	58.4745	79.9253	161.61	46.7359	49.4558	2	1
Ctr	2021-06-01	1h	0.387753	5.08415	6.41889	31.6615	1.245	6.14099	0.394184	20.2735	1	1
Ctr	2021-06-01	1h	0.205379	9.15147	21.5052	65.3954	1.37765	4.18931	0.900918	32.8848	1	1
Ctr	2021-06-01	1h	2.40871	28.4712	92.2482	96.9566	49.5519	52.081	48.0438	95.1438	2	1
Ctr	2021-06-01	1h	0.038212	2.03366	3.10176	22.3984	0.202317	1.46097	0.045316	13.8481	1	1
Ctr	2021-06-01	1h	0.195915	8.13464	9.58697	29.262	1.75978	5.37134	0.514949	32.7625	1	1
Ctr	2021-06-01	1h	0.128857	7.11781	14.1981	47.7555	1.29064	4.34107	0.61635	29.7309	1	1
Ctr	2021-06-01	1h	0.331374	13.2188	20.1776	60.3988	2.63006	7.87273	1.58852	33.4072	1	1
Ctr	2021-06-01	1h	1.30945	8.13464	15.6941	71.2934	2.7013	12.2711	1.92584	22.0135	1	1
Ctr	2021-06-01	1h	4.2883	19.3198	62.7981	76.3507	78.2598	95.1492	59.7519	82.2496	2	1
Ctr	2021-06-01	1h	0.309104	2.03366	3.74708	24.8492	1.31004	8.68772	0.325535	15.0793	1	1
Ctr	2021-06-01	1h	4.10631	18.3029	25.4679	51.1514	81.2823	163.253	41.5771	49.7892	2	1
Ctr	2021-06-01	1h	0.119821	8.13464	6.93103	27.6836	0.658156	2.62878	0.182201	25.0366	1	1
Ctr	2021-06-01	1h	0.127341	7.11781	10.4093	26.1627	1.084	2.72452	0.283603	39.7867	1	1
Ctr	2021-06-01	1h	0.749207	5.08415	1.8155	11.358	0.852586	5.33388	0.096837	15.9843	1	1
Ctr	2021-06-01	1h	0.852751	8.13464	21.1243	81.4454	7.30134	28.1505	5.9466	25.9368	1	1
Ctr	2021-06-01	1h	0.72703	11.1851	16.7081	39.8964	2.28321	5.45196	0.910918	41.8787	1	1
Ctr	2021-06-01	1h	3.64014	21.079	64.5729	99.1865	79.6385	122.328	78.9906	65.1025	2	1
Ctr	2021-06-01	1h	0.103243	3.05049	4.45588	19.6469	0.666697	2.9396	0.130985	22.6799	1	1
Ctr	2021-06-01	1h	2.70906	24.4039	77.6256	98.9786	61.8013	78.8014	61.1701	78.4267	2	1
Ctr	2021-06-01	1h	0.235628	10.3433	15.3318	66.9814	1.17622	5.13868	0.787852	22.8896	1	1
Ctr	2021-06-01	1h	6.55952	21.6636	75.3991	97.2328	100.557	129.675	97.7741	77.5449	2	1
Ctr	2021-06-01	1h	6.58479	7.14319	60.1673	96.7853	92.5452	148.869	89.5702	62.1657	2	1
Ctr	2021-06-01	1h	5.90777	20.3575	63.7649	98.2031	108.034	166.381	106.093	64.9317	2	1
Ctr	2021-06-01	1h	4.00309	24.2094	74.1923	98.8222	82.4122	109.771	81.4415	75.0766	2	1
Ctr	2021-06-01	1h	5.31115	17.8939	84.753	98.19	96.1966	111.448	94.4555	86.3153	2	1
Ctr	2021-06-01	1h	5.05803	5.35623	62.1034	95.986	98.9714	152.969	94.9987	64.7005	2	1
Ctr	2021-06-01	1h	5.41493	15.9174	70.0511	98.459	112.549	158.192	110.815	71.1475	2	1
Ctr	2021-06-01	1h	2.99336	19.9963	83.1453	99.311	71.1734	85.0114	70.683	83.7222	2	1
Ctr	2021-06-01	1h	0.317845	8.37131	5.83177	14.3636	3.64263	8.97178	0.523214	40.601	1	1
Ctr	2021-06-01	1h	0.122468	4.06732	12.1858	58.1535	0.744219	3.55159	0.432789	20.9545	1	1
Ctr	2021-06-01	1h	0.1376	10.1683	7.62363	26.0708	1.26491	4.32567	0.329773	29.242	1	1
Ctr	2021-06-01	1h	8.43631	13.4465	73.7074	99.1079	112.198	150.863	111.197	74.3709	2	1
Ctr	2021-06-01	1h	0.16658	7.11781	18.7487	66.5572	1.59068	5.64685	1.05871	28.1693	1	1
Ctr	2021-06-01	1h	4.20933	17.2861	71.5242	97.7381	81.7742	111.745	79.9245	73.1795	2	1
Ctr	2021-06-01	1h	1.91928	9.15147	74.5765	98.0832	40.4955	53.2599	39.7193	76.0339	1	1
Ctr	2021-06-01	1h	0.178677	12.202	23.835	46.1142	2.13234	4.1255	0.983314	51.687	1	1
Ctr	2021-06-01	1h	2.35561	14.7354	27.2192	53.7813	24.2697	47.9536	13.0526	50.6108	1	1
Ctr	2021-06-01	1h	0.238818	5.08415	5.86056	33.8264	0.926435	5.34727	0.31338	17.3254	1	1
Ctr	2021-06-01	1h	0.17321	15.2524	28.1271	52.2376	2.13101	3.95771	1.11319	53.8445	1	1
Ctr	2021-06-01	1h	3.40116	8.13464	90.3614	98.6525	61.3322	66.9596	60.5057	91.5957	2	1
Ctr	2021-06-01	1h	6.55387	12.202	74.6891	98.137	125.214	164.524	122.881	76.107	2	1
Ctr	2021-06-01	1h	0.098849	6.10098	15.5196	62.4199	0.911018	3.66412	0.568657	24.8632	1	1
Ctr	2021-06-01	1h	0.086152	10.1683	12.4007	33.7118	1.1103	3.01838	0.374302	36.7846	1	1
Ctr	2021-06-01	1h	4.14965	18.3029	65.6419	96.2122	63.0299	92.3837	60.6424	68.2262	2	1
Ctr	2021-06-01	1h	0.768231	14.2834	61.0614	86.9622	16.3691	23.3125	14.2349	70.216	1	1
Ctr	2021-06-01	1h	0.260573	3.05049	3.63773	14.7791	1.43827	5.8433	0.212563	24.614	1	1
Ctr	2021-06-01	1h	3.08604	27.1385	67.2345	90.0799	43.832	58.7255	39.4838	74.6387	1	1
Ctr	2021-06-01	1h	8.36774	20.3366	62.1339	97.8004	117.755	185.349	115.165	63.5313	2	1
Ctr	2021-06-01	1h	3.49383	19.3198	55.5467	76.0582	86.6753	118.681	65.9236	73.0319	2	1
Ctr	2021-06-01	1h	0.071315	4.06732	0.693512	5.18558	0.327292	2.44725	0.016972	13.3738	1	1
Ctr	2021-06-01	1h	0.120856	4.06732	5.06602	21.2992	0.89282	3.75371	0.190164	23.785	1	1
Ctr	2021-06-01	1h	0.681708	9.15147	26.2697	61.6623	4.64449	10.9019	2.8639	42.6026	1	1
Ctr	2021-06-01	1h	0.670862	8.13464	16.4523	41.1609	4.63265	11.5901	1.90684	39.9707	1	1
Ctr	2021-06-01	1h	3.972	23.3871	47.5434	96.0517	67.9388	137.256	65.2565	49.4977	2	1
Ctr	2021-06-01	1h	0.142857	15.2524	29.2767	75.5247	1.68004	4.33397	1.26884	38.7644	1	1
Ctr	2021-06-01	1h	0.106296	12.202	3.65331	14.3008	0.697973	2.73219	0.099816	25.5462	1	1
Ctr	2021-06-01	1h	7.2219	21.3534	57.1471	97.2562	89.114	151.659	86.6688	58.7594	2	1
Ctr	2021-06-01	1h	4.18316	22.3703	71.9398	96.8011	82.606	111.153	79.9634	74.3172	2	1
Ctr	2021-06-01	1h	0.133691	9.15147	8.94037	35.3224	1.03717	4.09774	0.366353	25.3108	1	1
Ctr	2021-06-01	1h	0.110442	9.15147	23.41	74.2651	1.17952	3.74185	0.875969	31.5223	1	1
Ctr	2021-06-01	1h	0.346112	6.10098	24.1627	64.2177	2.20578	5.86236	1.4165	37.6262	1	1
Ctr	2021-06-01	1h	0.11492	7.11781	39.2055	86.3776	1.55807	3.43274	1.34582	45.3885	1	1
Ctr	2021-06-01	1h	0.26137	8.13464	28.1365	75.9844	2.35791	6.36769	1.79165	37.0293	1	1
Ctr	2021-06-01	1h	0.183508	6.10098	26.6854	79.8739	1.6643	4.98153	1.32934	33.4094	1	1
Ctr	2021-06-01	1h	0.15188	6.10098	4.40278	18.8611	1.3415	5.74687	0.253022	23.3432	1	1
Ctr	2021-06-01	1h	0.123238	10.1683	28.4974	85.6108	1.43073	4.29815	1.22486	33.2872	1	1
Ctr	2021-06-01	1h	0.312212	9.15147	6.79963	37.5844	1.67501	9.25846	0.629541	18.0916	1	1
Ctr	2021-06-01	1h	0.129899	4.06732	18.3498	60.758	0.998505	3.30615	0.606671	30.2014	1	1
Ctr	2021-06-01	1h	3.67154	25.4207	58.2714	94.1738	66.5794	107.6	62.7003	61.8765	2	1
Ctr	2021-06-01	1h	0.467944	7.11781	23.8113	58.8057	2.91474	7.1984	1.71403	40.4915	1	1
Ctr	2021-06-01	1h	7.57965	7.99913	69.9919	97.7146	130.925	182.783	127.933	71.6289	2	1
Ctr	2021-06-01	1h	0.25738	5.08415	11.6768	51.1984	1.2206	5.35187	0.62493	22.8071	1	1
Ctr	2021-06-01	1h	2.57659	12.202	66.3106	97.3833	48.6651	71.4692	47.3917	68.0924	2	1
Ctr	2021-06-01	1h	1.88387	16.2693	16.1512	29.4173	38.2175	69.6083	11.2426	54.9037	1	1
Ctr	2021-06-01	1h	1.30883	7.11781	0.813229	5.55879	2.95001	20.1646	0.163985	14.6296	1	1
Ctr	2021-06-01	1h	0.132273	6.10098	6.42872	29.3806	0.831643	3.80078	0.244342	21.8808	1	1
Ctr	2021-06-01	1h	0.480797	2.03366	2.54148	17.0104	1.59051	10.6454	0.270552	14.9407	1	1
Ctr	2021-06-01	1h	0.624826	13.2188	35.9029	89.9887	6.02269	15.0956	5.41974	39.897	1	1
Ctr	2021-06-01	1h	0.163143	10.1683	12.1512	40.1684	1.46403	4.83966	0.588078	30.2507	1	1
Ctr	2021-06-01	1h	5.53439	13.4472	95.0418	99.8188	95.8522	100.67	95.6785	95.2144	2	1
Ctr	2021-06-01	1h	0.164836	10.5254	10.3654	38.6728	1.68539	6.28808	0.651787	26.8029	1	1
Ctr	2021-06-01	1h	6.94134	16.3625	67.5856	98.3309	99.9449	145.411	98.2767	68.7328	2	1
Ctr	2021-06-01	1h	0.21817	9.05636	17.9267	49.592	2.01364	5.57048	0.998605	36.1484	1	1
Ctr	2021-06-01	1h	0.135111	12.4525	19.4103	51.8763	1.0856	2.90139	0.56317	37.4165	1	1
Ctr	2021-06-01	1h	0.25865	13.5845	19.0537	48.2687	1.45649	3.68971	0.703026	39.4742	1	1
Ctr	2021-06-01	1h	5.46963	26.5362	75.3249	94.798	101.949	128.305	96.6458	79.4583	2	1
Ctr	2021-06-01	1h	4.49507	25.8797	68.1965	76.7366	79.056	88.956	60.6649	88.8709	2	1
Ctr	2021-06-01	1h	6.17943	24.7023	62.4351	96.6273	115.982	179.499	112.07	64.6143	2	1
Ctr	2021-06-01	1h	2.66877	19.9967	74.3194	83.995	56.2236	63.5434	47.2251	88.4807	2	1
Ctr	2021-06-01	1h	6.6014	21.8127	43.2676	96.5039	93.5685	208.695	90.2972	44.835	2	1
Ctr	2021-06-01	1h	3.41065	29.0836	82.567	98.9848	66.0608	79.1964	65.3901	83.4138	2	1
Ctr	2021-06-10	1h	1.44008	4.06738	18.6545	58.0762	7.576	23.586	4.39985	32.1207	1	1
Ctr	2021-06-10	1h	3.98016	25.4211	69.2761	93.7892	75.765	102.574	71.0594	73.8637	2	1
Ctr	2021-06-10	1h	2.78788	18.3032	67.9334	96.2619	71.6706	101.558	68.9915	70.5714	2	1
Ctr	2021-06-10	1h	3.32917	24.4043	76.7308	90.7023	57.4378	67.8964	52.0974	84.5963	2	1
Ctr	2021-06-10	1h	8.4452	4.13732	38.7356	95.0174	80.9647	198.604	76.9305	40.7668	2	1
Ctr	2021-06-10	1h	3.39014	21.3537	62.5062	99.0551	74.1472	117.503	73.4466	63.1025	2	1
Ctr	2021-06-10	1h	6.63894	11.4282	72.7568	91.0767	118.048	147.773	107.515	79.8852	2	1
Ctr	2021-06-10	1h	8.04281	10.5259	84.3379	98.7592	133.86	156.749	132.199	85.3976	2	1
Ctr	2021-06-10	1h	8.14912	27.4548	57.4253	97.2624	134.413	227.658	130.733	59.0416	2	1
Ctr	2021-06-10	1h	7.63236	21.3537	83.1467	99.0833	116.712	139.083	115.643	83.9159	2	1
Ctr	2021-06-10	1h	0.755524	9.1516	20.4317	64.8312	2.821	8.95121	1.82889	31.5152	1	1
Ctr	2021-06-10	1h	1.39504	5.08422	8.26876	49.7889	5.4761	32.9734	2.72649	16.6076	1	1
Ctr	2021-06-10	1h	4.98327	8.13476	66.9386	98.8042	84.9763	125.429	83.9601	67.7487	2	1
Ctr	2021-06-10	1h	0.157588	7.11791	26.3366	74.3565	1.8853	5.3228	1.40184	35.4193	1	1
Ctr	2021-06-10	1h	6.31314	8.13476	70.2002	98.9496	125.89	177.446	124.567	70.9455	2	1
Ctr	2021-06-10	1h	11.9904	3.91245	61.5029	98.6714	95.0038	152.418	93.7416	62.331	2	1
Ctr	2021-06-10	1h	0.136664	8.13476	14.3071	43.2782	1.41381	4.27671	0.611873	33.0584	1	1
Ctr	2021-06-10	1h	3.20255	11.1853	26.9629	71.4902	49.7501	131.909	35.5664	37.7155	1	1
Ctr	2021-06-10	1h	3.64277	14.2358	61.045	96.8868	64.3395	102.116	62.3365	63.0065	2	1
Ctr	2021-06-10	1h	2.99959	5.08422	61.182	97.8568	68.9833	110.334	67.5048	62.522	2	1
Ctr	2021-06-10	1h	5.79458	18.6179	82.0311	98.519	103.386	124.167	101.855	83.2642	2	1
Ctr	2021-06-10	1h	6.0501	23.3874	82.1415	99.1076	112.459	135.688	111.456	82.8811	2	1
Ctr	2021-06-10	1h	0.121232	4.06738	6.78879	27.6647	0.839882	3.42256	0.232351	24.5396	1	1
Ctr	2021-06-10	1h	3.93881	12.2021	85.8493	97.5707	70.9448	80.6313	69.2214	87.9867	2	1
Ctr	2021-06-10	1h	3.33355	13.219	64.7148	93.2718	67.1417	96.7696	62.6243	69.383	2	1
Ctr	2021-06-10	1h	3.78548	9.1516	78.2513	97.0691	74.5779	92.5122	72.3921	80.6141	2	1
Ctr	2021-06-10	1h	5.11297	11.1853	70.598	95.9814	91.9785	125.049	88.2822	73.5538	2	1
Ctr	2021-06-10	1h	0.218067	7.11791	6.28332	23.0925	1.13223	4.16118	0.26146	27.2093	1	1
Ctr	2021-06-10	1h	4.23823	13.219	55.5021	88.2907	87.0775	138.52	76.8813	62.8629	2	1
Ctr	2021-06-10	1h	0.110949	4.06738	3.77679	13.6295	0.790767	2.85368	0.107778	27.7104	1	1
Ctr	2021-06-10	1h	0.133411	2.03369	13.0932	57.5994	0.912755	4.01537	0.525742	22.7315	1	1
Ctr	2021-06-10	1h	0.317238	5.08422	11.0206	53.601	1.77741	8.64476	0.952707	20.5605	1	1
Ctr	2021-06-10	1h	0.11784	6.10107	7.19838	32.0396	0.734907	3.27103	0.235461	22.4671	1	1
Ctr	2021-06-10	1h	0.199315	5.08422	12.2452	36.3698	2.24935	6.68086	0.818082	33.6685	1	1
Ctr	2021-06-10	1h	4.12782	16.2695	62.4185	97.9599	71.1441	111.654	69.6927	63.7185	2	1
Ctr	2021-06-10	1h	4.95872	5.08422	62.6747	98.7243	106.264	167.385	104.908	63.4846	2	1
Ctr	2021-06-10	1h	3.42595	23.3874	69.9433	93.5811	68.6862	91.8991	64.2773	74.7408	2	1
Ctr	2021-06-10	1h	0.173234	2.03369	41.6059	91.661	2.20721	4.86265	2.02315	45.3911	1	1
Ctr	2021-06-10	1h	7.50371	26.438	82.8743	99.5367	119.98	144.103	119.424	83.2601	2	1
Ctr	2021-06-10	1h	2.13757	17.2864	71.543	92.3882	49.9506	64.5045	46.1484	77.4374	2	1
Ctr	2021-06-10	1h	3.88094	24.4043	52.1545	98.1025	77.1932	145.2	75.7284	53.1632	2	1
Ctr	2021-06-10	1h	0.108167	8.13476	21.7342	63.0745	1.01211	2.93722	0.638381	34.4579	1	1
Ctr	2021-06-10	1h	5.12917	21.3537	80.5779	97.8475	121.19	147.163	118.581	82.3504	2	1
Ctr	2021-06-10	1h	6.84634	25.4211	85.9733	99.3135	111.814	129.164	111.047	86.5676	2	1
Ctr	2021-06-10	1h	0.103854	11.1853	28.2868	68.846	1.27034	3.09182	0.874576	41.087	1	1
Ctr	2021-06-10	1h	4.92657	9.1516	58.4947	91.7791	50.6099	79.4077	46.4493	63.7342	2	1
Ctr	2021-06-10	1h	2.90258	20.6202	71.7965	94.6316	81.4366	107.338	77.0647	75.8695	2	1
Ctr	2021-06-10	1h	2.84061	21.3537	81.9362	98.5776	66.9653	80.5661	66.0128	83.1184	2	1
Ctr	2021-06-10	1h	11.1015	24.8239	81.57	98.236	134.196	161.615	131.829	83.0347	2	1
Ctr	2021-06-10	1h	4.64721	21.7239	76.4137	99.2959	112.288	145.913	111.497	76.9555	2	1
Ctr	2021-06-10	1h	5.68829	16.5516	75.1753	98.768	112.705	148.075	111.316	76.1131	2	1
Ctr	2021-06-10	1h	5.69315	20.6895	73.5935	97.6121	110.07	145.993	107.442	75.3939	2	1
Ctr	2021-06-10	1h	6.84599	11.3792	74.8478	99.3053	105.726	140.274	104.992	75.3713	2	1
Ctr	2021-06-10	1h	7.92148	15.788	84.0451	99.6243	109.08	129.3	108.671	84.362	2	1
Ctr	2021-06-10	1h	6.55931	22.9086	75.5203	97.3043	128.953	166.15	125.477	77.6125	2	1
Ctr	2021-06-10	1h	6.30657	7.27233	23.1528	89.5524	80.7946	312.504	72.3535	25.8539	2	1
Ctr	2021-06-10	1h	6.36128	3.52899	61.5335	98.8337	106.204	170.583	104.966	62.2596	2	1
Ctr	2021-06-10	1h	3.68333	32.4996	84.6377	99.3847	60.4608	70.9952	60.0887	85.1617	2	1
Ctr	2021-06-10	1h	3.32177	6.15368	81.4098	97.1166	60.9467	72.7055	59.1894	83.8269	2	1
Ctr	2021-06-10	1h	6.40013	22.1043	90.5014	99.7423	112.868	124.393	112.578	90.7352	2	1
Ctr	2021-06-10	1h	4.41306	16.365	77.1754	99.3152	78.8337	101.449	78.2938	77.7076	2	1
Ctr	2021-06-10	1h	8.96923	5.80535	26.437	72.6558	110.381	303.355	80.198	36.3866	2	1
Ctr	2021-06-10	1h	5.14523	29.4908	92.1765	99.1429	97.511	104.881	96.6752	92.9733	2	1
Ctr	2021-06-10	1h	5.3686	26.44	88.2757	99.2893	81.8434	92.0545	81.2617	88.9076	2	1
Ctr	2021-06-10	1h	2.0042	8.1354	81.0839	95.9844	46.3411	54.857	44.4802	84.4761	1	1
Ctr	2021-06-10	1h	0.115471	9.15232	25.4503	81.943	1.28963	4.15225	1.05676	31.0585	1	1
Ctr	2021-06-10	1h	5.92716	26.44	75.8836	97.4832	131.296	168.669	127.992	77.8427	2	1
Ctr	2021-06-10	1h	5.88049	19.3216	68.3164	98.9343	96.5429	139.811	95.5141	69.0523	2	1
Ctr	2021-06-10	1h	1.48534	8.1354	8.68656	37.9791	3.27062	14.2997	1.24215	22.872	1	1
Ctr	2021-06-10	1h	3.87898	17.2877	83.3556	93.556	80.8938	90.7928	75.6809	89.0971	2	1
Ctr	2021-06-10	1h	6.68269	10.3439	54.8204	97.463	115.837	205.941	112.898	56.2474	2	1
Ctr	2021-06-10	1h	0.16388	3.05077	13.7416	58.893	0.816157	3.49785	0.480659	23.3331	1	1
Ctr	2021-06-10	1h	0.11495	6.10155	13.8465	46.4999	0.880222	2.95599	0.409302	29.7776	1	1
Ctr	2021-06-10	1h	4.29084	23.3893	85.0262	95.0275	92.5565	103.444	87.9542	89.4753	2	1
Ctr	2021-06-10	1h	0.151114	5.08462	15.1448	66.6832	0.970157	4.27165	0.646932	22.7115	1	1
Ctr	2021-06-10	1h	9.16507	27.9285	78.3504	99.4523	131.384	166.77	130.665	78.7819	2	1
Ctr	2021-06-10	1h	2.64212	23.3893	69.4435	77.8434	64.5608	72.3701	50.2563	89.2093	2	1
Ctr	2021-06-10	1h	3.25199	19.3216	62.1789	87.804	63.9741	90.339	56.1718	70.8156	2	1
Ctr	2021-06-10	1h	2.83453	33.5585	94.3596	99.804	51.1375	54.0881	51.0373	94.5449	2	1
Ctr	2021-06-10	1h	3.19639	22.3723	81.9965	89.9752	55.3345	60.7189	49.7873	91.1323	2	1
Ctr	2021-06-10	1h	4.63797	7.11847	83.0612	99.3825	84.4796	101.08	83.9579	83.5773	2	1
Ctr	2021-06-10	1h	4.20289	10.1692	75.6547	93.7757	80.2329	99.4505	75.2389	80.6762	2	1
Ctr	2021-06-10	1h	0.085498	3.10317	8.14994	34.2356	0.715718	3.00653	0.24503	23.8055	1	1
Ctr	2021-06-10	1h	0.147286	10.1692	12.1102	37.3691	1.02189	3.15332	0.381873	32.4069	1	1
Ctr	2021-06-10	1h	0.260197	10.1692	13.0162	40.9298	2.01334	6.33099	0.824057	31.8014	1	1
Ctr	2021-06-10	1h	4.9035	7.11847	69.3015	99.3708	86.7672	124.415	86.2212	69.7403	2	1
Ctr	2021-06-10	1h	5.22695	15.2539	77.6797	94.5321	105.142	127.952	99.393	82.1728	2	1
Ctr	2021-06-10	1h	9.05674	27.9963	73.7355	95.4285	133.099	172.257	127.015	77.2678	2	1
Ctr	2021-06-10	1h	11.0632	16.2708	74.9127	98.9576	148.608	196.307	147.059	75.7018	2	1
Ctr	2021-06-10	1h	0.341935	7.11847	20.0058	54.8615	2.46908	6.77088	1.35457	36.4661	1	1
Ctr	2021-06-10	1h	7.78849	12.2031	63.2688	97.9251	115.291	178.442	112.898	64.6094	2	1
Ctr	2021-06-10	1h	4.24304	15.2539	52.8674	94.0169	72.3373	128.641	68.0093	56.2319	2	1
Ctr	2021-06-10	1h	3.46036	15.2539	79.0677	96.8584	90.521	110.889	87.6771	81.6323	2	1
Ctr	2021-06-10	1h	6.73874	25.3819	80.0403	98.6529	105.613	130.173	104.191	81.1333	2	1
Ctr	2021-06-10	1h	7.55417	22.3232	86.1298	99.1483	111.177	127.981	110.23	86.8697	2	1
Ctr	2021-06-10	1h	0.160009	8.1354	23.2979	59.8175	2.12497	5.45588	1.2711	38.9483	1	1
Ctr	2021-06-10	1h	7.14667	14.1166	92.1771	98.2561	113.131	120.592	111.158	93.8131	2	1
Ctr	2021-06-10	1h	2.74525	9.15232	25.354	70.9091	43.9226	122.841	31.1451	35.7556	1	1
Ctr	2021-06-10	1h	3.34382	18.3046	55.0202	96.9912	52.0015	91.6697	50.4369	56.727	2	1
Ctr	2021-06-10	1h	0.188722	18.3046	24.1087	48.582	2.06312	4.15745	1.00231	49.6247	1	1
Ctr	2021-06-10	1h	2.66811	24.4062	83.6394	99.4975	55.0845	65.5286	54.8078	84.0618	2	1
Ctr	2021-06-10	1h	3.12585	27.457	62.2882	90.8062	69.4055	101.182	63.0245	68.5947	2	1
Ctr	2021-06-10	1h	0.786918	6.10155	13.4812	68.1866	4.40864	22.2984	3.0061	19.7711	1	1
Ctr	2021-06-10	1h	1.16755	8.1354	7.37595	44.2213	2.56268	15.3641	1.13325	16.6796	1	1
Ctr	2021-06-10	1h	0.977757	9.47301	4.59775	11.9289	4.77246	12.3822	0.569305	38.5428	1	1
Ctr	2021-06-10	1h	6.55863	19.9986	48.9942	87.4083	109.307	195.01	95.5436	56.0521	2	1
Ctr	2021-06-10	1h	5.67888	16.3614	42.7993	80.7256	95.3362	179.818	76.9607	53.0182	2	1
Ctr	2021-06-10	1h	4.55064	25.1144	93.9548	99.4865	78.198	82.802	77.7964	94.4397	2	1
Ctr	2021-06-10	1h	9.5776	1.71443	90.4483	98.7798	97.5531	106.539	96.3628	91.5656	2	1
Ctr	2021-06-10	1h	8.40122	6.15262	76.4982	99.1977	128.222	166.269	127.193	77.1169	2	1
Ctr	2021-06-10	1h	9.77429	7.69235	56.4172	94.976	95.6187	160.97	90.8149	59.4015	2	1
Ctr	2021-06-10	1h	0.176482	9.72868	37.4445	79.266	1.97508	4.18104	1.56557	47.239	1	1
Ctr	2021-06-10	1h	3.14134	10.5888	69.2441	99.2526	58.971	84.5273	58.5302	69.7656	2	1
Ctr	2021-06-10	1h	0.433267	7.05922	5.11635	37.2386	2.16189	15.735	0.805056	13.7394	1	1
Ctr	2021-06-10	1h	6.75693	5.80592	79.303	99.0604	130.707	163.272	129.479	80.0552	2	1
Ctr	2021-06-10	1h	0.213889	10.169	16.8006	56.7962	1.63412	5.52433	0.928118	29.5804	1	1
Ctr	2021-06-10	1h	5.02567	13.2197	57.2329	87.1203	78.877	120.067	68.7178	65.694	2	1
Ctr	2021-06-10	1h	4.89678	22.7517	86.4702	99.2106	112.118	128.638	111.233	87.1582	2	1
Ctr	2021-06-10	1h	3.26621	24.4056	70.1994	98.9025	63.5849	89.5834	62.8871	70.9784	2	1
Ctr	2021-06-10	1h	7.3114	21.3549	63.1099	93.9316	134.145	199.659	126.005	67.1871	2	1
Ctr	2021-06-10	1h	2.44263	8.1352	93.5498	98.9396	50.0748	52.9598	49.5438	94.5525	2	1
Ctr	2021-06-10	1h	7.30435	21.7175	81.0518	99.461	133.063	163.285	132.345	81.491	2	1
Ctr	2021-06-10	1h	0.118471	9.1521	13.884	47.1859	0.950334	3.22978	0.448424	29.4241	1	1
Ctr	2021-06-10	1h	0.61359	3.1025	16.6822	53.7225	4.39577	14.1559	2.36152	31.0526	1	1
Ctr	2021-06-10	1h	1.52708	28.4732	83.9371	98.9941	32.3687	38.1752	32.0431	84.79	1	1
Ctr	2021-06-10	1h	2.82824	11.1859	49.1592	79.1216	67.3457	108.393	53.2849	62.1312	2	1
Ctr	2021-06-10	1h	4.75818	11.1859	74.395	96.8125	78.5645	102.238	76.0603	76.8444	2	1
Ctr	2021-06-10	1h	4.5283	30.507	57.5278	97.8666	80.5449	137.023	78.8266	58.7818	2	1
Ctr	2021-06-10	1h	2.60553	13.2197	67.9087	87.6193	54.2512	69.9977	47.5346	77.5043	2	1
Ctr	2021-06-10	1h	1.03814	8.1352	16.2597	48.5248	7.33159	21.8801	3.55764	33.508	1	1
Ctr	2021-06-10	1h	0.274563	8.1352	28.2747	73.3588	1.89846	4.92555	1.39268	38.5431	1	1
Ctr	2021-06-10	1h	2.09026	26.4394	87.045	98.4005	43.0294	48.6429	42.3412	88.4599	1	1
Ctr	2021-06-10	1h	4.9121	12.2028	71.4943	87.1067	89.4248	108.953	77.895	82.0767	2	1
Ctr	2021-06-10	1h	4.42979	10.3417	91.3906	99.2775	64.3286	69.8801	63.8638	92.0558	2	1
Ctr	2021-06-10	1h	0.144574	14.2366	28.806	55.8144	2.25091	4.36135	1.25633	51.6103	1	1
Ctr	2021-06-10	1h	0.134935	10.169	13.5422	36.515	1.19626	3.22556	0.436813	37.0867	1	1
Ctr	2021-06-10	1h	3.02771	22.3718	89.4508	99.0288	57.7058	63.8847	57.1453	90.3281	2	1
Ctr	2021-06-10	1h	3.91425	14.2366	67.4829	93.0012	85.1918	117.407	79.2293	72.5614	2	1
Ctr	2021-06-10	1h	0.35065	7.1183	26.5178	76.0319	3.17663	9.10801	2.41525	34.8773	1	1
Ctr	2021-06-10	1h	1.98854	8.1352	70.8662	97.9928	38.5129	53.2551	37.7399	72.3177	1	1
Ctr	2021-06-10	1h	3.5641	7.1183	62.143	98.2847	67.9877	107.529	66.8215	63.2275	2	1
Ctr	2021-06-10	1h	6.32135	21.3549	84.1475	98.9233	133.551	157.002	132.113	85.0633	2	1
Ctr	2021-06-10	1h	3.89398	23.3887	90.62	96.7634	70.0477	74.7964	67.7805	93.6512	2	1
Ctr	2021-06-10	1h	0.103847	6.1014	24.6293	83.6987	1.01735	3.45732	0.851512	29.4261	1	1
Ctr	2021-06-10	1h	5.18459	24.4056	75.6657	98.656	107.999	140.813	106.548	76.6965	2	1
Ctr	2021-06-10	1h	3.79608	18.3042	51.4191	91.7197	68.693	122.532	63.005	56.0612	2	1
Ctr	2021-06-10	1h	4.24074	5.0845	84.8548	99.0827	93.0432	108.644	92.1897	85.6404	2	1
Ctr	2021-06-10	1h	6.61222	26.4394	88.8633	98.1103	129.226	142.673	126.784	90.5749	2	1
Ctr	2021-06-10	1h	4.75586	19.3211	62.9048	98.7173	87.5808	137.442	86.4574	63.7221	2	1
Ctr	2021-06-10	1h	0.122205	10.169	29.9373	70.8156	1.3254	3.13519	0.938591	42.275	1	1
Ctr	2021-06-10	1h	3.34566	19.3211	71.7014	87.0287	71.8421	87.1995	62.5233	82.3882	2	1
Ctr	2021-06-10	1h	3.77647	24.4056	55.8333	96.0942	71.3589	122.815	68.5718	58.1026	2	1
Ctr	2021-06-10	1h	7.50031	21.0513	76.0647	98.4602	117.741	152.407	115.928	77.2543	2	1
Ctr	2021-06-10	1h	5.04439	5.26283	91.5247	99.1375	92.9335	100.663	92.132	92.321	2	1
Ctr	2021-06-10	1h	7.4802	8.42052	67.3036	98.6687	122.065	178.95	120.44	68.2117	2	1
Ctr	2021-06-10	1h	7.9922	15.2631	82.6448	99.2181	125.9	151.148	124.916	83.2961	2	1
Ctr	2021-06-10	1h	5.47343	19.6334	88.452	98.8744	101.502	113.462	100.359	89.459	2	1
Ctr	2021-06-10	1h	6.52596	5.55516	81.6629	99.2919	110.265	134.069	109.484	82.2453	2	1
Ctr	2021-06-10	1h	3.22068	19.2385	52.2654	96.1898	49.3985	90.9135	47.5163	54.3357	2	1
Ctr	2021-06-10	1h	8.37281	17.307	73.214	99.0832	135.704	183.654	134.46	73.8915	2	1
Ctr	2021-06-10	1h	3.27966	23.999	83.2905	98.5407	60.5903	71.6841	59.7061	84.524	2	1
Ctr	2021-06-10	1h	0.382507	16.7993	28.0156	65.3655	4.00854	9.35266	2.6202	42.8599	1	1
Ctr	2021-06-10	1h	5.07096	24.4859	81.2554	95.491	90.6151	106.49	86.5293	85.0922	2	1
Ctr	2021-06-10	1h	3.47423	5.8536	59.4346	99.0233	72.6231	120.996	71.9138	60.0209	2	1
Ctr	2021-06-10	1h	0.359561	10.9097	3.243	24.3813	1.55394	11.6827	0.378869	13.3012	1	1
Ctr	2021-06-10	1h	7.09943	26.249	81.5078	98.6036	141.202	170.818	139.23	82.6621	2	1
Ctr	2021-06-10	1h	4.49495	23.3874	65.7193	92.9218	75.1245	106.22	69.807	70.7254	2	1
Ctr	2021-06-10	1h	5.8862	23.3874	96.6276	99.6844	108.041	111.459	107.7	96.9335	2	1
Ctr	2021-06-10	1h	1.9577	15.2526	35.0031	85.6054	17.2353	42.1516	14.7544	40.8889	1	1
Ctr	2021-06-10	1h	0.375398	5.08421	21.542	39.5305	4.87867	8.95256	1.92856	54.4947	1	1
Ctr	2021-06-10	1h	4.51817	25.421	83.7304	99.3044	112.509	133.436	111.726	84.3169	2	1
Ctr	2021-06-10	1h	0.135569	11.1853	40.8864	81.2537	1.96679	3.90861	1.59809	50.3194	1	1
Ctr	2021-06-10	1h	0.281409	7.11789	26.8138	82.0432	2.03489	6.22624	1.66949	32.6825	1	1
Ctr	2021-06-10	1h	7.58874	2.06872	74.964	99.4368	113.904	151.089	113.262	75.3886	2	1
Ctr	2021-06-10	1h	0.110807	7.11789	27.356	85.5735	1.0186	3.18634	0.871655	31.9678	1	1
Ctr	2021-06-10	1h	5.09712	22.3705	63.6783	80.6307	108.668	137.597	87.6196	78.9752	2	1
Ctr	2021-06-10	1h	3.12181	29.4884	66.8314	97.9158	66.5395	97.4882	65.1527	68.2539	2	1
Ctr	2021-06-10	1h	3.48052	21.3537	74.1627	94.8531	68.3879	87.4671	64.868	78.1869	2	1
Ctr	2021-06-10	1h	3.99466	19.32	85.6883	97.2715	71.0765	80.6845	69.1372	88.0919	2	1
Ctr	2021-06-10	1h	0.073948	4.06737	4.83332	22.261	0.44442	2.04688	0.098932	21.712	1	1
Ctr	2021-06-10	1h	0.186285	6.10105	13.6507	58.0265	1.36672	5.80969	0.793062	23.5249	1	1
Ctr	2021-06-10	1h	0.196862	6.10105	20.2849	50.7687	1.69767	4.24889	0.861883	39.9555	1	1
Ctr	2021-06-10	1h	3.44209	9.15158	65.5283	90.5852	68.5429	94.7524	62.0897	72.3389	2	1
Ctr	2021-06-10	1h	2.62275	19.9971	71.7977	98.5471	73.6437	101.081	72.5737	72.8562	2	1
Ctr	2021-06-10	1h	0.151831	10.1684	23.9539	63.3348	1.7598	4.65296	1.11457	37.8211	1	1
Ctr	2021-06-10	1h	10.9978	12.2021	86.2059	99.0956	136.018	156.356	134.788	86.9927	2	1
Ctr	2021-06-10	1h	0.124268	13.2189	34.5589	84.513	1.76283	4.31094	1.48982	40.8919	1	1
Ctr	2021-06-10	1h	0.589063	7.11789	18.6286	65.1047	5.2974	18.5138	3.44886	28.6132	1	1
Ctr	2021-06-10	1h	4.23956	24.997	83.8305	93.7111	100.377	112.208	94.0648	89.4564	2	1
Ctr	2021-06-10	1h	1.83594	24.997	83.3072	99.06	46.3026	55.0581	45.8674	84.0977	2	1
Ctr	2021-06-10	1h	5.76671	25.421	83.0449	98.4044	128.395	152.143	126.347	84.3914	2	1
Ctr	2021-06-10	1h	6.09336	10.7134	69.7631	92.3821	127.35	168.64	117.648	75.5159	2	1
Ctr	2021-06-10	1h	3.4948	23.7903	60.7505	97.3755	72.521	116.242	70.6177	62.3879	2	1
Ctr	2021-06-10	1h	3.6651	18.3032	70.9039	94.6224	64.2045	85.6819	60.7518	74.9335	2	1
Ctr	2021-06-10	1h	0.296584	5.08421	13.4242	73.6444	1.31085	7.1912	0.965364	18.2285	1	1
Ctr	2021-06-10	1h	6.51418	4.06737	75.0872	98.9724	112.568	148.376	111.412	75.8669	2	1
Ctr	2021-06-10	1h	1.16706	11.1853	31.1895	82.9939	22.9201	60.9893	19.0223	37.5805	1	1
Ctr	2021-06-10	1h	0.162589	9.15158	21.0087	77.9072	1.26431	4.68848	0.98499	26.9664	1	1
Ctr	2021-06-10	1h	4.78378	6.10105	67.8387	97.5429	96.0489	138.105	93.6889	69.5476	2	1
Ctr	2021-06-10	1h	7.67887	27.4547	84.5722	98.8471	107.263	125.368	106.027	85.5586	2	1
Ctr	2021-06-10	1h	3.89482	17.2863	62.073	98.0808	64.7508	102.312	63.5081	63.2876	2	1
Ctr	2021-06-10	1h	0.523651	6.10105	15.3929	74.0174	3.33602	16.0413	2.46923	20.7964	1	1
Ctr	2021-06-10	1h	0.25074	17.2863	13.3548	34.0478	3.36314	8.57429	1.14508	39.2235	1	1
Ctr	2021-06-10	1h	0.236882	6.10105	16.902	49.2637	1.78144	5.19233	0.877605	34.3092	1	1
Ctr	2021-06-10	1h	6.37647	12.4127	75.7264	99.2531	92.2469	120.906	91.5579	76.2962	2	1
Ctr	2021-06-10	1h	6.38997	19.2843	63.2506	94.7084	93.4964	139.997	88.549	66.7845	2	1
Ctr	2021-06-10	1h	6.91146	21.427	79.6188	98.4162	121.621	150.335	119.695	80.9001	2	1
Ctr	2021-06-10	1h	7.08343	27.3667	75.2558	97.7397	102.365	132.949	100.052	76.9962	2	1
Ctr	2021-06-10	1h	4.33571	17.8936	78.1597	91.9392	71.0467	83.5722	65.3198	85.0124	2	1
Ctr	2021-06-10	1h	3.06029	25.5535	85.5638	99.4468	54.2527	63.0553	53.9525	86.0398	2	1
Ctr	2021-06-10	1h	3.87437	8.88818	80.9449	94.9688	83.9969	98.5496	79.7709	85.2332	2	1
Ctr	2021-06-10	1h	7.99999	25.5535	79.0489	99.4539	113.409	142.683	112.79	79.483	2	1
Ctr	2021-06-10	1h	3.15304	19.5326	81.3838	99.1527	60.83	74.1113	60.3146	82.0792	2	1
Ctr	2021-06-10	1h	3.19507	6.66621	41.8608	88.3363	86.0772	181.644	76.0374	47.388	2	1
Ctr	2021-06-10	1h	5.99979	22.8535	87.114	99.4649	109.147	124.622	108.563	87.5827	2	1
Ctr	2021-06-10	1h	4.33807	3.05035	65.6682	98.5498	92.2168	138.392	90.8795	66.6346	2	1
Ctr	2021-06-10	1h	6.71599	28.4699	86.5209	99.4014	108.683	124.863	108.032	87.0419	2	1
Ctr	2021-06-10	1h	2.11927	13.2182	30.5027	90.3778	39.0207	115.616	35.2661	33.7502	1	1
Ctr	2021-06-10	1h	2.01473	12.2014	89.6532	98.7875	40.0599	44.1413	39.5741	90.7536	1	1
Ctr	2021-06-10	1h	6.98328	1.01678	77.541	98.7242	109.627	139.576	108.229	78.5431	2	1
Ctr	2021-06-10	1h	4.31346	22.3692	85.0998	94.9936	86.0782	96.0857	81.7688	89.5848	2	1
Ctr	2021-06-10	1h	0.480921	10.1678	21.9644	71.3265	1.68351	5.46698	1.20079	30.7942	1	1
Ctr	2021-06-10	1h	0.138564	7.11748	8.58231	37.0406	1.06067	4.57776	0.392877	23.17	1	1
Ctr	2021-06-10	1h	7.80504	22.3692	74.3856	98.3669	134.576	177.962	132.378	75.6206	2	1
Ctr	2021-06-10	1h	0.146046	10.3438	6.3196	38.0933	0.812238	4.896	0.309408	16.5898	1	1
Ctr	2021-06-10	1h	0.122748	8.13426	21.0655	60.1031	1.49458	4.26426	0.898288	35.049	1	1
Ctr	2021-06-10	1h	2.70823	25.4196	64.7843	96.6914	72.0923	107.599	69.707	67.0011	2	1
Ctr	2021-06-10	1h	3.07539	16.2685	62.6086	87.6086	55.7091	77.9541	48.806	71.464	2	1
Ctr	2021-06-10	1h	2.07772	25.4196	69.5395	97.5322	44.8752	62.9394	43.7677	71.299	1	1
Ctr	2021-06-10	1h	6.43805	28.4699	80.2714	99.2029	123.216	152.275	122.234	80.9164	2	1
Ctr	2021-06-10	1h	0.137829	9.15104	17.2766	59.9812	1.36762	4.74815	0.820318	28.8033	1	1
Ctr	2021-06-10	1h	8.24516	2.03356	68.0536	97.0755	131.58	187.693	127.732	70.1038	2	1
Ctr	2021-06-10	1h	0.170156	5.08391	4.73742	24.1584	1.24879	6.36817	0.301687	19.6098	1	1
Ctr	2021-06-10	1h	0.198049	11.1846	28.4364	77.7745	1.82902	5.00244	1.42251	36.5626	1	1
Ctr	2021-06-10	1h	2.53439	28.4699	88.5917	99.4553	76.2043	85.5489	75.7892	89.0769	2	1
Ctr	2021-06-10	1h	5.26628	17.4191	81.6175	98.5736	103.353	124.824	101.879	82.7985	2	1
Ctr	2021-06-10	1h	5.50377	22.3692	91.0785	99.2428	95.1549	103.685	94.4344	91.7734	2	1
Ctr	2021-06-10	1h	3.24484	30.5035	60.6573	97.2396	69.0592	110.709	67.1529	62.3792	2	1
Ctr	2021-06-10	1h	3.45685	9.67726	61.1253	98.4741	74.8445	120.576	73.7025	62.0725	2	1
Ctr	2021-06-10	1h	3.36257	21.3524	84.3195	95.5918	72.3798	82.056	69.1891	88.2078	2	1
Ctr	2021-06-10	1h	4.17253	20.3357	86.1573	92.9427	93.5927	100.964	86.9876	92.6993	2	1
Ctr	2021-06-10	1h	0.135326	9.15104	6.52304	39.5952	0.706068	4.28587	0.279569	16.4743	1	1
Ctr	2021-06-10	1h	6.58381	21.3524	49.9924	97.4303	122.798	239.322	119.642	51.3109	2	1
Ctr	2021-06-10	1h	0.155281	3.05035	6.39629	32.9013	0.816306	4.19892	0.268575	19.4408	1	1
Ctr	2021-06-10	1h	7.72806	28.4699	85.1939	99.5825	136.783	159.884	136.212	85.5511	2	1
[truncated: 23,344 more rows]

## Sheet: % subpopulations
Treatment	Date	Time	Tot. Cells	N. Sp1	% Sp1 slow no progressive	N. Sp2	% Sp2 rapid and progressive	Sp1+Sp2
Ctr	2021-03-30	1h	464	162	34.9138	302	65.0862	464
Ctr	2021-04-07	1h	473	225	47.5687	248	52.4313	473
Ctr	2021-05-25	1h	427	114	26.6979	313	73.3021	427
Ctr	2021-06-01	1h	389	202	51.928	187	48.072	389
Ctr	2021-06-10	1h	313	107	34.1853	206	65.8147	313
Ctr	2021-06-15	1h	373	256	68.6327	117	31.3673	373
Ctr	2021-03-30	3.5h	496	299	60.2823	197	39.7177	496
Ctr	2021-04-07	3.5h	439	205	46.697	234	53.303	439
Ctr	2021-05-25	3.5h	399	116	29.0727	283	70.9273	399
Ctr	2021-06-01	3.5h	316	187	59.1772	129	40.8228	316
Ctr	2021-06-10	3.5h	290	165	56.8966	125	43.1034	290
Ctr	2021-06-15	3.5h	404	277	68.5644	127	31.4356	404
Gly1	2021-03-30	1h	556	206	37.0504	350	62.9496	556
Gly1	2021-04-07	1h	489	189	38.6503	300	61.3497	489
Gly1	2021-05-25	1h	402	115	28.607	287	71.393	402
Gly1	2021-06-01	1h	384	195	50.7812	189	49.2188	384
Gly1	2021-06-10	1h	349	120	34.384	229	65.616	349
Gly1	2021-06-15	1h	436	249	57.1101	187	42.8899	436
Gly1	2021-03-30	3.5h	476	287	60.2941	189	39.7059	476
Gly1	2021-04-07	3.5h	461	211	45.7701	250	54.2299	461
Gly1	2021-05-25	3.5h	433	143	33.0254	290	66.9746	433
Gly1	2021-06-01	3.5h	382	186	48.6911	196	51.3089	382
Gly1	2021-06-10	3.5h	342	189	55.2632	153	44.7368	342
Gly1	2021-06-15	3.5h	420	255	60.7143	165	39.2857	420
Gly10	2021-03-30	1h	586	272	46.4164	314	53.5836	586
Gly10	2021-04-07	1h	518	169	32.6255	349	67.3745	518
Gly10	2021-05-25	1h	396	121	30.5556	275	69.4444	396
Gly10	2021-06-01	1h	367	156	42.5068	211	57.4932	367
Gly10	2021-06-10	1h	353	123	34.8442	230	65.1558	353
Gly10	2021-06-15	1h	418	267	63.8756	151	36.1244	418
Gly10	2021-03-30	3.5h	496	261	52.621	235	47.379	496
Gly10	2021-04-07	3.5h	430	233	54.186	197	45.814	430
Gly10	2021-05-25	3.5h	443	154	34.763	289	65.237	443
Gly10	2021-06-01	3.5h	354	156	44.0678	198	55.9322	354
Gly10	2021-06-10	3.5h	336	164	48.8095	172	51.1905	336
Gly10	2021-06-15	3.5h	425	296	69.6471	129	30.3529	425
Leu1	2021-03-30	1h	610	211	34.5902	399	65.4098	610
Leu1	2021-04-07	1h	502	220	43.8247	282	56.1753	502
Leu1	2021-05-25	1h	425	122	28.7059	303	71.2941	425
Leu1	2021-06-01	1h	420	189	45	231	55	420
Leu1	2021-06-10	1h	365	137	37.5342	228	62.4658	365
Leu1	2021-06-15	1h	441	270	61.2245	171	38.7755	441
Leu1	2021-03-30	3.5h	508	277	54.5276	231	45.4724	508
Leu1	2021-04-07	3.5h	449	224	49.8886	225	50.1114	449
Leu1	2021-05-25	3.5h	378	154	40.7407	224	59.2593	378
Leu1	2021-06-01	3.5h	352	167	47.4432	185	52.5568	352
Leu1	2021-06-10	3.5h	290	145	50	145	50	290
Leu1	2021-06-15	3.5h	481	361	75.052	120	24.948	481
Leu10	2021-03-30	1h	518	195	37.6448	323	62.3552	518
Leu10	2021-04-07	1h	473	218	46.0888	255	53.9112	473
Leu10	2021-05-25	1h	439	107	24.3736	332	75.6264	439
Leu10	2021-06-01	1h	437	199	45.5378	238	54.4622	437
Leu10	2021-06-10	1h	316	93	29.4304	223	70.5696	316
Leu10	2021-06-15	1h	436	275	63.0734	161	36.9266	436
Leu10	2021-03-30	3.5h	535	316	59.0654	219	40.9346	535
Leu10	2021-04-07	3.5h	442	217	49.095	225	50.905	442
Leu10	2021-05-25	3.5h	354	126	35.5932	228	64.4068	354
Leu10	2021-06-01	3.5h	380	199	52.3684	181	47.6316	380
Leu10	2021-06-10	3.5h	363	216	59.5041	147	40.4959	363
Leu10	2021-06-15	3.5h	393	285	72.5191	108	27.4809	393

## Sheet: Ctr 1h
Treatment	Date	Time	ALH	BCF	LIN	STR	VAP	VCL	VSL	WOB	Cluster	Conteo
Ctr	2021-03-30	1h	3.70063	23.3907	48.3949	97.7947	66.0668	133.505	64.6099	49.4862	2	1
Ctr	2021-03-30	1h	4.61349	17.2887	6.15329	10.2483	101.465	168.989	10.3984	60.0422	2	1
Ctr	2021-03-30	1h	5.70147	20.5737	49.8451	66.6257	87.849	117.424	58.53	74.8137	2	1
Ctr	2021-03-30	1h	4.29398	29.4926	56.3179	97.5488	83.7144	145.002	81.6623	57.7331	2	1
Ctr	2021-03-30	1h	4.78656	18.3057	53.4055	97.2623	81.7791	148.937	79.5403	54.9087	2	1
Ctr	2021-03-30	1h	3.57489	20.3397	57.5144	96.5925	86.2154	144.794	83.2776	59.5433	2	1
Ctr	2021-03-30	1h	7.27924	27.9314	57.6209	98.4932	122.844	209.981	120.993	58.5024	2	1
Ctr	2021-03-30	1h	3.30231	23.3907	64.118	87.4488	64.9613	88.5989	56.8079	73.3206	2	1
Ctr	2021-03-30	1h	0.239303	15.2548	16.6567	33.4116	2.98031	5.97819	0.995771	49.853	1	1
Ctr	2021-03-30	1h	3.43988	14.2378	55.3005	96.5982	63.3078	110.585	61.1542	57.2479	2	1
Ctr	2021-03-30	1h	3.38051	14.2378	77.0043	91.3425	59.0321	70.0239	53.9214	84.3029	2	1
Ctr	2021-03-30	1h	3.28443	26.4416	74.7672	99.2273	54.8547	72.8003	54.4308	75.3494	2	1
Ctr	2021-03-30	1h	0.168299	4.06794	3.8933	12.899	1.82224	6.03732	0.235051	30.183	1	1
Ctr	2021-03-30	1h	0.137967	7.1189	20.3638	64.9717	1.40416	4.48005	0.912308	31.3426	1	1
Ctr	2021-03-30	1h	3.84038	19.3227	74.5292	98.2784	74.4788	98.212	73.1967	75.8348	2	1
Ctr	2021-03-30	1h	0.522537	10.1699	53.4425	94.975	7.72444	13.7274	7.33629	56.2701	1	1
Ctr	2021-03-30	1h	3.75472	18.3057	51.4572	93.026	79.8033	144.271	74.2379	55.3148	2	1
Ctr	2021-03-30	1h	0.279726	9.15287	18.2314	52.6052	1.96713	5.67598	1.03481	34.6571	1	1
Ctr	2021-03-30	1h	4.05046	19.2006	64.3593	97.4614	89.5696	135.638	87.2958	66.0357	2	1
Ctr	2021-03-30	1h	0.178712	10.1699	27.6985	82.3313	1.73749	5.16453	1.4305	33.6427	1	1
Ctr	2021-03-30	1h	0.458943	10.1699	19.3219	51.0586	4.47862	11.8349	2.28672	37.8426	1	1
Ctr	2021-03-30	1h	4.72071	21.3567	89.2328	99.2337	83.6994	93.0801	83.058	89.9218	2	1
Ctr	2021-03-30	1h	1.20289	8.13588	7.72046	21.8103	4.96406	14.0235	1.08268	35.3982	1	1
Ctr	2021-03-30	1h	4.1089	21.3567	52.973	70.7137	87.9227	117.368	62.1733	74.912	2	1
Ctr	2021-03-30	1h	0.165922	11.1868	16.3595	28.9431	2.58322	4.57021	0.747665	56.5231	1	1
Ctr	2021-03-30	1h	0.139274	12.2038	26.4694	83.0509	1.29605	4.06651	1.07638	31.8713	1	1
Ctr	2021-03-30	1h	3.23697	15.2548	54.2564	99.4433	59.8088	109.62	59.4758	54.5601	2	1
Ctr	2021-03-30	1h	1.15801	12.2038	90.6397	99.0508	19.5757	21.3923	19.3899	91.5082	1	1
Ctr	2021-03-30	1h	5.00954	19.3227	72.4412	94.3686	92.0111	119.862	86.8296	76.7641	2	1
Ctr	2021-03-30	1h	0.121923	6.10191	2.43088	9.58888	0.781761	3.08375	0.074962	25.351	1	1
Ctr	2021-03-30	1h	0.164323	9.15287	25.6485	76.9986	1.41169	4.238	1.08698	33.3103	1	1
Ctr	2021-03-30	1h	0.280228	8.13588	7.08026	19.0433	2.20796	5.93861	0.420469	37.1798	1	1
Ctr	2021-03-30	1h	0.350289	11.1868	12.6701	48.342	2.79282	10.6558	1.35011	26.2093	1	1
Ctr	2021-03-30	1h	4.11044	13.2208	77.4694	98.4323	82.7858	105.187	81.4879	78.7033	2	1
Ctr	2021-03-30	1h	0.138913	13.2208	17.2766	54.5587	1.08541	3.42767	0.592184	31.6661	1	1
Ctr	2021-03-30	1h	4.18891	14.2378	68.1179	91.9313	73.6163	99.3519	67.6764	74.0965	2	1
Ctr	2021-03-30	1h	0.51344	8.13588	7.3616	21.8835	4.65012	13.8232	1.01761	33.64	1	1
Ctr	2021-03-30	1h	0.20552	9.15287	31.8136	70.2724	1.88245	4.15809	1.32284	45.2719	1	1
Ctr	2021-03-30	1h	6.97487	19.3227	80.0275	98.6978	115.783	142.795	114.275	81.0833	2	1
Ctr	2021-03-30	1h	5.88919	6.10191	67.7437	97.517	97.0623	139.721	94.6523	69.4686	2	1
Ctr	2021-03-30	1h	0.141842	10.1699	2.48326	10.9076	0.877913	3.85619	0.095759	22.7663	1	1
Ctr	2021-03-30	1h	0.323877	10.1699	69.2131	98.0132	9.02648	12.7825	8.84715	70.616	1	1
Ctr	2021-03-30	1h	4.95942	24.4076	58.7649	86.9157	85.384	126.286	74.2121	67.6114	2	1
Ctr	2021-03-30	1h	6.98121	1.01699	60.842	98.8862	123	199.911	121.63	61.5273	2	1
Ctr	2021-03-30	1h	4.45824	24.4076	54.2954	86.3098	87.3738	138.892	75.4121	62.9076	2	1
Ctr	2021-03-30	1h	0.216278	11.1868	17.7647	57.5613	2.21409	7.17411	1.27446	30.8623	1	1
Ctr	2021-03-30	1h	0.134681	14.2378	21.2555	59.1593	1.28059	3.56421	0.75759	35.9292	1	1
Ctr	2021-03-30	1h	5.16714	25.4246	71.6448	96.4327	90.3255	121.577	87.1033	74.2952	2	1
Ctr	2021-03-30	1h	4.25384	29.4926	70.1906	90.58	85.1539	109.89	77.1324	77.4902	2	1
Ctr	2021-03-30	1h	0.3836	5.08493	9.47889	34.4	1.63953	5.95006	0.564	27.5549	1	1
Ctr	2021-03-30	1h	5.83352	15.2548	45.1568	74.8459	88.9866	147.492	66.6028	60.333	2	1
Ctr	2021-03-30	1h	0.325506	7.1189	5.69434	18.3894	1.92655	6.22163	0.354281	30.9654	1	1
Ctr	2021-03-30	1h	0.138888	4.06794	22.6958	77.8467	1.26815	4.34977	0.987216	29.1545	1	1
Ctr	2021-03-30	1h	0.271462	5.08493	8.78343	41.8774	1.38672	6.61159	0.580724	20.9741	1	1
Ctr	2021-03-30	1h	5.49484	15.2548	71.3096	94.4979	105.255	139.481	99.4636	75.4615	2	1
Ctr	2021-03-30	1h	7.34239	22.3737	80.5745	99.4021	114.476	141.226	113.792	81.0592	2	1
Ctr	2021-03-30	1h	6.91863	24.4076	68.2661	99.1496	124.484	180.8	123.425	68.8517	2	1
Ctr	2021-03-30	1h	4.67445	12.2038	56.729	98.001	93.6919	161.855	91.8189	57.8862	2	1
Ctr	2021-03-30	1h	7.36775	13.2208	54.1173	97.8939	118.726	214.765	116.225	55.2815	2	1
Ctr	2021-03-30	1h	5.09277	12.2038	43.1163	82.1348	87.6242	166.921	71.97	52.4945	2	1
Ctr	2021-03-30	1h	0.198309	3.05096	19.9039	66.6697	1.5145	5.07294	1.00971	29.8546	1	1
Ctr	2021-03-30	1h	0.21057	5.08493	13.3569	44.8503	1.52063	5.10601	0.682007	29.7812	1	1
Ctr	2021-03-30	1h	0.652673	6.10191	12.0238	42.4028	4.22853	14.9122	1.79302	28.3562	1	1
Ctr	2021-03-30	1h	3.20621	23.3907	43.4397	87.772	76.8921	155.364	67.4898	49.4915	2	1
Ctr	2021-03-30	1h	3.46859	15.0004	63.4862	97.5902	73.0672	112.318	71.3064	65.0538	2	1
Ctr	2021-03-30	1h	0.126481	5.08493	2.69303	11.5722	0.847319	3.64101	0.098054	23.2715	1	1
Ctr	2021-03-30	1h	6.09977	18.3057	69.211	96.3367	93.469	130.102	90.0449	71.8429	2	1
Ctr	2021-03-30	1h	5.10743	23.3907	60.8115	97.9482	89.0282	143.396	87.2015	62.0854	2	1
Ctr	2021-03-30	1h	1.40398	17.5865	85.2932	97.6665	34.2255	39.1905	33.4268	87.331	1	1
Ctr	2021-03-30	1h	7.58713	25.4246	74.9092	98.9753	126.888	167.653	125.588	75.6848	2	1
Ctr	2021-03-30	1h	4.40373	19.4127	63.8635	99.1162	93.8254	145.617	92.9961	64.433	2	1
Ctr	2021-03-30	1h	6.80607	12.414	70.1612	98.9314	96.922	136.666	95.8863	70.919	2	1
Ctr	2021-03-30	1h	0.127143	9.15287	27.1437	70.615	1.49741	3.89555	1.0574	38.439	1	1
Ctr	2021-03-30	1h	4.19148	4.06794	56.7469	95.8978	74.8355	126.466	71.7656	59.1744	2	1
Ctr	2021-03-30	1h	4.54393	27.3873	81.6307	99.3619	92.2199	112.251	91.6315	82.1548	2	1
Ctr	2021-03-30	1h	5.31213	11.7854	79.363	98.6346	109.348	135.901	107.855	80.4616	2	1
Ctr	2021-03-30	1h	7.6422	12.2206	52.6865	90.1267	91.4603	156.454	82.4301	58.4582	2	1
Ctr	2021-03-30	1h	5.76359	18.4579	77.316	95.6037	97.7164	120.829	93.4205	80.8713	2	1
Ctr	2021-03-30	1h	6.61885	27.5981	75.0662	99.491	141.379	187.38	140.659	75.4502	2	1
Ctr	2021-03-30	1h	6.35233	12.4983	72.6494	97.273	139.411	186.663	135.609	74.6861	2	1
Ctr	2021-03-30	1h	11.4258	23.6837	55.5009	96.5152	124.934	217.258	120.58	57.5048	2	1
Ctr	2021-03-30	1h	3.01302	23.6837	82.027	95.7214	78.4794	91.5816	75.1216	85.6935	2	1
Ctr	2021-03-30	1h	4.92313	25.7121	75.5605	99.706	90.7907	119.803	90.5238	75.7833	2	1
Ctr	2021-03-30	1h	1.87517	6.09968	80.3315	99.3116	44.6464	55.1951	44.3391	80.8884	1	1
Ctr	2021-03-30	1h	7.31372	21.3489	69.8554	98.2752	116.646	164.102	114.634	71.0815	2	1
Ctr	2021-03-30	1h	6.36109	16.6575	75.5595	96.7923	119.356	152.897	115.528	78.0635	2	1
Ctr	2021-03-30	1h	7.69073	17.2824	59.2995	79.1317	134.008	178.826	106.043	74.9376	2	1
Ctr	2021-03-30	1h	0.228408	6.09968	9.03335	42.6661	1.17622	5.55549	0.501847	21.1722	1	1
Ctr	2021-03-30	1h	4.5648	8.13291	59.8322	95.3635	85.3571	136.046	81.3995	62.7411	2	1
Ctr	2021-03-30	1h	5.526	28.4652	62.7731	92.6959	123.073	181.739	114.083	67.7194	2	1
Ctr	2021-03-30	1h	9.84399	17.2824	80.4112	99.324	128.677	158.942	127.807	80.9585	2	1
Ctr	2021-03-30	1h	0.184185	3.04984	28.386	68.8917	1.85151	4.49356	1.27554	41.2038	1	1
Ctr	2021-03-30	1h	4.92777	28.4652	69.8243	95.9404	91.1645	125.262	87.4636	72.7789	2	1
Ctr	2021-03-30	1h	4.71023	14.2326	42.629	85.8394	85.9824	173.137	73.8068	49.6614	2	1
Ctr	2021-03-30	1h	7.42549	17.7195	71.594	99.316	139.052	192.894	138.101	72.0871	2	1
Ctr	2021-03-30	1h	3.14352	22.3497	44.9199	96.5542	57.9338	124.527	55.9375	46.523	2	1
Ctr	2021-03-30	1h	1.88678	23.3821	87.9695	98.8269	39.7762	44.6855	39.3096	89.0137	1	1
Ctr	2021-03-30	1h	2.41621	29.1833	78.6631	96.3334	45.2014	55.3551	43.544	81.6571	1	1
Ctr	2021-03-30	1h	5.77647	17.2824	85.8734	99.7376	112.062	130.154	111.768	86.0994	2	1
Ctr	2021-03-30	1h	3.41144	16.2658	67.3338	98.2474	57.8502	84.4098	56.8363	68.535	2	1
Ctr	2021-03-30	1h	3.47796	28.4652	74.4317	97.5499	73.8564	96.796	72.0469	76.3012	2	1
Ctr	2021-03-30	1h	0.384835	10.1661	4.47905	22.1275	1.85667	9.17236	0.410835	20.242	1	1
Ctr	2021-03-30	1h	2.76773	26.432	72.4563	86.1258	67.1465	79.8143	57.8305	84.1284	2	1
Ctr	2021-03-30	1h	6.84328	8.13291	70.2501	99.1203	135.023	190.512	133.835	70.8736	2	1
Ctr	2021-03-30	1h	0.109815	9.14953	26.043	85.349	0.937607	3.07275	0.800238	30.5136	1	1
Ctr	2021-03-30	1h	0.090969	4.06646	27.6678	86.4352	0.763128	2.38404	0.659611	32.0099	1	1
Ctr	2021-03-30	1h	0.155223	7.1163	24.5366	63.5951	1.43965	3.73135	0.915547	38.5825	1	1
Ctr	2021-03-30	1h	5.00127	4.06646	64.5712	99.6165	83.5269	128.86	83.2066	64.8198	2	1
Ctr	2021-03-30	1h	4.78457	22.3655	26.2904	38.2591	87.4376	127.244	33.4529	68.7168	2	1
Ctr	2021-03-30	1h	7.36563	8.13291	71.8221	96.3897	123.436	165.659	118.98	74.5122	2	1
Ctr	2021-03-30	1h	0.405213	13.7088	10.805	35.0901	3.83407	12.4514	1.34538	30.7923	1	1
Ctr	2021-03-30	1h	5.33731	21.4232	37.3042	69.0514	84.338	156.113	58.2366	54.0238	2	1
Ctr	2021-03-30	1h	3.31122	29.4818	64.162	95.8682	72.8805	108.895	69.8692	66.9273	2	1
Ctr	2021-03-30	1h	0.374988	11.7828	10.2237	36.1759	3.34739	11.8445	1.21095	28.2612	1	1
Ctr	2021-03-30	1h	7.27172	14.2326	72.6048	97.8155	122.854	165.513	120.17	74.2262	2	1
Ctr	2021-03-30	1h	4.02653	18.2991	69.8455	96.8386	86.3269	119.689	83.5978	72.1258	2	1
Ctr	2021-03-30	1h	3.23908	13.216	67.9646	99.3451	57.7847	84.4649	57.4063	68.4127	2	1
Ctr	2021-03-30	1h	0.096633	10.1661	11.1958	36.6611	0.899694	2.94609	0.329838	30.5386	1	1
Ctr	2021-03-30	1h	4.74366	23.3821	72.0243	97.7172	80.6268	109.388	78.7862	73.7069	2	1
Ctr	2021-03-30	1h	4.91053	16.0674	70.7731	99.0525	93.0965	130.296	92.2145	71.4501	2	1
Ctr	2021-03-30	1h	6.96958	22.0342	69.434	96.9538	127.077	177.444	123.206	71.6155	2	1
Ctr	2021-03-30	1h	0.192041	7.1163	7.39884	24.5887	1.64382	5.46295	0.404195	30.0904	1	1
Ctr	2021-03-30	1h	0.269274	6.09968	17.9651	57.3118	1.42313	4.54003	0.81562	31.3462	1	1
Ctr	2021-03-30	1h	6.75923	23.3821	69.0292	93.1283	124.946	168.567	116.36	74.1227	2	1
Ctr	2021-03-30	1h	2.87428	27.562	83.0895	99.2018	64.8282	77.3994	64.3108	83.758	2	1
Ctr	2021-03-30	1h	0.333975	12.1994	68.2336	97.5719	7.43849	10.6368	7.25787	69.9316	1	1
Ctr	2021-03-30	1h	7.74727	2.92517	71.2671	98.2645	118.752	163.738	116.691	72.5258	2	1
Ctr	2021-03-30	1h	0.343433	10.1661	35.5979	94.9346	4.04482	10.787	3.83994	37.4973	1	1
Ctr	2021-03-30	1h	0.309924	7.1163	16.5484	56.2723	1.74059	5.91881	0.979468	29.4077	1	1
Ctr	2021-03-30	1h	4.77913	23.3821	58.361	97.9777	88.9301	149.298	87.1316	59.5656	2	1
Ctr	2021-03-30	1h	0.117924	9.14953	17.4984	51.644	1.20332	3.55143	0.621443	33.8827	1	1
Ctr	2021-03-30	1h	0.435005	11.1828	10.5711	35.7828	4.03864	13.6706	1.44514	29.5425	1	1
Ctr	2021-03-30	1h	5.05261	5.08307	66.461	98.3327	124.556	184.288	122.479	67.5879	2	1
Ctr	2021-03-30	1h	0.312645	4.06646	11.8345	44.1724	2.58026	9.63084	1.13976	26.7917	1	1
Ctr	2021-03-30	1h	4.28371	29.195	81.3905	96.471	80.3186	95.2005	77.4842	84.3678	2	1
Ctr	2021-03-30	1h	6.62393	23.1584	69.8989	95.4013	131.831	179.929	125.768	73.2683	2	1
Ctr	2021-03-30	1h	3.34267	7.24111	80.8476	96.8975	59.6054	71.4383	57.7561	83.4362	2	1
Ctr	2021-03-30	1h	9.00233	27.3612	85.7826	98.7504	110.059	126.697	108.684	86.8681	2	1
Ctr	2021-03-30	1h	6.41221	18.9424	46.0234	61.6279	113.901	152.519	70.1945	74.6795	2	1
Ctr	2021-03-30	1h	9.29488	11.5759	62.9456	98.9852	124.291	195.454	123.03	63.591	2	1
Ctr	2021-03-30	1h	9.62659	25.0827	62.9987	97.9212	130.437	202.743	127.725	64.3361	2	1
Ctr	2021-03-30	1h	5.39012	28.362	72.558	98.3686	110.149	149.332	108.352	73.7613	2	1
Ctr	2021-03-30	1h	2.43614	17.5548	77.7317	93.3464	45.3204	54.4243	42.3049	83.2723	1	1
Ctr	2021-03-30	1h	0.21057	10.798	25.4821	71.1832	2.26903	6.33845	1.61517	35.7979	1	1
Ctr	2021-03-30	1h	2.20267	21.2454	72.9313	99.1426	44.0114	59.8291	43.6341	73.562	1	1
Ctr	2021-03-30	1h	6.29821	21.2454	77.6368	98.2534	105.033	132.925	103.199	79.0169	2	1
Ctr	2021-03-30	1h	3.41564	23.4134	76.4196	99.092	81.6443	105.867	80.903	77.1198	2	1
Ctr	2021-03-30	1h	0.517333	14.9968	16.3171	36.4709	3.76322	8.41128	1.37248	44.7401	1	1
Ctr	2021-03-30	1h	6.32233	6.38264	60.9644	95.1966	141.059	220.265	134.283	64.0405	2	1
Ctr	2021-03-30	1h	6.69702	11.1604	65.6662	94.8152	129.015	186.284	122.326	69.2571	2	1
Ctr	2021-03-30	1h	0.550631	9.99839	13.3855	50.5287	4.45884	16.8316	2.253	26.4909	1	1
Ctr	2021-03-30	1h	4.69783	15.7118	63.2906	92.5173	101.684	148.639	94.0748	68.4095	2	1
Ctr	2021-03-30	1h	4.49721	10.2448	46.154	83.8463	99.3653	180.513	83.3141	55.0459	2	1
Ctr	2021-03-30	1h	5.69604	16.099	56.4132	84.7346	91.5772	137.552	77.5976	66.5763	2	1
Ctr	2021-03-30	1h	4.62227	22.4887	43.2576	89.2968	91.2001	188.265	81.4388	48.4425	2	1
Ctr	2021-03-30	1h	7.36163	22.4887	70.3426	98.14	121.972	170.171	119.703	71.6758	2	1
Ctr	2021-03-30	1h	4.98129	11.345	47.631	83.4798	80.8112	141.632	67.461	57.057	2	1
Ctr	2021-03-30	1h	5.77155	19.9925	83.385	98.9621	84.4722	100.252	83.5954	84.2596	2	1
Ctr	2021-03-30	1h	3.57829	29.996	80.4871	99.2162	85.8311	105.804	85.1583	81.123	2	1
Ctr	2021-03-30	1h	8.59253	12.2024	67.951	99.007	122.138	177.96	120.925	68.6326	2	1
Ctr	2021-03-30	1h	4.42252	12.2024	69.7483	99.0591	86.8294	123.318	86.0124	70.4108	2	1
Ctr	2021-03-30	1h	1.36172	11.1855	45.5537	97.4276	18.1741	38.8698	17.7066	46.7564	1	1
Ctr	2021-03-30	1h	3.76107	21.3542	38.062	81.8214	68.9412	148.202	56.4086	46.5185	2	1
Ctr	2021-03-30	1h	3.93	4.06746	79.4624	97.4674	88.4029	108.434	86.164	81.5271	2	1
Ctr	2021-03-30	1h	3.47639	8.13493	83.8992	98.0715	60.6782	70.9281	59.5081	85.549	2	1
Ctr	2021-03-30	1h	3.49052	30.506	56.9259	97.8679	64.3444	110.622	62.9725	58.1661	2	1
Ctr	2021-03-30	1h	0.561612	16.2699	44.2192	96.2333	9.35068	20.3497	8.99847	45.95	1	1
Ctr	2021-03-30	1h	0.381744	11.1855	25.0561	53.8046	4.7549	10.2105	2.55835	46.5686	1	1
Ctr	2021-03-30	1h	5.48955	14.2361	49.9016	94.0358	86.7131	163.405	81.5414	53.0665	2	1
Ctr	2021-03-30	1h	6.78577	28.4722	67.1127	98.015	124.248	181.459	121.782	68.4718	2	1
Ctr	2021-03-30	1h	4.71981	23.3879	43.8656	94.7433	84.2946	182.064	79.8634	46.2994	2	1
Ctr	2021-03-30	1h	7.67285	23.57	76.2505	94.2157	56.2581	69.5129	53.004	80.9319	2	1
Ctr	2021-03-30	1h	3.10159	19.9991	78.1098	95.4531	38.0658	46.5178	36.335	81.8305	1	1
Ctr	2021-03-30	1h	8.25744	5.08433	65.2271	96.7976	103.116	153.025	99.8139	67.3851	2	1
Ctr	2021-03-30	1h	2.16401	3.0506	58.2898	98.6187	59.2511	100.245	58.4326	59.1063	2	1
Ctr	2021-03-30	1h	1.53197	15.253	57.6397	95.8642	20.1673	33.5416	19.3332	60.1264	1	1
Ctr	2021-03-30	1h	0.620121	14.2361	42.12	91.4873	6.2863	13.6542	5.75117	46.0392	1	1
Ctr	2021-03-30	1h	0.227354	6.10119	42.8161	91.7047	2.02841	4.3445	1.86015	46.6891	1	1
Ctr	2021-03-30	1h	4.43745	14.2361	51.2533	96.9924	88.6327	167.73	85.967	52.8426	2	1
Ctr	2021-03-30	1h	4.61614	24.8764	92.3857	98.7694	77.4039	82.7524	76.4514	93.5368	2	1
Ctr	2021-03-30	1h	3.35472	11.1855	59.5826	98.2223	41.0655	67.6967	40.3355	60.661	1	1
Ctr	2021-03-30	1h	0.201296	7.11806	13.471	49.9848	1.56	5.78846	0.779763	26.9502	1	1
Ctr	2021-03-30	1h	4.85163	24.4048	52.4419	96.2063	89.2345	163.703	85.8492	54.5099	2	1
Ctr	2021-03-30	1h	5.61408	27.4554	65.8039	92.2559	113.28	158.816	104.507	71.3276	2	1
Ctr	2021-03-30	1h	1.19375	7.11806	18.6829	61.5702	2.76276	9.10475	1.70104	30.3441	1	1
Ctr	2021-03-30	1h	3.02752	22.371	56.6364	73.5717	60.1381	78.1205	44.2447	76.9813	2	1
Ctr	2021-03-30	1h	0.421064	7.11806	24.3503	72.7952	3.37431	10.0875	2.45633	33.4505	1	1
Ctr	2021-03-30	1h	6.22242	8.13493	66.9723	99.0295	129.485	191.464	128.228	67.6287	2	1
Ctr	2021-03-30	1h	4.6436	20.3373	65.5005	96.6162	86.9214	128.213	83.9801	67.7945	2	1
Ctr	2021-03-30	1h	5.14614	26.4385	72.6213	88.8773	111.85	136.888	99.4097	81.7097	2	1
Ctr	2021-03-30	1h	0.175768	11.1855	6.60688	16.3651	1.50528	3.72854	0.24634	40.3718	1	1
Ctr	2021-03-30	1h	7.74722	22.371	66.6048	99.2564	112.121	167.085	111.287	67.1038	2	1
Ctr	2021-03-30	1h	0.855517	10.1687	20.6862	52.619	11.5534	29.3881	6.07926	39.3131	1	1
Ctr	2021-03-30	1h	0.294542	8.13493	14.5939	35.4226	3.32504	8.07062	1.17782	41.1993	1	1
Ctr	2021-03-30	1h	4.11845	18.3036	53.9179	78.2037	99.2872	144.008	77.6462	68.9454	2	1
Ctr	2021-03-30	1h	2.67286	21.3542	90.7599	98.353	50.0029	54.1862	49.1793	92.2798	2	1
Ctr	2021-03-30	1h	5.31928	18.3036	26.7041	35.4793	101.79	135.239	36.1142	75.2666	2	1
Ctr	2021-03-30	1h	5.94527	19.3204	76.584	97.0497	113.921	144.365	110.56	78.9121	2	1
Ctr	2021-03-30	1h	4.30086	23.7208	58.0477	99.4611	80.0958	137.239	79.6642	58.3622	2	1
Ctr	2021-03-30	1h	3.55253	26.2532	56.1793	98.8542	72.8094	128.117	71.9751	56.8304	2	1
Ctr	2021-03-30	1h	3.19617	25.3838	52.8112	99.0172	76.266	142.993	75.5164	53.3354	2	1
Ctr	2021-03-30	1h	4.7996	11.1855	7.45091	18.5504	81.191	202.14	15.0612	40.1658	2	1
Ctr	2021-03-30	1h	0.421963	5.08433	13.3868	52.2771	2.84626	11.115	1.48795	25.6074	1	1
Ctr	2021-03-30	1h	0.58709	13.2193	2.15753	6.22909	3.18037	9.18219	0.198108	34.6363	1	1
Ctr	2021-03-30	1h	7.75719	6.10119	73.484	98.2164	118.719	158.675	116.601	74.8185	2	1
Ctr	2021-03-30	1h	5.29127	13.2193	30.1653	48.7809	94.6461	153.054	46.1692	61.8384	2	1
Ctr	2021-03-30	1h	3.01117	20.3373	61.9996	94.3174	64.6516	98.3519	60.9777	65.735	2	1
Ctr	2021-03-30	1h	5.22084	17.2867	27.0495	59.7422	74.3286	164.164	44.4056	45.277	2	1
Ctr	2021-03-30	1h	5.91871	17.2867	48.0974	67.9111	106.613	150.533	72.4023	70.824	2	1
Ctr	2021-03-30	1h	3.01276	25.4216	63.7234	99.2888	68.6556	106.974	68.1673	64.1799	2	1
Ctr	2021-03-30	1h	1.84421	29.4891	71.0745	97.8714	33.1161	45.6017	32.4112	72.6203	1	1
Ctr	2021-03-30	1h	1.83391	27.8555	67.4077	99.2025	55.5167	81.7028	55.074	67.9496	2	1
Ctr	2021-03-30	1h	4.26446	26.7841	57.1152	94.0788	64.9025	106.906	61.0595	60.71	2	1
Ctr	2021-03-30	1h	0.70669	25.4932	83.9789	98.8788	13.6274	16.0453	13.4746	84.9311	1	1
Ctr	2021-03-30	1h	4.30621	3.0506	51.0789	92.4127	70.7058	127.922	65.3412	55.2726	2	1
Ctr	2021-03-30	1h	6.14411	24.4048	74.6245	97.9163	109.274	143.38	106.997	76.2125	2	1
Ctr	2021-03-30	1h	0.358701	12.2024	55.4176	98.3089	5.4239	9.62181	5.33217	56.3709	1	1
Ctr	2021-03-30	1h	3.10289	22.371	56.6058	83.4414	59.4075	87.5712	49.5704	67.8391	2	1
Ctr	2021-03-30	1h	0.196981	8.13493	1.26212	4.00888	1.80785	5.74227	0.072475	31.4832	1	1
Ctr	2021-03-30	1h	4.08528	21.6692	52.7957	75.7804	68.532	98.3674	51.9338	69.6694	2	1
Ctr	2021-03-30	1h	6.15261	14.2361	70.195	99.025	97.6167	137.709	96.6649	70.8861	2	1
Ctr	2021-03-30	1h	2.60032	28.4722	75.2901	92.8451	59.3858	73.2325	55.1368	81.0922	2	1
Ctr	2021-03-30	1h	4.21681	26.4385	59.8362	98.8877	73.42	121.337	72.6034	60.5093	2	1
Ctr	2021-03-30	1h	9.87696	23.7904	65.7194	91.0793	116.448	161.383	106.06	72.1563	2	1
Ctr	2021-03-30	1h	6.87865	27.9279	75.0931	98.3382	97.3092	127.431	95.6921	76.3621	2	1
Ctr	2021-03-30	1h	5.50056	23.7467	66.7002	98.8299	108.059	160.111	106.794	67.4899	2	1
Ctr	2021-03-30	1h	5.10446	31.5735	66.6891	99.253	119.529	177.895	118.637	67.191	2	1
Ctr	2021-03-30	1h	6.41829	17.8917	80.6842	97.7283	107.204	129.851	104.769	82.5597	2	1
Ctr	2021-03-30	1h	8.99634	17.139	70.6306	99.0476	151.459	212.397	150.017	71.3097	2	1
Ctr	2021-03-30	1h	7.9308	16.0678	69.2633	98.6285	108.262	154.161	106.777	70.2265	2	1
Ctr	2021-03-30	1h	6.20873	13.5823	58.863	97.4215	129.12	213.7	125.79	60.4209	2	1
Ctr	2021-03-30	1h	6.37107	2.3998	69.4037	97.3443	126.755	177.784	123.389	71.2971	2	1
Ctr	2021-03-30	1h	0.424386	3.67294	20.4821	75.4688	5.61755	20.6986	4.2395	27.1398	1	1
Ctr	2021-03-30	1h	7.63866	19.9955	71.4995	96.4313	96.4786	130.121	93.0356	74.1456	2	1
Ctr	2021-03-30	1h	0.218086	7.69059	15.1102	55.6266	2.25975	8.31903	1.25702	27.1636	1	1
Ctr	2021-03-30	1h	0.172932	7.11796	9.91146	42.1228	1.64079	6.97322	0.691148	23.5299	1	1
Ctr	2021-03-30	1h	6.33349	24.8672	78.8347	98.0857	114.16	142.037	111.974	80.3732	2	1
Ctr	2021-03-30	1h	0.380507	7.11796	16.1577	68.8319	2.9027	12.3655	1.99798	23.4742	1	1
Ctr	2021-03-30	1h	0.825848	20.337	10.2747	29.1618	2.99078	8.48846	0.872165	35.2334	1	1
Ctr	2021-03-30	1h	5.4047	24.4044	70.1002	86.5196	87.8505	108.427	76.0079	81.0224	2	1
Ctr	2021-03-30	1h	2.57493	24.4044	69.4052	99.0124	45.4282	64.8072	44.9796	70.0975	2	1
Ctr	2021-03-30	1h	0.654236	4.06741	10.7319	49.6684	2.37748	11.0032	1.18085	21.6071	1	1
Ctr	2021-03-30	1h	2.68933	26.4381	70.8911	92.9063	46.8654	61.4195	43.5409	76.3038	1	1
Ctr	2021-03-30	1h	0.463541	10.1685	37.1012	94.9144	8.2927	21.2149	7.87097	39.0891	1	1
Ctr	2021-03-30	1h	5.39021	15.2528	74.3944	98.8387	111.95	148.734	110.65	75.2685	2	1
Ctr	2021-03-30	1h	3.1888	22.3707	66.8005	99.3	71.545	106.353	71.0441	67.2715	2	1
Ctr	2021-03-30	1h	0.522511	9.15167	17.6086	59.0725	3.79705	12.7382	2.24301	29.8084	1	1
Ctr	2021-03-30	1h	3.32732	9.15167	51.9744	91.2237	69.258	121.559	63.1798	56.9746	2	1
Ctr	2021-03-30	1h	7.96908	8.27279	70.3673	98.7544	120.188	168.674	118.691	71.2549	2	1
Ctr	2021-03-30	1h	3.42255	5.08426	62.9562	99.075	84.6705	133.247	83.8873	63.544	2	1
Ctr	2021-03-30	1h	3.74228	25.4213	64.2697	97.4955	69.8046	105.892	68.0563	65.9208	2	1
Ctr	2021-03-30	1h	7.04042	28.9548	70.4739	98.9189	122.858	172.446	121.53	71.244	2	1
Ctr	2021-03-30	1h	4.38232	15.2528	22.9518	45.1419	92.5703	182.068	41.788	50.8437	2	1
Ctr	2021-03-30	1h	0.126697	8.13481	11.4584	36.8771	1.17231	3.77291	0.432315	31.0719	1	1
Ctr	2021-03-30	1h	0.520848	6.10111	13.3244	67.0831	4.03899	20.3347	2.70948	19.8625	1	1
Ctr	2021-03-30	1h	0.532689	4.06741	6.07798	36.964	2.88321	17.5346	1.06575	16.443	1	1
Ctr	2021-03-30	1h	0.388132	7.11796	21.5837	74.051	2.08013	7.13665	1.54035	29.1471	1	1
Ctr	2021-03-30	1h	2.85499	17.2865	66.4257	96.9652	44.6807	65.2229	43.3248	68.5047	1	1
Ctr	2021-03-30	1h	0.115429	9.15167	17.1406	59.2265	1.05845	3.65729	0.626881	28.9408	1	1
Ctr	2021-03-30	1h	0.400437	9.15167	20.3872	62.8215	2.91734	8.98954	1.83272	32.4526	1	1
Ctr	2021-03-30	1h	4.10437	15.2528	59.7197	79.2832	67.9526	90.2131	53.875	75.3245	2	1
Ctr	2021-03-30	1h	3.9531	18.3033	36.9681	65.7204	98.9216	175.859	65.0117	56.2506	2	1
Ctr	2021-03-30	1h	6.18761	21.3539	56.4129	93.5276	128.436	212.935	120.123	60.3169	2	1
Ctr	2021-03-30	1h	3.28237	20.337	51.7735	93.8387	58.6287	106.264	55.0164	55.1729	2	1
Ctr	2021-03-30	1h	6.39413	11.0429	74.6849	93.8275	87.5454	109.984	82.1417	79.598	2	1
Ctr	2021-03-30	1h	1.84613	7.11796	69.022	95.5323	39.1411	54.1746	37.3924	72.2499	1	1
Ctr	2021-03-30	1h	0.110528	6.10111	5.14661	20.7322	0.808113	3.25533	0.167539	24.8243	1	1
Ctr	2021-03-30	1h	0.485409	7.11796	22.4404	69.6254	3.6753	11.4033	2.55895	32.2302	1	1
Ctr	2021-03-30	1h	5.45384	16.2696	64.7259	97.0213	101.695	152.437	98.666	66.7131	2	1
Ctr	2021-03-30	1h	4.59965	10.1685	47.9193	92.9421	82.0279	159.098	76.2384	51.5582	2	1
Ctr	2021-03-30	1h	4.1604	20.337	48.809	82.6879	92.8542	157.305	76.7792	59.0281	2	1
Ctr	2021-03-30	1h	2.90715	23.3876	61.7479	98.2203	73.9586	117.643	72.6423	62.8668	2	1
Ctr	2021-03-30	1h	4.53991	18.3033	53.5969	86.9806	84.1428	136.552	73.1878	61.6194	2	1
Ctr	2021-03-30	1h	4.04612	10.1685	62.6723	98.5612	100.313	157.757	98.8697	63.5871	2	1
Ctr	2021-03-30	1h	4.57061	27.455	55.3627	96.6308	83.4997	145.741	80.6864	57.293	2	1
Ctr	2021-03-30	1h	3.68873	17.2865	52.6069	98.1329	78.7948	146.984	77.3236	53.6079	2	1
Ctr	2021-03-30	1h	0.434873	11.7546	43.6319	92.8715	5.63594	11.9962	5.23418	46.981	1	1
Ctr	2021-03-30	1h	2.85026	24.4044	64.22	95.6156	69.3845	103.305	66.3425	67.1647	2	1
Ctr	2021-03-30	1h	0.541829	12.2022	11.4182	28.8465	3.46823	8.76198	1.00046	39.5828	1	1
Ctr	2021-03-30	1h	4.53487	27.455	62.1725	96.6257	76.5886	119.031	74.0043	64.3436	2	1
Ctr	2021-03-30	1h	0.391086	14.7154	15.9858	57.2936	2.39505	8.58393	1.37221	27.9016	1	1
Ctr	2021-03-30	1h	0.325956	6.10111	11.7467	36.4568	2.089	6.48335	0.761582	32.221	1	1
Ctr	2021-03-30	1h	5.46321	23.3876	55.5511	95.3218	86.3578	148.184	82.3178	58.2774	2	1
Ctr	2021-03-30	1h	0.250651	12.2022	11.6259	51.6372	1.71174	7.60279	0.883893	22.5146	1	1
Ctr	2021-03-30	1h	0.253971	10.341	4.59876	11.4899	2.61376	6.53042	0.300318	40.0244	1	1
Ctr	2021-03-30	1h	0.226721	7.11796	14.1879	43.7855	1.99308	6.15089	0.87268	32.4032	1	1
Ctr	2021-03-30	1h	0.205145	4.49747	20.4132	57.9247	2.85188	8.09253	1.65194	35.2408	1	1
Ctr	2021-03-30	1h	4.27641	18.3033	71.7601	95.3798	68.7964	91.4405	65.6179	75.2362	2	1
Ctr	2021-03-30	1h	0.276384	7.11796	32.6261	84.1014	3.62866	9.3537	3.05175	38.7938	1	1
Ctr	2021-03-30	1h	3.19245	9.30689	51.2873	96.9283	56.0077	105.849	54.2873	52.9126	2	1
Ctr	2021-03-30	1h	4.9095	6.10111	66.8094	98.475	108.515	159.948	106.861	67.844	2	1
Ctr	2021-03-30	1h	3.68825	27.455	56.0037	82.3649	73.7488	108.463	60.7432	67.9946	2	1
Ctr	2021-03-30	1h	0.848525	13.2191	43.3407	76.2705	11.1959	19.7024	8.53915	56.8251	1	1
Ctr	2021-03-30	1h	6.90052	19.6479	51.6988	90.1756	121.599	212.1	109.653	57.3312	2	1
Ctr	2021-03-30	1h	5.42434	28.4718	57.513	98.6413	90.9251	155.947	89.6898	58.3052	2	1
Ctr	2021-03-30	1h	0.133981	9.15167	4.96322	19.8779	0.981502	3.93096	0.195102	24.9685	1	1
Ctr	2021-03-30	1h	3.38162	11.3751	40.1731	89.1943	67.3475	149.528	60.0701	45.04	2	1
Ctr	2021-03-30	1h	5.3993	7.49578	68.4192	95.9356	105.433	147.835	101.148	71.3179	2	1
Ctr	2021-03-30	1h	4.79568	16.2696	62.4975	93.6434	86.3877	129.439	80.8964	66.7399	2	1
Ctr	2021-03-30	1h	1.28122	18.3033	67.6213	98.2359	21.8187	31.6967	21.4337	68.8356	1	1
Ctr	2021-03-30	1h	0.091941	6.10111	7.43528	31.0768	0.902199	3.77087	0.280375	23.9255	1	1
Ctr	2021-03-30	1h	0.294289	10.3436	21.6029	65.6993	2.54823	7.74973	1.67417	32.8815	1	1
Ctr	2021-03-30	1h	8.19601	24.8247	68.6722	93.6704	120.511	164.38	112.883	73.3126	2	1
Ctr	2021-03-30	1h	4.26167	22.1032	89.1991	99.0042	59.2431	65.7553	58.6531	90.0964	2	1
Ctr	2021-03-30	1h	6.69273	4.28503	63.2179	98.488	115.239	179.533	113.497	64.1884	2	1
Ctr	2021-03-30	1h	8.80944	24.6389	73.2873	98.2501	139.298	186.745	136.861	74.5926	2	1
Ctr	2021-03-30	1h	5.97138	9.81677	60.8429	96.5342	100.993	160.236	97.4923	63.0274	2	1
Ctr	2021-03-30	1h	6.41405	19.6335	73.737	97.8542	102.526	136.059	100.326	75.3539	2	1
Ctr	2021-03-30	1h	9.46486	22.9058	71.2562	99.1503	125.847	175.112	124.778	71.8669	2	1
Ctr	2021-03-30	1h	6.37946	8.57005	65.746	99.1641	87.3945	131.816	86.6639	66.3002	2	1
Ctr	2021-03-30	1h	1.18883	8.72602	10.4822	37.4617	6.15813	22.0083	2.30694	27.981	1	1
Ctr	2021-03-30	1h	9.82577	25.8887	82.4836	98.3782	95.8554	114.327	94.3008	83.8433	2	1
Ctr	2021-03-30	1h	6.0655	20.4066	59.5674	85.7255	103.438	148.862	88.673	69.4861	2	1
Ctr	2021-03-30	1h	3.95012	20.8142	51.5095	73.8264	68.1211	97.635	50.2913	69.7712	2	1
Ctr	2021-03-30	1h	0.328931	12.2437	10.4187	50.1113	1.84323	8.86552	0.923668	20.791	1	1
Ctr	2021-03-30	1h	1.25597	22.672	86.5627	98.1447	38.5491	43.7069	37.8339	88.199	1	1
Ctr	2021-03-30	1h	5.79021	20.0047	82.3615	90.9346	112.754	124.491	102.533	90.5722	2	1
Ctr	2021-03-30	1h	4.03271	27.2834	73.0322	87.0716	93.3858	111.338	81.3125	83.876	2	1
Ctr	2021-03-30	1h	4.62622	21.6714	73.7032	96.3213	84.478	110.403	81.3703	76.518	2	1
Ctr	2021-03-30	1h	6.90547	6.85997	53.6186	96.7561	127.616	230.286	123.476	55.4162	2	1
Ctr	2021-03-30	1h	0.106922	7.1178	1.9652	6.75075	0.793297	2.72509	0.053553	29.1109	1	1
Ctr	2021-03-30	1h	7.50666	27.4544	62.0159	95.5929	138.343	213.245	132.246	64.875	2	1
Ctr	2021-03-30	1h	0.257282	6.10097	26.7315	74.0373	1.71946	4.76234	1.27304	36.1054	1	1
Ctr	2021-03-30	1h	0.177414	5.08414	12.9943	52.9327	0.915021	3.72736	0.484345	24.5488	1	1
Ctr	2021-03-30	1h	0.368009	16.2693	21.9587	50.4469	3.2306	7.42182	1.62974	43.5284	1	1
Ctr	2021-03-30	1h	0.093309	6.10097	5.163	18.0495	0.678906	2.37341	0.122539	28.6047	1	1
Ctr	2021-03-30	1h	1.09421	11.1851	82.4219	98.5272	25.1721	30.0908	24.8014	83.6539	1	1
Ctr	2021-03-30	1h	3.24342	10.1683	35.4833	74.4625	67.349	141.333	50.1498	47.6527	2	1
Ctr	2021-03-30	1h	4.18285	24.4039	44.0827	61.0042	82.4639	114.118	50.3064	72.2617	2	1
Ctr	2021-03-30	1h	1.76178	13.2188	66.9371	98.1545	37.2724	54.6551	36.5846	68.1957	1	1
Ctr	2021-03-30	1h	0.368544	12.2019	45.3332	86.5733	4.41596	8.43319	3.82304	52.364	1	1
Ctr	2021-03-30	1h	0.137856	4.06731	4.34062	30.5828	0.446465	3.14566	0.136541	14.193	1	1
Ctr	2021-03-30	1h	1.13418	3.05049	6.54539	23.7014	3.18315	11.5265	0.754453	27.616	1	1
Ctr	2021-03-30	1h	0.495134	9.15146	13.1801	56.7013	1.49955	6.45113	0.850262	23.2447	1	1
Ctr	2021-03-30	1h	0.183451	9.15146	24.9425	70.0495	2.04465	5.74227	1.43227	35.607	1	1
Ctr	2021-03-30	1h	1.89475	6.10097	66.6118	98.0044	42.9853	63.2433	42.1275	67.9682	1	1
Ctr	2021-03-30	1h	6.02666	25.4207	64.6014	98.2944	107.43	163.461	105.598	65.7223	2	1
Ctr	2021-03-30	1h	5.86447	15.2524	8.14999	12.689	100.386	156.295	12.738	64.2289	2	1
Ctr	2021-03-30	1h	4.78377	14.2356	28.3747	41.2455	89.7016	130.39	36.9979	68.7947	2	1
Ctr	2021-03-30	1h	4.99692	16.2693	51.3252	82.7439	79.9511	128.893	66.1546	62.029	2	1
Ctr	2021-03-30	1h	4.3347	3.05049	56.2017	99.2308	76.4526	134.986	75.8645	56.6373	2	1
Ctr	2021-03-30	1h	4.12767	10.1683	73.595	96.7793	87.3773	114.903	84.5631	76.0442	2	1
Ctr	2021-03-30	1h	0.230455	6.10097	15.7046	58.1921	1.56809	5.81043	0.912507	26.9876	1	1
Ctr	2021-03-30	1h	4.503	21.3534	78.3054	97.3036	74.5427	92.628	72.5327	80.4753	2	1
Ctr	2021-03-30	1h	7.01121	12.2019	66.116	98.5076	118.448	176.477	116.68	67.1177	2	1
Ctr	2021-03-30	1h	3.59531	9.15146	38.7123	73.7765	67.0883	127.855	49.4954	52.4723	2	1
Ctr	2021-03-30	1h	3.82743	28.4712	84.3981	90.1152	72.2758	77.1717	65.1315	93.6558	2	1
Ctr	2021-03-30	1h	0.433444	7.1178	10.5061	36.5628	3.50638	12.2027	1.28203	28.7345	1	1
Ctr	2021-03-30	1h	2.3158	12.2019	70.4183	93.8224	54.6475	72.8101	51.2716	75.0549	2	1
Ctr	2021-03-30	1h	4.11777	13.2188	61.5927	95.4591	22.0595	34.1889	21.0579	64.5226	1	1
Ctr	2021-03-30	1h	0.371075	9.15146	4.16929	27.2308	2.40096	15.6814	0.653802	15.3109	1	1
Ctr	2021-03-30	1h	0.353075	13.2188	25.6967	54.8544	2.3535	5.024	1.291	46.8453	1	1
Ctr	2021-03-30	1h	0.183456	2.03366	10.7586	38.3747	1.53933	5.4906	0.590713	28.0357	1	1
Ctr	2021-03-30	1h	0.242402	6.10097	13.4882	50.824	1.56593	5.90045	0.795867	26.5391	1	1
Ctr	2021-03-30	1h	0.140399	7.1178	6.59328	28.2074	1.03237	4.4167	0.291205	23.3743	1	1
Ctr	2021-03-30	1h	3.41783	28.4712	59.9321	90.9978	61.2148	92.9453	55.7041	65.8611	2	1
Ctr	2021-03-30	1h	5.68266	11.1851	6.8833	11.6804	93.5236	158.702	10.9239	58.9305	2	1
Ctr	2021-03-30	1h	0.508577	11.1851	3.60446	13.7505	2.33337	8.90148	0.32085	26.2133	1	1
Ctr	2021-03-30	1h	7.06087	25.1959	74.4929	99.0052	123.063	163.557	121.838	75.2415	2	1
Ctr	2021-03-30	1h	3.68972	19.3197	48.4026	97.6841	68.4794	138.202	66.8934	49.5502	2	1
Ctr	2021-03-30	1h	4.64653	22.703	56.2394	96.9436	82.6594	142.485	80.133	58.0125	2	1
Ctr	2021-03-30	1h	3.34341	14.5948	69.303	98.7688	55.3308	78.8559	54.6495	70.1669	2	1
Ctr	2021-03-30	1h	3.68033	7.1178	51.4714	95.2804	51.6945	95.6935	49.2547	54.0209	2	1
Ctr	2021-03-30	1h	1.02059	29.329	64.9367	98.1662	25.0315	37.8407	24.5725	66.1497	1	1
Ctr	2021-03-30	1h	3.75385	10.1683	54.1023	89.8601	84.5914	140.5	76.0139	60.2072	2	1
Ctr	2021-03-30	1h	6.2171	3.99941	16.4092	37.7247	17.0402	39.1754	6.42837	43.4973	1	1
Ctr	2021-03-30	1h	0.173945	6.10097	13.8263	39.7592	2.05419	5.9071	0.816731	34.775	1	1
Ctr	2021-03-30	1h	7.44838	22.7554	73.9795	98.9343	108.673	145.331	107.515	74.7764	2	1
Ctr	2021-03-30	1h	3.33454	18.3029	50.6908	88.4152	63.0601	109.99	55.7547	57.3326	2	1
Ctr	2021-03-30	1h	5.90247	14.2356	51.038	94.1932	42.7553	78.907	40.2725	54.1844	1	1
Ctr	2021-03-30	1h	2.90728	19.3197	60.3523	86.5015	64.9452	93.0844	56.1785	69.7702	2	1
Ctr	2021-03-30	1h	1.11926	26.4375	91.9061	99.5902	20.4139	22.1207	20.3303	92.2843	1	1
Ctr	2021-03-30	1h	1.7669	12.2019	88.3409	99.1472	26.4734	29.7118	26.2477	89.1007	1	1
Ctr	2021-03-30	1h	0.327662	8.13463	17.2612	56.9351	2.14032	7.05975	1.2186	30.3172	1	1
Ctr	2021-03-30	1h	3.40246	27.4544	74.7541	94.5903	67.297	85.1544	63.6564	79.0294	2	1
Ctr	2021-03-30	1h	4.85328	18.6183	78.9476	97.2059	88.2914	108.711	85.8245	81.2168	2	1
Ctr	2021-03-30	1h	5.81904	10.7134	69.7876	99.1648	74.1823	105.41	73.5628	70.3753	2	1
Ctr	2021-03-30	1h	5.35068	19.2842	70.2732	98.262	101.269	141.602	99.5086	71.5161	2	1
Ctr	2021-03-30	1h	5.01358	23.5674	79.3086	97.8505	74.556	91.9867	72.9534	81.0508	2	1
Ctr	2021-03-30	1h	7.96182	15.7109	42.2215	68.3717	113.264	183.416	77.4408	61.7529	2	1
Ctr	2021-03-30	1h	8.52438	21.8153	50.9536	72.8975	112.649	161.163	82.1183	69.8976	2	1
Ctr	2021-03-30	1h	5.88277	6.79171	25.991	79.5785	67.3897	206.332	53.6277	32.6608	2	1
Ctr	2021-03-30	1h	7.18684	9.72813	75.4785	99.2721	122.62	161.274	121.727	76.032	2	1
Ctr	2021-03-30	1h	6.35545	27.4599	64.2495	95.2252	117.171	173.662	111.577	67.4711	2	1
Ctr	2021-03-30	1h	0.294211	12.2044	26.3849	83.5952	3.81007	12.0714	3.18504	31.5627	1	1
Ctr	2021-03-30	1h	3.18673	23.7445	53.415	97.5023	75.2429	137.346	73.3635	54.7834	2	1
Ctr	2021-03-30	1h	9.83554	19.3236	70.7409	94.6632	130.11	174.109	123.166	74.7291	2	1
Ctr	2021-03-30	1h	4.22698	5.08516	82.1315	99.208	114.541	138.356	113.634	82.7872	2	1
Ctr	2021-03-30	1h	0.113292	8.13626	25.9032	84.2685	1.15281	3.75034	0.971457	30.7389	1	1
Ctr	2021-03-30	1h	0.67361	19.3236	46.73	95.1164	7.49167	15.2489	7.12581	49.1293	1	1
Ctr	2021-03-30	1h	0.354618	5.08516	14.7112	40.2809	3.17354	8.68951	1.27833	36.5215	1	1
Ctr	2021-03-30	1h	6.4836	23.6904	80.8184	98.4767	124.156	151.283	122.265	82.0685	2	1
Ctr	2021-03-30	1h	0.16188	9.1533	10.4146	38.4801	1.17439	4.33915	0.451905	27.0649	1	1
Ctr	2021-03-30	1h	3.55428	27.4599	64.6903	98.1897	82.8675	125.78	81.3674	65.8829	2	1
Ctr	2021-03-30	1h	0.323742	6.00109	14.8813	51.8328	2.76792	9.6409	1.43469	28.7102	1	1
Ctr	2021-03-30	1h	3.06263	29.494	76.0397	95.7653	50.9883	64.2153	48.8291	79.4021	2	1
Ctr	2021-03-30	1h	6.25553	18.3066	47.0541	58.5136	123.682	153.804	72.3711	80.4157	2	1
Ctr	2021-03-30	1h	3.51353	16.2725	61.2999	98.9198	68.9858	111.322	68.2406	61.9693	2	1
Ctr	2021-03-30	1h	4.80689	6.54593	89.1904	98.8717	85.5582	94.8453	84.5929	90.2082	2	1
Ctr	2021-03-30	1h	5.17896	25.4258	78.1286	97.9281	111.336	139.551	109.029	79.7815	2	1
Ctr	2021-03-30	1h	8.3629	6.1022	74.3313	97.3829	124.342	162.903	121.088	76.3289	2	1
Ctr	2021-03-30	1h	3.49995	2.26388	57.1715	99.0108	79.2973	137.329	78.513	57.7426	2	1
Ctr	2021-03-30	1h	4.38304	9.1533	57.6141	90.4981	87.175	136.931	78.8917	63.6633	2	1
Ctr	2021-03-30	1h	0.283782	11.1874	10.8154	40.0735	2.35751	8.73509	0.944734	26.9889	1	1
Ctr	2021-03-30	1h	6.18337	25.4258	55.2596	75.719	127.326	174.467	96.4097	72.9798	2	1
Ctr	2021-03-30	1h	4.30475	22.3747	56.4948	98.7241	86.8854	151.831	85.7769	57.2249	2	1
Ctr	2021-03-30	1h	4.55478	21.3577	49.6119	69.89	81.6364	115.004	57.0557	70.9857	2	1
Ctr	2021-03-30	1h	3.21311	5.08516	61.8309	98.8452	60.5824	96.8493	59.8828	62.5532	2	1
Ctr	2021-03-30	1h	6.25221	18.3066	80.1641	98.622	102.16	125.683	100.753	81.2842	2	1
Ctr	2021-03-30	1h	3.69515	19.3236	72.0445	92.4751	88.228	113.248	81.589	77.9069	2	1
Ctr	2021-03-30	1h	5.05606	14.2385	54.2013	82.123	95.7826	145.125	78.6595	66.0001	2	1
Ctr	2021-03-30	1h	3.46855	19.3236	58.9608	98.4598	67.5246	112.761	66.4845	59.8831	2	1
Ctr	2021-03-30	1h	4.78161	8.13626	55.0115	98.1533	71.1553	126.958	69.8413	56.0465	2	1
Ctr	2021-03-30	1h	7.44066	16.2725	71.1406	99.162	123.111	171.604	122.08	71.7417	2	1
Ctr	2021-03-30	1h	5.83832	23.3918	60.423	74.7074	121.268	149.937	90.5964	80.8795	2	1
Ctr	2021-03-30	1h	0.642323	4.06813	18.8365	77.9621	4.89425	20.2568	3.81566	24.161	1	1
Ctr	2021-03-30	1h	4.41307	21.3577	56.1966	97.723	70.9545	123.386	69.3389	57.506	2	1
Ctr	2021-03-30	1h	9.17431	4.06813	75.0767	98.6995	139.077	182.837	137.268	76.066	2	1
Ctr	2021-03-30	1h	4.16978	14.2385	29.496	59.2376	69.3332	139.243	41.0713	49.7928	2	1
Ctr	2021-03-30	1h	0.710124	12.2044	25.334	75.0872	6.69437	19.8414	5.02661	33.7395	1	1
Ctr	2021-03-30	1h	4.62037	15.2555	57.703	94.1425	75.5908	123.326	71.163	61.2933	2	1
Ctr	2021-03-30	1h	4.69255	10.1703	84.1433	98.2759	87.2555	101.911	85.7511	85.6195	2	1
Ctr	2021-03-30	1h	3.43072	21.3577	52.7547	71.9357	80.7207	110.07	58.067	73.3358	2	1
Ctr	2021-03-30	1h	0.338085	16.2725	26	61.4422	4.75724	11.2421	2.92295	42.3162	1	1
Ctr	2021-03-30	1h	7.47444	16.2725	68.4378	96.7658	122.062	172.586	118.114	70.7252	2	1
Ctr	2021-03-30	1h	4.54947	18.3066	59.8601	71.052	87.849	104.274	62.4185	84.2483	2	1
Ctr	2021-03-30	1h	0.991245	28.4769	49.1879	96.3205	14.7531	28.8898	14.2103	51.0669	1	1
Ctr	2021-03-30	1h	0.745699	10.1703	20.5072	62.2924	3.48136	10.5749	2.16862	32.9209	1	1
Ctr	2021-03-30	1h	6.25225	18.3066	48.6649	95.28	119.444	233.856	113.806	51.0757	2	1
Ctr	2021-03-30	1h	3.15368	26.4429	75.1477	96.3874	68.6513	88.0549	66.1712	77.9643	2	1
Ctr	2021-03-30	1h	9.41385	25.4258	58.2616	91.9532	135.448	213.775	124.549	63.36	2	1
Ctr	2021-03-30	1h	1.91755	8.13626	11.0099	32.0937	13.4828	39.3022	4.32712	34.3054	1	1
Ctr	2021-03-30	1h	3.68991	9.1533	66.8855	95.709	75.9238	108.642	72.666	69.8842	2	1
Ctr	2021-03-30	1h	3.37268	16.2725	13.2781	21.2846	96.3198	154.399	20.5013	62.3835	2	1
Ctr	2021-03-30	1h	4.12058	23.3918	47.3928	90.1828	90.3063	171.842	81.4407	52.552	2	1
Ctr	2021-03-30	1h	3.17549	24.4088	63.4393	89.4679	55.9336	78.8827	50.0426	70.9073	2	1
Ctr	2021-03-30	1h	4.7521	24.4088	74.9384	97.3422	98.1753	127.526	95.5661	76.9845	2	1
Ctr	2021-03-30	1h	3.84596	21.3577	34.0079	47.0633	81.7378	113.116	38.4685	72.2598	2	1
Ctr	2021-03-30	1h	0.151601	7.11923	0.733408	3.14395	1.42757	6.11966	0.044882	23.3276	1	1
Ctr	2021-03-30	1h	0.098437	17.2896	4.05296	11.4504	1.20228	3.39669	0.137667	35.3957	1	1
Ctr	2021-03-30	1h	7.47362	6.48705	60.0102	97.8687	115.01	187.567	112.559	61.3171	2	1
Ctr	2021-03-30	1h	3.47814	5.08516	65.5711	98.5115	73.0497	109.747	71.9624	66.5619	2	1
Ctr	2021-03-30	1h	2.72598	11.0555	56.0521	98.1697	67.0834	117.49	65.8555	57.0972	2	1
Ctr	2021-03-30	1h	0.082901	11.1874	14.4933	46.4353	0.675187	2.16324	0.313525	31.2118	1	1
Ctr	2021-03-30	1h	5.0907	13.4475	43.3728	64.9138	99.9832	149.639	64.9029	66.8161	2	1
Ctr	2021-03-30	1h	6.49671	18.6196	57.4554	97.8154	98.1455	167.089	96.0014	58.7386	2	1
Ctr	2021-03-30	1h	6.69862	17.8939	56.6493	84.0244	109.889	162.991	92.3336	67.4201	2	1
Ctr	2021-03-30	1h	11.6802	7.49566	77.4564	95.7603	136.465	168.713	130.679	80.8857	2	1
Ctr	2021-03-30	1h	4.13887	21.0517	75.1579	87.5874	69.9225	81.4862	61.2433	85.809	2	1
Ctr	2021-03-30	1h	8.02808	17.4531	68.0778	98.8481	120.552	175.039	119.163	68.8711	2	1
Ctr	2021-03-30	1h	1.85149	9.81735	47.1847	95.6837	27.3875	55.5379	26.2054	49.3131	1	1
Ctr	2021-03-30	1h	0.203847	5.65956	22.2659	69.3331	2.23527	6.96035	1.54978	32.1144	1	1
Ctr	2021-03-30	1h	3.59606	7.05842	56.7271	95.6535	70.0977	118.199	67.0509	59.3048	2	1
Ctr	2021-03-30	1h	8.44604	22.0408	66.286	99.2861	122.82	183.966	121.944	66.7626	2	1
Ctr	2021-03-30	1h	6.08088	6.24902	28.3412	69.8275	93.1818	229.582	65.0665	40.5875	2	1
Ctr	2021-03-30	1h	4.05747	14.9977	73.9276	94.3745	90.4033	115.407	85.3176	78.3343	2	1
Ctr	2021-03-30	1h	7.54855	16.3672	71.8752	98.365	127.518	174.516	125.434	73.0699	2	1
Ctr	2021-03-30	1h	0.218336	6.85906	22.6709	70.97	1.62509	5.08725	1.15333	31.9444	1	1
Ctr	2021-03-30	1h	6.24162	13.9579	51.4657	97.955	88.4474	168.342	86.6386	52.5401	2	1
Ctr	2021-03-30	1h	7.42577	14.6337	43.8575	88.9802	97.4107	197.631	86.6763	49.2891	2	1
Ctr	2021-03-30	1h	8.72491	20.4872	56.9657	93.8297	124.963	205.83	117.252	60.7118	2	1
Ctr	2021-03-30	1h	7.33391	2.99996	60.8686	98.6585	137.205	222.388	135.364	61.6963	2	1
Ctr	2021-03-30	1h	2.02774	24.3833	68.9017	96.0943	38.6792	53.9443	37.1685	71.7021	1	1
Ctr	2021-03-30	1h	3.8786	23.2284	75.2529	94.2916	64.3304	80.6057	60.6581	79.8087	2	1
Ctr	2021-04-07	1h	0.741442	6.10087	34.0701	66.7387	5.23943	10.2633	3.49673	51.0501	1	1
Ctr	2021-04-07	1h	0.087189	5.08406	8.9078	33.1676	0.65521	2.43963	0.217318	26.8569	1	1
Ctr	2021-04-07	1h	0.163945	11.1849	14.8567	60.9254	0.882648	3.61964	0.537757	24.385	1	1
Ctr	2021-04-07	1h	7.28659	17.2858	48.3507	83.8301	85.7272	148.633	71.8651	57.6771	2	1
Ctr	2021-04-07	1h	3.6249	9.15131	67.2644	97.7769	44.1866	64.2305	43.2042	68.7937	1	1
Ctr	2021-04-07	1h	0.080838	6.10087	7.79095	35.3919	0.759748	3.4513	0.268889	22.0134	1	1
Ctr	2021-04-07	1h	9.53425	18.3026	57.559	96.6184	123.602	207.478	119.422	59.5736	2	1
Ctr	2021-04-07	1h	0.106954	7.11768	19.1397	52.26	1.08609	2.96552	0.567591	36.624	1	1
Ctr	2021-04-07	1h	0.147963	5.08406	6.57883	37.0939	0.740404	4.17467	0.274645	17.7356	1	1
Ctr	2021-04-07	1h	0.171495	11.1849	19.3791	50.9013	1.59572	4.19133	0.812242	38.0719	1	1
Ctr	2021-04-07	1h	0.348923	10.1681	3.12511	10.7643	2.70137	9.30477	0.290784	29.0321	1	1
Ctr	2021-04-07	1h	11.4882	16.6641	78.6594	99.3781	137.387	173.574	136.533	79.1517	2	1
Ctr	2021-04-07	1h	5.40681	19.3194	38.7759	57.7915	105.181	156.761	60.7854	67.0962	2	1
Ctr	2021-04-07	1h	5.78441	23.3867	58.6581	78.7061	96.607	129.625	76.0356	74.528	2	1
Ctr	2021-04-07	1h	0.123289	15.2522	9.03501	36.9797	0.890034	3.64285	0.329132	24.4324	1	1
Ctr	2021-04-07	1h	0.124053	4.06725	8.35142	52.5381	0.58089	3.65433	0.305189	15.8959	1	1
Ctr	2021-04-07	1h	0.171314	8.1345	7.05401	35.6666	0.674139	3.40859	0.240443	19.7776	1	1
Ctr	2021-04-07	1h	1.23317	16.5491	20.7994	77.4097	7.87969	29.3261	6.09964	26.8692	1	1
Ctr	2021-04-07	1h	8.21312	19.3194	77.7765	99.26	116.347	148.484	115.486	78.3564	2	1
Ctr	2021-04-07	1h	4.18146	13.2186	73.3283	98.689	87.5229	117.793	86.3755	74.3024	2	1
Ctr	2021-04-07	1h	0.083253	11.1849	9.01532	35.9477	0.684493	2.72935	0.24606	25.079	1	1
Ctr	2021-04-07	1h	0.17576	12.2017	18.0363	42.5386	1.62179	3.825	0.689887	42.3998	1	1
Ctr	2021-04-07	1h	2.8665	28.4707	50.8758	97.7204	76.7015	147.325	74.953	52.0626	2	1
Ctr	2021-04-07	1h	4.95615	15.3135	71.8051	97.5411	87.2388	118.506	85.0937	73.6152	2	1
Ctr	2021-04-07	1h	7.13646	8.1345	70.5335	96.1256	106.192	144.723	102.078	73.3764	2	1
Ctr	2021-04-07	1h	0.963156	4.06725	4.2545	16.6471	5.2261	20.4489	0.869997	25.5569	1	1
Ctr	2021-04-07	1h	6.68404	20.3362	86.5316	99.3808	99.6489	114.446	99.0319	87.0707	2	1
Ctr	2021-04-07	1h	0.138636	4.06725	8.84577	33.1755	0.988064	3.70567	0.327795	26.6636	1	1
Ctr	2021-04-07	1h	4.33788	13.2186	60.8471	95.5236	78.3125	122.942	74.8069	63.6985	2	1
Ctr	2021-04-07	1h	0.130776	6.10087	14.1638	49.7043	1.04966	3.68353	0.521727	28.4961	1	1
Ctr	2021-04-07	1h	2.58681	26.4371	75.3837	94.7738	49.8867	62.7184	47.2795	79.5407	2	1
Ctr	2021-04-07	1h	1.69487	22.3699	58.9605	97.7622	32.7563	54.3132	32.0233	60.3101	1	1
Ctr	2021-04-07	1h	0.112349	6.10087	26.1636	79.14	1.04836	3.17109	0.829672	33.0599	1	1
Ctr	2021-04-07	1h	1.15172	6.10087	4.08963	10.1774	9.68029	24.0903	0.985205	40.1834	1	1
Ctr	2021-04-07	1h	0.169031	6.10087	16.5661	51.6123	1.22681	3.82217	0.633183	32.0971	1	1
Ctr	2021-04-07	1h	0.474321	6.10087	15.6968	68.6409	2.0972	9.17093	1.43954	22.8679	1	1
Ctr	2021-04-07	1h	0.127335	6.10087	13.1783	51.7347	0.822728	3.22982	0.425636	25.4729	1	1
Ctr	2021-04-07	1h	0.139851	8.1345	0.732736	3.24893	0.762439	3.38063	0.024771	22.5532	1	1
Ctr	2021-04-07	1h	2.5915	6.10087	16.5435	68.1844	36.6587	151.09	24.9955	24.2628	1	1
Ctr	2021-04-07	1h	7.19045	24.4035	78.1277	98.7277	109.383	138.224	107.991	79.1345	2	1
Ctr	2021-04-07	1h	0.156496	7.11768	12.5499	50.0384	1.19319	4.75745	0.597053	25.0804	1	1
Ctr	2021-04-07	1h	8.23744	7.19915	70.6722	99.0339	132.402	185.536	131.122	71.3616	2	1
Ctr	2021-04-07	1h	5.23729	21.3531	15.3443	22.0298	96.9458	139.185	21.357	69.6527	2	1
Ctr	2021-04-07	1h	3.59647	26.4371	72.272	99.1117	56.3627	77.2941	55.862	72.9198	2	1
Ctr	2021-04-07	1h	1.75642	6.15253	32.7331	69.8234	18.7467	39.9888	13.0896	46.8798	1	1
Ctr	2021-04-07	1h	0.469188	7.11768	45.8538	96.0754	6.48752	13.593	6.23291	47.7269	1	1
Ctr	2021-04-07	1h	5.84368	26.4371	60.3886	96.9656	102.605	164.752	99.4917	62.2784	2	1
Ctr	2021-04-07	1h	9.69404	16.1507	78.0444	99.2208	132.805	168.84	131.77	78.6573	2	1
Ctr	2021-04-07	1h	0.121735	5.08406	12.9355	38.4939	1.2917	3.84388	0.497227	33.6042	1	1
Ctr	2021-04-07	1h	5.27139	9.67481	64.9617	96.5881	89.1571	132.563	86.1151	67.2564	2	1
Ctr	2021-04-07	1h	0.201964	12.2017	19.4829	74.5576	1.9842	7.59319	1.47938	26.1314	1	1
Ctr	2021-04-07	1h	7.64036	14.2067	84.1235	99.4835	133.028	157.317	132.341	84.5603	2	1
Ctr	2021-04-07	1h	5.08058	1.05256	49.2719	98.2481	77.9294	155.391	76.5641	50.1505	2	1
Ctr	2021-04-07	1h	11.2424	21.0512	70.2469	98.4998	133.221	186.802	131.223	71.3168	2	1
Ctr	2021-04-07	1h	7.28435	18.9461	65.144	98.0819	75.3854	113.501	73.9394	66.4179	2	1
Ctr	2021-04-07	1h	6.72096	10.9081	77.7732	99.5417	121.111	155.01	120.556	78.1313	2	1
Ctr	2021-04-07	1h	0.235975	7.49879	9.0955	38.8232	0.999974	4.26828	0.388222	23.428	1	1
Ctr	2021-04-07	1h	8.43462	16.9777	51.5951	98.071	114.034	216.753	111.834	52.61	2	1
Ctr	2021-04-07	1h	3.63389	11.7658	59.4444	99.5304	81.2513	136.043	80.8697	59.7249	2	1
Ctr	2021-04-07	1h	6.06536	6.12208	78.153	97.2519	86.0487	107.077	83.684	80.3614	2	1
Ctr	2021-04-07	1h	0.506508	6.38252	24.7665	72.581	4.385	12.8507	3.18268	34.1226	1	1
Ctr	2021-04-07	1h	3.25083	13.0428	60.8708	89.9299	33.7945	49.9276	30.3913	67.687	1	1
Ctr	2021-04-07	1h	6.75463	22.1728	72.9885	98.326	115.894	156.126	113.954	74.2311	2	1
Ctr	2021-04-07	1h	3.64983	26.6649	90.3462	98.5463	59.5251	64.9278	58.6598	91.679	2	1
Ctr	2021-04-07	1h	6.09657	4.09041	59.087	98.2102	53.1005	88.2598	52.1501	60.1638	2	1
Ctr	2021-04-07	1h	8.00395	22.3221	75.3114	98.8509	116.458	152.858	115.12	76.1869	2	1
Ctr	2021-04-07	1h	4.38883	20.4521	51.5726	94.3293	73.9506	135.26	69.7571	54.6729	2	1
Ctr	2021-04-07	1h	1.66423	22.3234	56.4802	97.2486	45.6087	78.5298	44.3538	58.0782	1	1
Ctr	2021-04-07	1h	5.40282	19.4596	52.5561	93.9156	61.6781	110.216	57.9254	55.961	2	1
Ctr	2021-04-07	1h	10.7048	10.0003	82.9805	96.285	136.854	158.796	131.77	86.1821	2	1
Ctr	2021-04-07	1h	0.570195	9.15131	4.77709	17.0923	4.46612	15.9797	0.763365	27.9487	1	1
Ctr	2021-04-07	1h	11.0343	13.3318	61.1198	94.036	87.7429	134.997	82.5099	64.9962	2	1
Ctr	2021-04-07	1h	0.114733	7.11768	5.54472	23.0252	1.05728	4.3905	0.243441	24.0811	1	1
Ctr	2021-04-07	1h	0.172768	8.13449	7.93913	26.1331	1.20626	3.97064	0.315235	30.3795	1	1
Ctr	2021-04-07	1h	4.52889	24.4035	43.6452	85.7409	72.9121	143.235	62.5155	50.9036	2	1
Ctr	2021-04-07	1h	0.643328	7.11768	3.93301	14.2329	2.65673	9.61424	0.378129	27.6333	1	1
Ctr	2021-04-07	1h	0.370496	8.13449	10.4346	39.5712	2.43226	9.22386	0.962474	26.3692	1	1
Ctr	2021-04-07	1h	0.195926	6.10087	9.47481	29.1338	1.91808	5.89783	0.558808	32.5218	1	1
Ctr	2021-04-07	1h	0.14241	7.11768	18.4078	69.1928	1.14181	4.29194	0.790049	26.6036	1	1
Ctr	2021-04-07	1h	4.52576	6.10087	71.1245	97.6051	66.0381	90.625	64.4566	72.8697	2	1
Ctr	2021-04-07	1h	7.5149	20.3362	68.8408	98.9419	126.952	182.462	125.609	69.577	2	1
Ctr	2021-04-07	1h	2.35478	30.5044	64.9749	98.6599	60.1327	91.3074	59.3269	65.8574	2	1
Ctr	2021-04-07	1h	4.10877	24.4035	61.7389	75.628	87.15	106.756	65.9098	81.635	2	1
Ctr	2021-04-07	1h	0.173608	7.11768	10.9369	27.5532	1.32558	3.33952	0.365239	39.6937	1	1
Ctr	2021-04-07	1h	4.22059	21.353	65.6673	78.7486	94.6689	113.527	74.5505	83.3886	2	1
Ctr	2021-04-07	1h	2.19215	24.4035	43.0014	89.7852	37.8355	78.9991	33.9707	47.8936	1	1
Ctr	2021-04-07	1h	3.08285	7.11768	65.4711	98.3404	39.7362	59.6854	39.0767	66.576	1	1
Ctr	2021-04-07	1h	4.37579	19.3194	50.0229	98.2269	77.2732	151.737	75.9031	50.9258	2	1
Ctr	2021-04-07	1h	3.77865	15.2522	54.3309	97.1015	66.9187	119.599	64.9791	55.9527	2	1
Ctr	2021-04-07	1h	0.216057	7.11768	19.1855	69.4988	1.44579	5.23733	1.00481	27.6055	1	1
Ctr	2021-04-07	1h	0.107974	7.11768	10.2477	42.623	0.914222	3.8025	0.389669	24.0426	1	1
Ctr	2021-04-07	1h	2.65199	28.4707	77.5851	97.9482	60.8591	76.8322	59.6104	79.2103	2	1
Ctr	2021-04-07	1h	2.44622	21.353	67.4872	99.1054	49.0813	72.0762	48.6422	68.0964	2	1
Ctr	2021-04-07	1h	2.86909	9.15131	81.0589	95.0177	41.301	48.4133	39.2433	85.3093	1	1
Ctr	2021-04-07	1h	5.61443	13.2186	78.3611	97.0043	91.1061	112.782	88.3768	80.781	2	1
Ctr	2021-04-07	1h	0.166639	11.1849	10.9342	24.6496	1.57584	3.55251	0.388439	44.3586	1	1
Ctr	2021-04-07	1h	3.8369	26.4371	63.0168	85.5681	73.6185	99.9638	62.994	73.6452	2	1
Ctr	2021-04-07	1h	0.221429	10.1681	21.0736	70.7538	2.21203	7.4268	1.56509	29.7844	1	1
Ctr	2021-04-07	1h	3.16316	10.1681	24.099	74.9249	37.6649	117.102	28.2204	32.1642	1	1
Ctr	2021-04-07	1h	6.11653	14.2354	61.9916	98.4783	90.6396	143.988	89.2603	62.9495	2	1
Ctr	2021-04-07	1h	6.24476	21.353	66.7075	94.168	134.181	189.417	126.355	70.8388	2	1
Ctr	2021-04-07	1h	3.53126	13.2186	73.8272	96.1181	68.9874	89.8169	66.3093	76.8089	2	1
Ctr	2021-04-07	1h	0.157777	18.3026	31.7776	68.3176	2.06742	4.44469	1.41241	46.5144	1	1
Ctr	2021-04-07	1h	3.92676	21.353	71.0994	99.4523	68.2191	95.4235	67.8455	71.4909	2	1
Ctr	2021-04-07	1h	0.195214	5.08406	1.02216	5.11756	1.10427	5.52865	0.056512	19.9736	1	1
Ctr	2021-04-07	1h	0.459925	5.08406	22.8072	81.5354	3.66116	13.0886	2.98514	27.9722	1	1
Ctr	2021-04-07	1h	7.28288	25.4203	56.7831	98.1552	122.298	211.404	120.042	57.8503	2	1
Ctr	2021-04-07	1h	14.7984	16.8392	70.6676	99.0097	140.219	196.456	138.83	71.3744	2	1
Ctr	2021-04-07	1h	0.167587	8.13449	27.8865	67.1182	1.49975	3.60966	1.00661	41.5483	1	1
Ctr	2021-04-07	1h	8.50144	16.4991	83.3705	98.3931	108.751	128.347	107.003	84.732	2	1
Ctr	2021-04-07	1h	6.25033	11.6127	80.0909	98.4821	69.0662	84.9259	68.0179	81.3253	2	1
Ctr	2021-04-07	1h	7.38283	19.3194	76.0272	98.1812	123.402	159.361	121.158	77.4356	2	1
Ctr	2021-04-07	1h	6.49831	17.5834	69.4284	99.0296	102.617	146.369	101.622	70.1087	2	1
Ctr	2021-04-07	1h	4.9822	16.269	7.7763	16.799	89.2804	192.871	14.9982	46.2902	2	1
Ctr	2021-04-07	1h	0.235208	1.93545	42.1616	86.1766	2.00995	4.10825	1.7321	48.9246	1	1
Ctr	2021-04-07	1h	4.13498	13.2186	87.447	99.4215	80.5707	91.6037	80.1046	87.9557	2	1
Ctr	2021-04-07	1h	3.60626	20.3362	27.0473	33.1425	65.6717	80.4709	21.7652	81.6092	1	1
Ctr	2021-04-07	1h	2.58235	15.2522	81.673	94.4727	48.2035	55.7579	45.5391	86.4515	2	1
Ctr	2021-04-07	1h	5.22954	8.13449	48.0673	83.4907	111.4	193.497	93.0087	57.572	2	1
Ctr	2021-04-07	1h	0.654007	4.06725	12.3088	82.0379	4.68312	31.2129	3.84193	15.0038	1	1
Ctr	2021-04-07	1h	0.141745	9.15131	13.7925	43.0693	1.22467	3.82424	0.527459	32.024	1	1
Ctr	2021-04-07	1h	4.40741	27.9058	69.8533	96.092	92.8133	127.676	89.1861	72.6942	2	1
Ctr	2021-04-07	1h	9.80188	13.2186	80.3062	97.813	147.857	180.09	144.623	82.1018	2	1
Ctr	2021-04-07	1h	0.210425	10.1681	8.88579	56.9699	0.97973	6.28139	0.558152	15.5973	1	1
Ctr	2021-04-07	1h	3.28884	24.4035	73.2041	92.5173	68.9083	87.0882	63.7521	79.1247	2	1
Ctr	2021-04-07	1h	4.474	8.13449	62.7647	98.6735	85.257	134.034	84.126	63.6085	2	1
Ctr	2021-04-07	1h	0.138856	4.06725	11.8027	41.5846	0.813633	2.86669	0.338346	28.3824	1	1
Ctr	2021-04-07	1h	0.156401	3.52931	24.2504	77.9231	1.0097	3.24443	0.786788	31.1209	1	1
Ctr	2021-04-07	1h	8.70174	1.03436	52.5032	97.3336	106.977	198.321	104.125	53.9415	2	1
Ctr	2021-04-07	1h	6.56724	20.6872	76.2053	98.1572	102.463	131.979	100.575	77.636	2	1
Ctr	2021-04-07	1h	5.95522	19.022	66.4645	97.3408	110.868	162.372	107.92	68.2802	2	1
Ctr	2021-04-07	1h	12.5183	15.38	72.2465	98.8626	120.72	165.194	119.347	73.0777	2	1
Ctr	2021-04-07	1h	10.3125	15.7863	56.0806	98.0809	121.326	212.191	118.998	57.1779	2	1
Ctr	2021-04-07	1h	8.78676	22.1009	75.739	97.787	128.441	165.831	125.599	77.4531	2	1
Ctr	2021-04-07	1h	6.91394	7.36696	43.7388	90.5118	73.2093	151.497	66.2631	48.3239	2	1
Ctr	2021-04-07	1h	7.19916	20.3545	66.9624	97.0818	100.104	145.131	97.1829	68.9752	2	1
Ctr	2021-04-07	1h	4.00181	14.3458	69.4789	95.8623	71.7789	99.0357	68.8089	72.4778	2	1
Ctr	2021-04-07	1h	5.18263	17.4514	64.437	97.3952	66.2714	100.168	64.5452	66.1604	2	1
Ctr	2021-04-07	1h	8.61763	13.8453	66.766	96.119	107.136	154.237	102.978	69.4618	2	1
Ctr	2021-04-07	1h	4.8314	12.4973	49.7217	95.8944	87.4336	168.626	83.8439	51.8505	2	1
Ctr	2021-04-07	1h	0.680913	3.99986	19.7126	68.455	3.26729	11.3461	2.23662	28.7965	1	1
Ctr	2021-04-07	1h	9.3737	13.6355	76.8087	98.5646	131.968	169.348	130.074	77.9272	2	1
Ctr	2021-04-07	1h	10.289	20.5708	82.047	99.0701	129.37	156.211	128.167	82.8171	2	1
Ctr	2021-04-07	1h	6.09026	12.7272	76.036	98.5256	90.5649	117.352	89.2297	77.1739	2	1
Ctr	2021-04-07	1h	6.22059	17.1427	61.4729	99.0054	89.191	143.647	88.3039	62.0904	2	1
Ctr	2021-04-07	1h	0.399943	5.29343	17.5209	67.387	3.60293	13.8572	2.42791	26.0004	1	1
Ctr	2021-04-07	1h	9.74166	3.52895	43.9052	95.4147	102.337	222.398	97.6445	46.0151	2	1
Ctr	2021-04-07	1h	8.35266	13.1253	73.2397	99.0349	129.282	174.816	128.034	73.9534	2	1
Ctr	2021-04-07	1h	0.421023	14.2426	14.9851	56.6612	2.9181	11.0338	1.65343	26.4469	1	1
Ctr	2021-04-07	1h	0.662115	6.10399	10.7682	64.9908	3.99318	24.1007	2.5952	16.5687	1	1
Ctr	2021-04-07	1h	3.62241	30.5199	58.7242	97.2149	82.4836	136.547	80.1863	60.4066	2	1
Ctr	2021-04-07	1h	3.62355	8.13865	60.5515	89.7407	77.1535	114.346	69.2381	67.4739	2	1
Ctr	2021-04-07	1h	0.143599	4.21077	18.2408	68.6342	0.905188	3.40593	0.621268	26.5768	1	1
Ctr	2021-04-07	1h	1.67209	23.3986	51.2418	95.4377	37.968	70.7153	36.2358	53.6913	1	1
Ctr	2021-04-07	1h	10.2084	19.3293	70.6659	98.9128	112.872	157.99	111.645	71.4426	2	1
Ctr	2021-04-07	1h	7.32857	14.1223	71.3158	99.1544	109.031	151.591	108.109	71.924	2	1
Ctr	2021-04-07	1h	6.34769	16.8431	74.3034	98.0303	97.8278	129.066	95.9008	75.7964	2	1
Ctr	2021-04-07	1h	0.105072	14.2426	31.6102	74.5648	0.992591	2.34141	0.740124	42.3929	1	1
Ctr	2021-04-07	1h	0.244549	10.1733	9.40407	33.2953	2.30941	8.17651	0.768925	28.2444	1	1
Ctr	2021-04-07	1h	0.569015	5.08666	13.0712	57.7318	4.34301	19.1819	2.5073	22.6412	1	1
Ctr	2021-04-07	1h	0.124068	8.13865	12.891	56.6979	0.994281	4.37312	0.563736	22.7362	1	1
Ctr	2021-04-07	1h	0.333732	9.15598	4.2329	12.2639	1.47942	4.28629	0.181434	34.5152	1	1
Ctr	2021-04-07	1h	2.43369	7.12132	4.05623	23.1972	2.76891	15.8352	0.64231	17.4858	1	1
Ctr	2021-04-07	1h	6.88816	11.1906	69.2054	97.9868	86.268	122.145	84.5312	70.6273	2	1
Ctr	2021-04-07	1h	0.3898	7.12132	2.7513	16.786	1.48723	9.07375	0.249646	16.3905	1	1
Ctr	2021-04-07	1h	6.7116	9.15598	62.7161	97.1219	54.6251	84.5921	53.0529	64.5747	2	1
Ctr	2021-04-07	1h	3.38087	9.15598	48.0943	90.7183	83.3536	157.226	75.617	53.015	2	1
Ctr	2021-04-07	1h	0.148819	5.08666	11.9728	31.0288	1.4971	3.8799	0.464533	38.5861	1	1
Ctr	2021-04-07	1h	3.20619	25.4333	57.9893	93.5777	49.5199	79.9106	46.3396	61.9692	2	1
Ctr	2021-04-07	1h	1.26013	14.2426	47.9263	96.9632	27.0962	54.8203	26.2733	49.4273	1	1
Ctr	2021-04-07	1h	0.125946	8.13865	27.8508	76.342	1.43015	3.9202	1.09181	36.4816	1	1
Ctr	2021-04-07	1h	3.43705	28.4853	74.7971	94.2358	66.5073	83.7916	62.6737	79.3722	2	1
Ctr	2021-04-07	1h	1.62407	5.14663	57.4983	94.4456	9.16807	15.0593	8.65884	60.8798	1	1
Ctr	2021-04-07	1h	0.397614	9.15598	8.25185	41.483	1.9158	9.63094	0.794731	19.8921	1	1
Ctr	2021-04-07	1h	0.136501	4.06933	1.5887	7.97452	0.669916	3.36267	0.053423	19.9221	1	1
Ctr	2021-04-07	1h	0.232234	12.208	34.6631	81.7777	1.97798	4.66649	1.61755	42.3869	1	1
Ctr	2021-04-07	1h	5.11658	12.208	66.9378	98.9396	90.4839	133.743	89.5243	67.6553	2	1
Ctr	2021-04-07	1h	1.19634	10.7753	47.7747	90.6759	15.2144	28.8768	13.7958	52.6873	1	1
Ctr	2021-04-07	1h	0.135063	3.05199	10.6116	35.5637	1.43443	4.80734	0.510135	29.8382	1	1
Ctr	2021-04-07	1h	7.36701	14.4869	69.0294	98.7049	97.719	139.728	96.4534	69.9352	2	1
Ctr	2021-04-07	1h	0.278191	12.208	15.8374	49.1189	1.71873	5.33057	0.844223	32.243	1	1
Ctr	2021-04-07	1h	3.8042	5.08666	85.5695	98.8123	75.0652	86.6823	74.1737	86.5981	2	1
Ctr	2021-04-07	1h	3.49062	7.12132	59.3267	97.0663	79.7039	130.406	77.3657	61.1197	2	1
Ctr	2021-04-07	1h	0.126184	10.1733	12.1249	42.6843	0.901148	3.17238	0.384649	28.4061	1	1
Ctr	2021-04-07	1h	0.072864	5.08666	11.4511	56.5646	0.682972	3.37366	0.38632	20.2443	1	1
Ctr	2021-04-07	1h	0.333966	8.13865	11.9542	35.0968	3.18129	9.34007	1.11653	34.0607	1	1
Ctr	2021-04-07	1h	0.644953	7.12132	14.0752	46.9737	4.51132	15.0558	2.11914	29.964	1	1
Ctr	2021-04-07	1h	8.39149	20.3466	81.9392	98.8456	127.961	154.364	126.484	82.8961	2	1
Ctr	2021-04-07	1h	1.01458	6.10399	11.7824	51.269	2.48761	10.8244	1.27537	22.9815	1	1
Ctr	2021-04-07	1h	1.72289	34.5893	82.42	98.5872	42.5727	50.9237	41.9713	83.601	1	1
Ctr	2021-04-07	1h	6.48188	20.0012	66.5338	88.0303	117.927	156.029	103.812	75.5805	2	1
Ctr	2021-04-07	1h	0.186239	11.1906	17.3147	53.3723	1.15364	3.55607	0.615723	32.4414	1	1
Ctr	2021-04-07	1h	3.83559	27.4679	80.7768	99.3089	73.6179	90.5075	73.1091	81.339	2	1
Ctr	2021-04-07	1h	1.58276	21.364	55.7017	92.1649	15.6939	25.9675	14.4643	60.4369	1	1
Ctr	2021-04-07	1h	0.317884	8.13865	6.8034	31.402	1.83333	8.462	0.575704	21.6655	1	1
Ctr	2021-04-07	1h	1.25869	16.2773	62.2621	97.3933	21.334	33.3717	20.7779	63.9285	1	1
Ctr	2021-04-07	1h	0.128425	7.12132	14.5091	48.1131	1.12925	3.74468	0.54332	30.1562	1	1
Ctr	2021-04-07	1h	2.71107	25.4333	60.5247	93.5197	54.3506	83.9798	50.8285	64.7186	2	1
Ctr	2021-04-07	1h	0.223879	4.06933	5.28277	16.2756	1.52076	4.68529	0.247513	32.4581	1	1
Ctr	2021-04-07	1h	7.25624	21.364	72.3575	99.7167	125.02	172.292	124.666	72.5631	2	1
Ctr	2021-04-07	1h	0.149612	7.12132	8.22226	40.3433	0.820499	4.02585	0.331016	20.3808	1	1
Ctr	2021-04-07	1h	6.76334	17.5885	79.1846	99.3304	114.003	143.007	113.239	79.7184	2	1
Ctr	2021-04-07	1h	7.4405	17.8954	78.9169	99.6623	118.958	150.229	118.556	79.1843	2	1
Ctr	2021-04-07	1h	6.45493	14.9985	72.1993	96.8195	113.278	151.906	109.675	74.571	2	1
Ctr	2021-04-07	1h	7.25154	15.79	81.5431	99.3259	88.3547	107.623	87.7591	82.0965	2	1
Ctr	2021-04-07	1h	0.831237	17.8391	85.5006	96.2781	15.5296	17.4872	14.9516	88.8058	1	1
Ctr	2021-04-07	1h	6.13704	4.21075	79.6356	99.7355	99.5549	124.682	99.2916	79.8468	2	1
Ctr	2021-04-07	1h	7.56471	2.10538	56.1891	90.9666	112.358	181.9	102.208	61.769	2	1
Ctr	2021-04-07	1h	15.1985	18.8193	70.2442	99.0358	120.656	170.11	119.492	70.9281	2	1
Ctr	2021-04-07	1h	8.45299	17.4496	75.3916	98.8891	141.469	185.561	139.897	76.2385	2	1
Ctr	2021-04-07	1h	0.842932	11.7836	20.0586	60.6433	2.37685	7.18597	1.4414	33.0763	1	1
Ctr	2021-04-07	1h	4.30227	14.1148	71.1847	98.5101	72.334	100.101	71.2563	72.2613	2	1
Ctr	2021-04-07	1h	6.04088	20.9935	67.6339	98.4203	94.2532	137.156	92.7643	68.7195	2	1
Ctr	2021-04-07	1h	7.84508	18.4602	46.3726	95.3984	96.4516	198.422	92.0133	48.6094	2	1
Ctr	2021-04-07	1h	4.72168	4.70688	79.1006	98.145	98.3573	122.038	96.5328	80.5956	2	1
Ctr	2021-04-07	1h	9.588	5.8836	64.2338	99.0513	118.08	182.085	116.96	64.849	2	1
Ctr	2021-04-07	1h	7.61751	17.9992	67.5946	96.9897	111.397	159.841	108.044	69.6925	2	1
Ctr	2021-04-07	1h	1.8242	25.711	70.9949	97.9878	34.3651	47.431	33.6736	72.4527	1	1
Ctr	2021-04-07	1h	4.18567	16.5938	47.4468	86.0598	81.2683	147.406	69.9394	55.1323	2	1
Ctr	2021-04-07	1h	6.33345	20.0011	62.8115	99.3311	105.799	167.313	105.091	63.2344	2	1
Ctr	2021-04-07	1h	6.29822	14.9989	67.2933	90.3047	104.12	139.725	94.0257	74.518	2	1
Ctr	2021-04-07	1h	7.24458	1.93481	64.8121	99.3407	112.664	172.685	111.921	65.2422	2	1
Ctr	2021-04-07	1h	1.93545	19.3566	18.997	91.917	14.8799	71.9963	13.6771	20.6675	1	1
Ctr	2021-04-07	1h	0.129044	6.10066	18.178	53.1475	1.30435	3.81357	0.693231	34.2029	1	1
Ctr	2021-04-07	1h	6.55579	20.3355	74.0136	97.2259	86.8961	114.149	84.4855	76.1254	2	1
Ctr	2021-04-07	1h	0.097699	4.0671	3.8007	19.3418	0.643797	3.27628	0.124522	19.6502	1	1
Ctr	2021-04-07	1h	0.103791	8.13421	11.8583	42.6181	0.995934	3.57933	0.424448	27.8246	1	1
Ctr	2021-04-07	1h	3.56416	19.3187	81.9968	99.3561	74.335	90.0722	73.8563	82.5282	2	1
Ctr	2021-04-07	1h	0.415162	5.08388	5.52398	27.354	2.87088	14.2162	0.785301	20.1944	1	1
Ctr	2021-04-07	1h	2.02355	15.2516	62.4194	96.5111	36.1445	55.8856	34.8834	64.6759	1	1
Ctr	2021-04-07	1h	3.67932	5.71378	66.3053	93.4557	78.5259	110.68	73.3869	70.9484	2	1
Ctr	2021-04-07	1h	0.157623	9.15099	21.6594	64.5296	1.4185	4.22612	0.915351	33.565	1	1
Ctr	2021-04-07	1h	5.06615	6.10066	57.1939	99.2372	80.6216	139.887	80.0066	57.6335	2	1
Ctr	2021-04-07	1h	3.94677	6.10066	49.4975	96.7697	76.7907	150.129	74.3101	51.1498	2	1
Ctr	2021-04-07	1h	0.151494	13.2181	18.5827	65.6298	1.03143	3.64276	0.676924	28.3144	1	1
Ctr	2021-04-07	1h	2.36885	15.2516	70.6318	96.1662	47.2305	64.305	45.4198	73.4477	2	1
Ctr	2021-04-07	1h	1.7783	9.15099	20.659	49.614	6.01133	14.4366	2.98246	41.6395	1	1
Ctr	2021-04-07	1h	3.27284	11.1845	69.6431	90.918	58.9922	77.0134	53.6345	76.5999	2	1
Ctr	2021-04-07	1h	3.5513	19.4592	82.2786	98.4891	65.7575	78.713	64.764	83.5409	2	1
Ctr	2021-04-07	1h	0.325736	8.13421	4.39556	22.3762	1.62068	8.25029	0.362646	19.6439	1	1
Ctr	2021-04-07	1h	0.197138	3.46126	9.2558	39.2285	0.928264	3.93423	0.364144	23.5946	1	1
Ctr	2021-04-07	1h	0.40369	9.15099	21.8506	69.9428	3.06556	9.81272	2.14414	31.2407	1	1
Ctr	2021-04-07	1h	7.11353	20.4839	74.9333	98.0527	118.374	154.897	116.069	76.4214	2	1
Ctr	2021-04-07	1h	0.395541	11.1845	8.67618	24.0524	3.13656	8.69529	0.754419	36.072	1	1
Ctr	2021-04-07	1h	4.10684	21.3523	89.5683	96.1008	84.613	90.7841	81.3138	93.2025	2	1
Ctr	2021-04-07	1h	0.294408	14.2349	22.4555	62.1077	1.5775	4.36308	0.97975	36.1557	1	1
Ctr	2021-04-07	1h	5.77263	20.3355	28.684	40.3178	118.994	167.256	47.9757	71.1447	2	1
Ctr	2021-04-07	1h	0.150151	11.1845	32.7408	67.4998	1.8511	3.81631	1.24949	48.505	1	1
Ctr	2021-04-07	1h	8.51561	22.3691	69.9734	96.4621	129.213	178.127	124.642	72.5398	2	1
Ctr	2021-04-07	1h	0.171171	3.05033	5.94753	29.4951	0.958034	4.75109	0.282573	20.1645	1	1
Ctr	2021-04-07	1h	0.288678	11.1845	7.21423	28.6796	1.60411	6.37701	0.460053	25.1546	1	1
Ctr	2021-04-07	1h	3.56776	13.2181	81.5788	92.4873	76.8538	87.1305	71.0801	88.2054	2	1
Ctr	2021-04-07	1h	0.368467	5.88196	24.4975	70.582	1.70449	4.91094	1.20306	34.7079	1	1
Ctr	2021-04-07	1h	8.17922	26.4362	78.0706	99.4347	100.203	127.623	99.6361	78.5145	2	1
Ctr	2021-04-07	1h	0.240339	12.2013	5.41561	20.0044	1.39508	5.15321	0.279078	27.0722	1	1
Ctr	2021-04-07	1h	0.124114	4.0671	7.0753	30.1573	0.757062	3.22684	0.228309	23.4614	1	1
Ctr	2021-04-07	1h	5.84467	17.5838	40.6829	71.5773	84.1247	148.009	60.2142	56.8377	2	1
Ctr	2021-04-07	1h	0.23461	5.55529	13.3127	47.0751	1.90439	6.73411	0.896493	28.2797	1	1
Ctr	2021-04-07	1h	1.70959	29.4865	81.5339	99.2107	34.6635	42.1786	34.3899	82.1826	1	1
Ctr	2021-04-07	1h	5.03191	16.8415	62.4785	98.7383	75.3061	119.011	74.356	63.2768	2	1
Ctr	2021-04-07	1h	0.252495	9.15099	3.09722	16.4201	1.38525	7.34399	0.22746	18.8624	1	1
Ctr	2021-04-07	1h	4.74677	9.15099	77.6768	99.1997	75.7086	96.6862	75.1028	78.3035	2	1
Ctr	2021-04-07	1h	5.09926	26.4362	84.9224	98.6457	73.3705	85.2271	72.3769	86.0883	2	1
Ctr	2021-04-07	1h	2.98619	7.11743	52.6636	97.0481	68.1038	125.501	66.0935	54.2655	2	1
Ctr	2021-04-07	1h	0.684714	12.2013	12.1008	60.7689	3.70832	18.6228	2.25351	19.9129	1	1
Ctr	2021-04-07	1h	3.74025	23.0751	75.1151	96.7911	53.8236	69.3556	52.0965	77.6053	2	1
Ctr	2021-04-07	1h	0.197983	8.13421	10.0458	42.66	1.19854	5.08964	0.511297	23.5486	1	1
Ctr	2021-04-07	1h	5.73274	16.5495	67.3163	97.9866	110.216	160.432	107.997	68.6995	2	1
Ctr	2021-04-07	1h	9.222	15.2516	77.6439	98.0147	111.219	140.399	109.011	79.2165	2	1
Ctr	2021-04-07	1h	6.12893	22.7555	84.7639	99.719	119.681	140.797	119.345	85.0027	2	1
Ctr	2021-04-07	1h	1.33587	8.13421	4.31081	15.9759	7.02649	26.0403	1.12255	26.9831	1	1
Ctr	2021-04-07	1h	6.25118	12.7635	44.2325	93.829	105.359	223.494	98.8569	47.1416	2	1
Ctr	2021-04-07	1h	1.01742	7.24039	45.6212	89.153	5.64712	11.0356	5.03458	51.1718	1	1
Ctr	2021-04-07	1h	0.148828	6.10066	11.4479	38.7924	1.29834	4.39958	0.503658	29.5106	1	1
Ctr	2021-04-07	1h	0.680564	13.4464	45.7739	91.017	5.56855	11.0725	5.06833	50.2915	1	1
Ctr	2021-04-07	1h	0.410116	9.15099	14.0655	59.667	1.81996	7.72042	1.08591	23.5733	1	1
Ctr	2021-04-07	1h	4.49819	22.3691	65.9117	89.7216	109.833	149.51	98.5443	73.4624	2	1
Ctr	2021-04-07	1h	4.20861	23.3859	52.1976	98.8763	80.8733	153.196	79.9645	52.7908	2	1
Ctr	2021-04-07	1h	4.11645	20.3355	62.7297	97.4126	75.8023	117.713	73.841	64.3959	2	1
Ctr	2021-04-07	1h	0.134327	12.2013	8.20236	33.0867	0.943826	3.80721	0.312281	24.7905	1	1
Ctr	2021-04-07	1h	7.07005	23.7894	74.3975	99.0194	136.465	181.629	135.127	75.1343	2	1
Ctr	2021-04-07	1h	12.2791	6.20592	62.583	97.1688	108.508	168.474	105.436	64.4065	2	1
Ctr	2021-04-07	1h	5.31678	20.7152	60.225	98.3429	78.0201	127.401	76.7272	61.2398	2	1
Ctr	2021-04-07	1h	6.28579	9.41117	71.8787	99.0438	103.444	142.539	102.455	72.5726	2	1
Ctr	2021-04-07	1h	4.05333	13.6816	58.9212	96.2544	56.9814	93.0856	54.8471	61.214	2	1
Ctr	2021-04-07	1h	6.75727	14.5946	76.9984	98.6819	104.382	133.777	103.006	78.0269	2	1
Ctr	2021-04-07	1h	6.0774	17.8913	71.6744	98.511	117.303	161.224	115.556	72.7578	2	1
Ctr	2021-04-07	1h	4.43614	19.6353	72.1955	98.0663	77.7179	105.568	76.2151	73.619	2	1
Ctr	2021-04-07	1h	6.14388	25.7095	65.0276	99.1458	122.459	186.71	121.413	65.5878	2	1
Ctr	2021-04-07	1h	8.87875	9.05608	70.7653	99.0428	120.228	168.27	119.077	71.4492	2	1
Ctr	2021-04-07	1h	6.4669	22.3203	67.0723	98.9473	124.942	184.319	123.627	67.7859	2	1
Ctr	2021-04-07	1h	3.57079	10.9069	76.7857	98.8802	62.7535	80.8103	62.0508	77.6553	2	1
Ctr	2021-04-07	1h	5.42758	3.27207	75.7015	98.0222	101.831	131.856	99.8168	77.2289	2	1
Ctr	2021-04-07	1h	6.45409	4.36276	72.2707	97.6861	66.5899	90.0074	65.049	73.9826	2	1
Ctr	2021-04-07	1h	7.69167	14.7142	66.1923	98.6268	130.865	194.99	129.068	67.1139	2	1
Ctr	2021-04-07	1h	0.474236	15.9157	16.685	49.8272	5.57386	16.6455	2.7773	33.4857	1	1
Ctr	2021-04-07	1h	7.62152	17.14	59.2472	96.9551	116.294	190.31	112.753	61.1078	2	1
Ctr	2021-04-07	1h	3.46476	17.727	65.758	99.3324	82.6459	124.843	82.0942	66.2	2	1
Ctr	2021-04-07	1h	8.0955	19.4996	63.1981	98.1954	90.3257	140.346	88.6957	64.3595	2	1
Ctr	2021-04-07	1h	0.680833	2.85654	51.3723	97.2704	11.0732	20.9664	10.7709	52.8139	1	1
Ctr	2021-04-07	1h	3.58623	13.8441	45.4375	97.5152	55.8241	119.806	54.4369	46.5954	2	1
Ctr	2021-04-07	1h	9.82219	8.33293	67.9472	99.5027	139.827	204.764	139.131	68.2868	2	1
Ctr	2021-04-07	1h	5.42876	22.2821	64.5876	98.2626	97.9181	148.971	96.2169	65.7296	2	1
Ctr	2021-04-07	1h	0.880568	10.284	30.3679	78.2368	11.659	30.0371	9.12164	38.8153	1	1
Ctr	2021-04-07	1h	4.62687	20.6227	64.7196	83.9015	78.5618	101.846	65.9145	77.1376	2	1
Ctr	2021-04-07	1h	5.60593	24.3699	68.3632	87.0943	105.987	135.027	92.3085	78.4933	2	1
Ctr	2021-04-07	1h	0.101605	3.04949	16.306	66.6521	0.7829	3.20018	0.52182	24.4643	1	1
Ctr	2021-04-07	1h	0.127876	7.11548	7.81495	40.9259	0.749901	3.92713	0.306903	19.0954	1	1
Ctr	2021-04-07	1h	4.91424	6.20624	70.4581	98.1896	86.8833	121.08	85.3104	71.7571	2	1
Ctr	2021-04-07	1h	0.880186	8.13197	12.7156	44.316	7.19935	25.0909	3.19046	28.6931	1	1
Ctr	2021-04-07	1h	0.436158	13.2145	18.455	54.9958	3.84854	11.4686	2.11654	33.5571	1	1
Ctr	2021-04-07	1h	6.83739	8.99758	64.191	97.9787	107.002	163.324	104.839	65.5152	2	1
Ctr	2021-04-07	1h	3.69057	12.8515	53.7408	80.6795	79.6617	119.594	64.2706	66.6103	2	1
Ctr	2021-04-07	1h	4.16225	4.06599	56.9067	97.9455	75.2323	129.487	73.6866	58.1004	2	1
Ctr	2021-04-07	1h	0.12047	7.11548	9.31423	30.6514	1.08275	3.56314	0.331879	30.3876	1	1
Ctr	2021-04-07	1h	7.83116	19.3134	55.4001	90.088	93.8867	152.672	84.5807	61.4955	2	1
Ctr	2021-04-07	1h	3.71507	24.3959	73.8001	95.1894	77.8196	100.374	74.076	77.5298	2	1
Ctr	2021-04-07	1h	0.110383	8.13197	21.2394	70.1199	1.07388	3.5453	0.753001	30.2901	1	1
Ctr	2021-04-07	1h	0.672109	11.1815	30.5931	87.4572	5.31325	15.1891	4.64682	34.9807	1	1
Ctr	2021-04-07	1h	0.114343	6.09898	11.2861	42.3043	0.939359	3.52103	0.397389	26.6785	1	1
Ctr	2021-04-07	1h	2.68401	21.3464	66.1314	91.5093	47.7328	66.0503	43.68	72.2674	1	1
Ctr	2021-04-07	1h	7.25963	15.2475	74.5534	99.1734	104.905	139.549	104.038	75.1748	2	1
Ctr	2021-04-07	1h	0.182896	4.06599	3.378	17.0439	0.813027	4.10218	0.138572	19.8194	1	1
Ctr	2021-04-07	1h	0.219968	9.14847	5.51654	18.5039	1.80909	6.06813	0.334751	29.8129	1	1
Ctr	2021-04-07	1h	0.130572	11.1815	31.5435	72.8894	1.51798	3.50768	1.10645	43.2758	1	1
Ctr	2021-04-07	1h	0.102105	4.06599	10.3877	39.5765	0.909217	3.46408	0.359837	26.247	1	1
Ctr	2021-04-07	1h	0.136441	4.06599	12.4099	59.4556	0.69536	3.33146	0.41343	20.8726	1	1
Ctr	2021-04-07	1h	0.140771	7.11548	17.8759	66.4701	1.01941	3.79059	0.677601	26.8931	1	1
Ctr	2021-04-07	1h	0.13551	4.06599	15.2496	73.8178	0.714482	3.45855	0.527415	20.6584	1	1
Ctr	2021-04-07	1h	0.223176	7.11548	19.1036	39.4484	2.09779	4.33188	0.827545	48.4268	1	1
Ctr	2021-04-07	1h	3.0056	15.2475	73.1948	92.5506	63.9209	80.8243	59.1592	79.0863	2	1
Ctr	2021-04-07	1h	0.152911	10.165	16.3537	44.4897	1.66432	4.52774	0.740451	36.7583	1	1
Ctr	2021-04-07	1h	1.81634	15.2475	6.35727	8.98531	41.9313	59.2653	3.76765	70.7518	1	1
Ctr	2021-04-07	1h	7.87974	13.2145	75.9702	98.6831	79.3416	103.063	78.2968	76.984	2	1
Ctr	2021-04-07	1h	0.101702	6.09898	10.7034	39.9982	0.9047	3.38084	0.361864	26.7596	1	1
Ctr	2021-04-07	1h	0.125887	6.09898	13.8092	42.42	0.948992	2.91517	0.402562	32.5535	1	1
Ctr	2021-04-07	1h	5.0253	19.3134	78.6158	98.6195	103.828	130.246	102.394	79.7162	2	1
Ctr	2021-04-07	1h	0.483258	7.11548	17.2715	50.6815	3.08453	9.05127	1.56329	34.0784	1	1
Ctr	2021-04-07	1h	0.240799	5.80463	27.6303	73.9123	1.26931	3.39547	0.938179	37.3825	1	1
Ctr	2021-04-07	1h	0.111584	7.11548	1.64907	6.29125	0.693196	2.64456	0.043611	26.2121	1	1
Ctr	2021-04-07	1h	0.141848	9.14847	6.38301	22.3202	1.45195	5.0772	0.324078	28.5974	1	1
Ctr	2021-04-07	1h	5.6895	19.3134	82.4525	99.5832	82.6263	99.7932	82.282	82.7976	2	1
Ctr	2021-04-07	1h	0.17155	7.11548	4.43296	19.8367	0.725646	3.24714	0.143944	22.3473	1	1
Ctr	2021-04-07	1h	0.429821	9.14847	22.5015	77.5902	2.20654	7.60863	1.71206	29.0004	1	1
Ctr	2021-04-07	1h	2.27601	23.3794	78.3286	97.7611	63.5494	79.3152	62.1265	80.1225	2	1
Ctr	2021-04-07	1h	5.16034	12.198	73.38	98.7278	96.8737	130.337	95.6413	74.3256	2	1
Ctr	2021-04-07	1h	0.152169	3.04949	9.39027	47.5301	0.757675	3.83507	0.360124	19.7565	1	1
Ctr	2021-04-07	1h	0.580845	10.165	19.2252	67.2617	3.71309	12.9907	2.49749	28.5827	1	1
Ctr	2021-04-07	1h	0.109955	5.08248	10.9632	48.739	0.605163	2.69036	0.29495	22.4938	1	1
Ctr	2021-04-07	1h	0.418573	5.35478	2.74082	16.8263	1.60736	9.86782	0.270459	16.2889	1	1
Ctr	2021-04-07	1h	0.46626	13.2145	42.9626	70.0775	6.61275	10.7862	4.63405	61.3073	1	1
Ctr	2021-04-07	1h	0.233964	6.09898	8.04476	32.6005	1.84788	7.48832	0.602417	24.6768	1	1
Ctr	2021-04-07	1h	0.106042	6.09898	16.0891	54.5637	0.99213	3.36465	0.541343	29.4869	1	1
Ctr	2021-04-07	1h	0.149554	12.198	10.1035	31.716	1.369	4.29745	0.434193	31.8562	1	1
Ctr	2021-04-07	1h	0.112272	4.06599	9.50505	36.9161	0.965186	3.74863	0.356309	25.7477	1	1
Ctr	2021-04-07	1h	0.214759	9.14847	17.3986	42.3179	1.51618	3.68773	0.641615	41.1141	1	1
Ctr	2021-04-07	1h	0.211571	6.09898	36.8488	81.7055	1.93082	4.28124	1.57759	45.0996	1	1
Ctr	2021-04-07	1h	0.176522	11.1815	20.6365	46.7184	2.28367	5.16995	1.06689	44.172	1	1
Ctr	2021-04-07	1h	0.110678	6.09898	5.81364	27.317	0.658007	3.09183	0.179748	21.2821	1	1
Ctr	2021-04-07	1h	4.51443	13.2145	57.2714	85.5722	39.0783	58.3888	33.4401	66.9276	1	1
Ctr	2021-04-07	1h	10.1863	22.8384	79.6244	98.1494	143.754	177.2	141.094	81.1257	2	1
Ctr	2021-04-07	1h	5.96109	20.3299	53.5159	66.4366	106.712	132.476	70.8956	80.5518	2	1
Ctr	2021-04-07	1h	0.10981	10.165	9.09623	36.0302	0.942757	3.73426	0.339677	25.2462	1	1
Ctr	2021-04-07	1h	2.72391	19.981	88.0169	96.1602	64.625	70.6041	62.1435	91.5315	2	1
Ctr	2021-04-07	1h	5.45491	14.5375	78.4021	98.5022	88.6278	111.35	87.3004	79.5943	2	1
Ctr	2021-04-07	1h	5.24832	15.2475	53.4268	92.3302	23.1632	40.0297	21.3866	57.865	1	1
Ctr	2021-04-07	1h	2.84632	7.11548	62.1613	99.5643	82.5329	132.194	82.1732	62.4333	2	1
Ctr	2021-04-07	1h	0.453777	12.198	19.7957	53.9296	4.42182	12.0464	2.38467	36.7065	1	1
Ctr	2021-04-07	1h	2.76658	25.5224	56.5214	99.3034	66.6106	117.029	66.1466	56.9179	2	1
Ctr	2021-04-07	1h	0.188561	7.11548	7.38766	27.5925	1.02032	3.81083	0.281531	26.7741	1	1
Ctr	2021-04-07	1h	4.05476	13.9271	53.8186	98.1807	67.7548	123.605	66.5222	54.8158	2	1
Ctr	2021-04-07	1h	4.83452	27.0594	64.4972	98.8181	92.7418	142.093	91.6457	65.2686	2	1
Ctr	2021-04-07	1h	5.56642	12.9719	77.5884	93.1246	64.3847	77.277	59.958	83.3167	2	1
Ctr	2021-04-07	1h	7.47627	8.57159	50.8692	94.9531	100.853	188.254	95.7632	53.573	2	1
Ctr	2021-04-07	1h	7.11194	16.9734	75.0202	98.277	116.218	152.246	114.215	76.3355	2	1
Ctr	2021-04-07	1h	5.55821	23.5607	85.1962	98.9502	94.7592	110.057	93.7644	86.1001	2	1
Ctr	2021-04-07	1h	4.95668	7.49657	77.0256	99.6107	85.3382	110.361	85.006	77.3266	2	1
Ctr	2021-04-07	1h	6.32662	20.619	76.9975	97.8833	123.305	156.752	120.695	78.6626	2	1
Ctr	2021-04-07	1h	6.14311	21.8145	75.786	97.7438	93.4332	120.504	91.3252	77.5353	2	1
Ctr	2021-04-07	1h	4.04283	25.5475	68.7262	73.3216	69.8213	74.4899	51.1941	93.7326	2	1
Ctr	2021-04-07	1h	6.77439	11.3152	47.9642	96.4369	97.0057	195.04	93.5493	49.7364	2	1
Ctr	2021-04-07	1h	7.93184	19.2011	70.8762	98.1204	131.46	181.991	128.989	72.234	2	1
Ctr	2021-04-07	1h	7.07585	17.5005	67.5743	97.7212	115.705	167.324	113.068	69.1501	2	1
Ctr	2021-04-07	1h	8.03166	5.85423	56.2261	98.5255	53.2454	93.3023	52.4603	57.0676	2	1
Ctr	2021-04-07	1h	0.740618	17.7296	40.1901	92.2705	9.18633	21.0904	8.47627	43.5568	1	1
Ctr	2021-04-07	1h	0.190004	8.56714	10.4776	35.1199	1.35815	4.55236	0.47698	29.8339	1	1
Ctr	2021-04-07	1h	0.769158	26.1507	58.4266	95.5597	12.4208	20.3148	11.8693	61.1415	1	1
Ctr	2021-04-07	1h	6.90374	21.0699	55.3891	88.281	108.685	173.226	95.9482	62.7418	2	1
Ctr	2021-04-07	1h	8.39508	13.1285	81.7041	97.2424	127.708	151.995	124.186	84.0211	2	1
Ctr	2021-04-07	1h	3.42568	15.4757	73.2383	97.288	74.9584	99.5728	72.9254	75.2799	2	1
Ctr	2021-04-07	1h	0.258361	11.1853	13.6054	45.5809	1.18631	3.97437	0.540729	29.849	1	1
Ctr	2021-04-07	1h	0.443842	7.11791	22.2837	57.7135	1.69791	4.39751	0.979925	38.6108	1	1
Ctr	2021-04-07	1h	4.35152	16.2695	66.8578	89.7913	66.685	89.5592	59.8773	74.4591	2	1
Ctr	2021-04-07	1h	7.43387	24.4043	67.5418	93.815	130.258	180.928	122.202	71.9947	2	1
Ctr	2021-04-07	1h	0.351572	17.2863	38.2039	76.3787	3.44949	6.89635	2.63467	50.019	1	1
Ctr	2021-04-07	1h	10.1328	9.1516	66.6529	98.4647	119.817	177.002	117.977	67.6922	2	1
Ctr	2021-04-07	1h	0.62417	7.11791	13.7372	50.4314	2.9441	10.8082	1.48475	27.2394	1	1
Ctr	2021-04-07	1h	0.146437	9.1516	5.67225	27.4414	1.05588	5.10816	0.289747	20.6704	1	1
Ctr	2021-04-07	1h	6.17969	22.3706	62.4048	98.6073	111.222	175.744	109.673	63.2862	2	1
Ctr	2021-04-07	1h	8.64528	16.2695	81.1292	99.5847	114.689	140.779	114.212	81.4675	2	1
Ctr	2021-04-07	1h	0.111151	3.05053	5.5709	19.8495	0.826047	2.94327	0.163966	28.0657	1	1
Ctr	2021-04-07	1h	0.130706	15.2527	12.804	28.7835	1.84313	4.14337	0.530518	44.4838	1	1
Ctr	2021-04-07	1h	2.55351	22.3706	83.5738	98.7925	59.066	69.8218	58.3527	84.5954	2	1
Ctr	2021-04-07	1h	3.78834	23.3874	70.6903	95.0388	63.1687	84.9264	60.0348	74.3805	2	1
Ctr	2021-04-07	1h	4.5629	25.8592	91.3506	99.1889	67.8131	73.6318	67.2631	92.0976	2	1
Ctr	2021-04-07	1h	0.128404	5.08422	21.8534	68.5375	0.766149	2.40283	0.525099	31.8853	1	1
Ctr	2021-04-07	1h	0.1762	3.05053	11.1758	42.6125	0.967519	3.68909	0.412284	26.2265	1	1
Ctr	2021-04-07	1h	1.54068	23.3874	72.0307	98.8583	38.1708	52.3873	37.735	72.8626	1	1
Ctr	2021-04-07	1h	0.140959	7.11791	4.12868	16.5325	1.07659	4.31098	0.177987	24.9731	1	1
Ctr	2021-04-07	1h	0.330684	11.1853	18.6082	50.8715	2.83842	7.75973	1.44395	36.5789	1	1
Ctr	2021-04-07	1h	0.134376	4.06738	13.4814	47.3656	1.0736	3.772	0.508518	28.4624	1	1
Ctr	2021-04-07	1h	4.8062	8.13475	65.435	98.668	76.7006	115.655	75.6789	66.3184	2	1
Ctr	2021-04-07	1h	0.148475	10.1684	8.74092	28.5428	1.14559	3.74082	0.326982	30.6239	1	1
Ctr	2021-04-07	1h	0.107856	7.11791	9.85893	39.1962	0.768174	3.05403	0.301095	25.1528	1	1
Ctr	2021-04-07	1h	4.43127	13.219	25.3185	41.0657	88.6149	143.73	36.3904	61.6536	2	1
Ctr	2021-04-07	1h	2.32825	28.4716	95.0945	99.3733	41.6888	43.5646	41.4276	95.6943	1	1
Ctr	2021-04-07	1h	8.22144	22.3706	65.1807	96.2052	111.792	165.002	107.55	67.7518	2	1
Ctr	2021-04-07	1h	2.07221	7.11791	8.8199	46.6225	4.2823	22.6365	1.99651	18.9177	1	1
Ctr	2021-04-07	1h	0.354402	7.11791	16.1353	54.7133	2.04886	6.94751	1.121	29.4906	1	1
Ctr	2021-04-07	1h	0.101177	8.13475	23.5427	71.9529	0.982162	3.00176	0.706694	32.7196	1	1
Ctr	2021-04-07	1h	0.151705	6.10106	2.39656	12.7196	0.897695	4.76444	0.114183	18.8416	1	1
Ctr	2021-04-07	1h	0.192864	5.08422	4.50784	18.1849	1.42136	5.73387	0.258474	24.7889	1	1
Ctr	2021-04-07	1h	0.292205	6.10106	4.73787	21.926	1.44503	6.68734	0.316838	21.6084	1	1
Ctr	2021-04-07	1h	7.20345	19.32	79.5954	98.9853	126.879	157.787	125.591	80.4114	2	1
Ctr	2021-04-07	1h	0.124395	4.06738	9.15277	33.8498	0.913011	3.3766	0.309052	27.0393	1	1
Ctr	2021-04-07	1h	4.05145	5.08422	67.83	99.1045	88.2332	128.915	87.4431	68.4429	2	1
Ctr	2021-04-07	1h	0.173541	2.03369	10.1334	45.3659	1.39636	6.25132	0.633471	22.337	1	1
Ctr	2021-04-07	1h	0.777707	6.10106	8.19783	33.3878	4.07964	16.6154	1.3621	24.5534	1	1
Ctr	2021-04-07	1h	4.00662	28.4716	63.9216	98.0297	76.3526	117.094	74.8482	65.2063	2	1
Ctr	2021-04-07	1h	0.140794	8.13475	18.591	60.7532	1.11092	3.63035	0.674919	30.6009	1	1
Ctr	2021-04-07	1h	0.114914	5.08422	17.7434	66.3634	0.842528	3.1512	0.559131	26.7368	1	1
Ctr	2021-04-07	1h	6.95894	19.32	76.5215	98.4815	113.346	145.873	111.624	77.7013	2	1
Ctr	2021-04-07	1h	4.65015	6.10106	67.1146	98.2296	88.8223	130.001	87.2498	68.3243	2	1
Ctr	2021-04-07	1h	3.1883	4.06738	59.0775	97.9979	85.5236	141.867	83.8114	60.2844	2	1
Ctr	2021-04-07	1h	1.39975	9.1516	11.8131	32.8679	4.54079	12.634	1.49246	35.9411	1	1
Ctr	2021-04-07	1h	0.098248	10.1684	5.46904	26.4379	0.645601	3.1209	0.170683	20.6864	1	1
Ctr	2021-04-07	1h	0.132239	8.13475	9.16602	37.1917	0.827508	3.35766	0.307764	24.6453	1	1
Ctr	2021-04-07	1h	0.249264	5.08422	10.5137	42.3056	1.79726	7.23194	0.760341	24.8517	1	1
Ctr	2021-04-07	1h	0.621286	7.11791	5.34499	40.2465	2.66715	20.083	1.07343	13.2806	1	1
Ctr	2021-04-07	1h	4.12599	15.8829	54.9173	98.2985	88.1125	157.716	86.6133	55.8679	2	1
Ctr	2021-04-07	1h	0.981135	14.2358	21.2256	86.85	4.84606	19.8289	4.2088	24.4394	1	1
Ctr	2021-04-07	1h	0.414789	6.10106	7.80893	22.7931	3.35222	9.78461	0.764073	34.2601	1	1
Ctr	2021-04-07	1h	1.47446	5.71451	50.8166	83.0618	9.11297	14.8955	7.56939	61.1793	1	1
Ctr	2021-04-07	1h	0.64111	9.1516	33.9185	89.3461	5.12514	13.5004	4.57911	37.963	1	1
Ctr	2021-04-07	1h	4.24129	23.4116	61.53	99.163	86.5716	139.52	85.847	62.0494	2	1
Ctr	2021-04-07	1h	5.79948	7.24157	40.7467	83.2561	88.9846	181.818	74.0851	48.9414	2	1
Ctr	2021-04-07	1h	0.843089	10.3451	25.1733	72.0811	5.76145	16.4973	4.15292	34.9235	1	1
Ctr	2021-04-07	1h	8.66217	17.5867	70.3589	99.0605	111.953	157.622	110.901	71.0262	2	1
Ctr	2021-04-07	1h	5.51546	15.788	69.9978	98.6883	72.8277	102.678	71.8724	70.9282	2	1
Ctr	2021-04-07	1h	5.29478	12.6304	70.7178	98.574	77.5436	108.088	76.4378	71.7408	2	1
Ctr	2021-04-07	1h	3.56812	13.6829	42.8006	88.4233	78.885	162.971	69.7527	48.4042	2	1
Ctr	2021-04-07	1h	6.08287	20.3546	62.7872	96.1081	113.431	173.629	109.017	65.3297	2	1
Ctr	2021-04-07	1h	9.43251	7.77604	70.0814	97.8136	103.345	144.24	101.086	71.6479	2	1
Ctr	2021-04-07	1h	4.56137	10.9075	74.4811	98.2402	67.5403	89.0853	66.3517	75.8153	2	1
Ctr	2021-04-07	1h	5.62494	4.38966	64.06	98.4108	70.5012	108.306	69.3807	65.0946	2	1
Ctr	2021-04-07	1h	5.46056	12.2207	78.5783	98.7115	57.7379	72.5315	56.994	79.604	2	1
Ctr	2021-04-07	1h	7.07308	17.7755	75.7487	98.7337	110.988	144.666	109.583	76.7202	2	1
Ctr	2021-04-07	1h	6.56749	19.9974	69.8422	98.687	127.077	179.56	125.409	70.7714	2	1
Ctr	2021-04-07	1h	10.0584	18.8208	62.7987	96.1818	122.584	187.748	117.904	65.2917	2	1
Ctr	2021-04-07	1h	0.173836	5.99963	10.157	43.8707	1.50186	6.48693	0.658877	23.1521	1	1
Ctr	2021-04-07	1h	4.6155	3.67281	15.2616	70.6524	25.1921	116.625	17.7988	21.6009	1	1
Ctr	2021-04-07	1h	4.462	25.7097	66.3517	98.0908	81.2389	120.099	79.6879	67.6431	2	1
Ctr	2021-04-07	1h	6.40219	14.6657	84.6964	99.6558	97.2183	114.389	96.8837	84.9889	2	1
Ctr	2021-04-07	1h	0.670413	21.332	30.9593	90.1242	9.62847	28.029	8.67758	34.3519	1	1
Ctr	2021-04-07	1h	9.04014	19.5385	55.33	97.9214	81.8107	144.786	80.1102	56.5045	2	1
Ctr	2021-04-07	1h	6.65944	27.2779	79.0214	97.8429	137.782	170.6	134.81	80.7635	2	1
Ctr	2021-04-07	1h	4.36031	22.8559	64.7492	93.8638	84.5894	122.625	79.3989	68.9821	2	1
Ctr	2021-04-07	1h	11.1894	19.4543	69.0319	99.4854	114.575	165.12	113.985	69.389	2	1
Ctr	2021-04-07	1h	8.45466	18.3282	69.1561	95.9859	109.355	151.781	104.966	72.0482	2	1
Ctr	2021-04-07	1h	0.246833	6.66906	19.4797	61.0373	2.18559	6.84829	1.33403	31.9144	1	1
Ctr	2021-04-07	1h	11.3597	1.87488	62.7396	98.4225	143.32	224.833	141.059	63.7452	2	1
Ctr	2021-04-07	1h	3.66593	19.3504	76.3905	97.2265	72.2698	91.982	70.2655	78.5695	2	1
Ctr	2021-04-07	1h	0.235521	5.80512	3.71613	17.7095	1.19759	5.70719	0.212087	20.9839	1	1
Ctr	2021-05-25	1h	0.598144	23.3901	72.9059	93.7115	11.3216	14.5526	10.6097	77.7982	1	1
Ctr	2021-05-25	1h	6.04102	24.0008	61.9037	85.4914	111.503	153.991	95.3258	72.4092	2	1
Ctr	2021-05-25	1h	5.30328	16.2714	23.1327	46.2652	99.0917	198.182	45.8449	50.0003	2	1
Ctr	2021-05-25	1h	5.30308	21.3562	38.1325	66.642	113.492	198.343	75.6333	57.2199	2	1
Ctr	2021-05-25	1h	8.53531	35.5937	76.8576	95.0366	154.858	191.487	147.172	80.8716	2	1
Ctr	2021-05-25	1h	5.471	20.3392	64.6399	97.9271	100.607	152.416	98.5216	66.0082	2	1
Ctr	2021-05-25	1h	6.08909	21.3562	58.1529	65.7752	116.037	131.246	76.3234	88.4117	2	1
Ctr	2021-05-25	1h	5.40733	15.2741	73.1348	86.0244	106.118	124.821	91.2877	85.0164	2	1
Ctr	2021-05-25	1h	3.44292	23.7439	58.0208	94.2647	86.0647	139.827	81.1286	61.551	2	1
Ctr	2021-05-25	1h	7.28575	20.3392	42.1367	50.5734	132.337	158.834	66.9275	83.3179	2	1
Ctr	2021-05-25	1h	8.84532	18.3053	73.5544	95.3014	160.631	208.122	153.083	77.1808	2	1
Ctr	2021-05-25	1h	4.26521	28.4749	56.7232	96.9927	73.788	126.172	71.569	58.4819	2	1
Ctr	2021-05-25	1h	0.712543	10.1696	18.1189	52.671	4.17981	12.1506	2.20155	34.4001	1	1
Ctr	2021-05-25	1h	4.68573	16.2714	73.9299	88.3235	107.941	128.956	95.3374	83.7036	2	1
Ctr	2021-05-25	1h	7.51839	24.4071	71.7835	98.003	156.227	213.29	153.107	73.2462	2	1
Ctr	2021-05-25	1h	6.40661	23.3901	83.1811	98.2734	149.106	176.159	146.531	84.6425	2	1
Ctr	2021-05-25	1h	7.56096	13.2205	60.9571	94.1856	144.427	223.156	136.03	64.7202	2	1
Ctr	2021-05-25	1h	0.413693	13.0921	25.286	59.5359	2.32172	5.46649	1.38226	42.4718	1	1
Ctr	2021-05-25	1h	7.22633	19.9948	77.7586	96.0928	149.622	184.901	143.776	80.9203	2	1
Ctr	2021-05-25	1h	8.40707	20.3392	62.3283	94.4074	150.065	227.3	141.672	66.0206	2	1
Ctr	2021-05-25	1h	0.125611	12.2035	32.3754	75.1937	1.51683	3.52291	1.14056	43.0561	1	1
Ctr	2021-05-25	1h	4.5025	8.1089	78.3283	99.0193	114.496	144.741	113.374	79.1041	2	1
Ctr	2021-05-25	1h	2.20885	19.3223	59.2754	64.2198	47.5737	51.5419	30.5517	92.3009	1	1
Ctr	2021-05-25	1h	7.20277	31.5258	84.4396	99.2228	147.587	173.425	146.439	85.1011	2	1
Ctr	2021-05-25	1h	5.31049	13.4699	62.163	91.3613	111.962	164.551	102.29	68.0408	2	1
Ctr	2021-05-25	1h	4.96474	14.2375	42.5423	76.7288	100.526	181.308	77.1323	55.4449	2	1
Ctr	2021-05-25	1h	6.96216	29.4919	76.9829	98.3493	138.067	176.388	135.788	78.275	2	1
Ctr	2021-05-25	1h	7.91922	18.3053	75.0326	97.8753	145.054	189.213	141.972	76.6614	2	1
Ctr	2021-05-25	1h	7.06853	5.08481	69.0295	97.3094	150.765	212.53	146.708	70.9382	2	1
Ctr	2021-05-25	1h	5.3851	22.3732	55.4175	85.5369	118.572	183.015	101.422	64.7879	2	1
Ctr	2021-05-25	1h	0.944736	8.1357	18.4479	46.9998	7.96535	20.2934	3.7437	39.2509	1	1
Ctr	2021-05-25	1h	7.21356	28.4749	89.2802	96.9265	137.574	149.356	133.345	92.1113	2	1
Ctr	2021-05-25	1h	7.19785	19.3223	76.8181	95.1945	134.631	166.838	128.162	80.696	2	1
Ctr	2021-05-25	1h	7.11014	15.2544	86.0576	98.7272	125.7	144.206	124.1	87.1671	2	1
Ctr	2021-05-25	1h	4.77262	25.4241	76.8761	98.3667	100.961	129.184	99.3119	78.1526	2	1
Ctr	2021-05-25	1h	0.469971	10.1696	28.5098	86.4117	5.11824	15.5131	4.42276	32.993	1	1
Ctr	2021-05-25	1h	0.176759	13.2205	5.23654	12.2135	2.17272	5.06756	0.265365	42.875	1	1
Ctr	2021-05-25	1h	5.65418	13.2205	71.2284	79.1533	104.907	116.579	83.0371	89.9879	2	1
Ctr	2021-05-25	1h	6.90147	18.3053	86.6721	97.554	140.59	158.241	137.151	88.8453	2	1
Ctr	2021-05-25	1h	7.75308	6.10177	40.8347	87.6836	112.524	241.62	98.665	46.5705	2	1
Ctr	2021-05-25	1h	1.27056	9.15266	8.4254	30.6112	8.20241	29.801	2.51086	27.5239	1	1
Ctr	2021-05-25	1h	6.70131	8.42063	70.0326	96.1807	125.538	172.41	120.743	72.8136	2	1
Ctr	2021-05-25	1h	7.51468	8.1357	46.1456	92.4018	125.246	250.792	115.729	49.9401	2	1
Ctr	2021-05-25	1h	1.24776	14.1831	17.9732	67.9183	6.42858	24.2928	4.36618	26.4629	1	1
Ctr	2021-05-25	1h	5.19074	27.458	78.8569	97.4278	100.371	124.008	97.789	80.9387	2	1
Ctr	2021-05-25	1h	5.47136	7.11874	83.299	97.7797	134.44	157.812	131.455	85.1905	2	1
Ctr	2021-05-25	1h	7.26707	18.3053	64.3013	93.6853	144.799	210.968	135.655	68.6354	2	1
Ctr	2021-05-25	1h	6.39667	10.1696	74.0793	95.3688	120.327	154.907	114.754	77.6767	2	1
Ctr	2021-05-25	1h	6.5028	19.3223	34.3425	43.9362	128.443	164.324	56.4329	78.1646	2	1
Ctr	2021-05-25	1h	6.80882	23.7205	51.4786	74.2537	81.41	117.427	60.4499	69.3279	2	1
Ctr	2021-05-25	1h	6.42194	15.2544	37.4999	46.5598	142.746	177.233	66.462	80.5414	2	1
Ctr	2021-05-25	1h	8.01481	4.61528	64.4617	93.5362	134.152	194.659	125.481	68.9163	2	1
Ctr	2021-05-25	1h	5.70205	17.726	72.9425	92.3948	109.995	139.328	101.629	78.9466	2	1
Ctr	2021-05-25	1h	5.07645	20.3786	70.6396	81.383	101.754	117.23	82.8107	86.7989	2	1
Ctr	2021-05-25	1h	1.75512	9.15266	16.2172	72.7497	6.64607	29.8141	4.835	22.2917	1	1
Ctr	2021-05-25	1h	3.70846	26.441	81.639	98.9731	72.1403	87.4575	71.3995	82.4861	2	1
Ctr	2021-05-25	1h	0.463173	6.42857	7.72105	25.4863	2.15446	7.11161	0.549092	30.2949	1	1
Ctr	2021-05-25	1h	0.547735	9.15266	18.6681	46.4629	3.72361	9.26768	1.7301	40.1784	1	1
Ctr	2021-05-25	1h	5.85684	18.6188	58.2396	89.4046	134.884	207.063	120.593	65.1417	2	1
Ctr	2021-05-25	1h	2.08228	19.9985	64.9168	83.8317	40.3646	52.1257	33.8383	77.437	1	1
Ctr	2021-05-25	1h	2.18494	21.051	89.2923	99.1462	47.6742	52.9354	47.2672	90.0612	2	1
Ctr	2021-05-25	1h	5.84454	32.6291	79.2441	98.7674	128.196	159.78	126.616	80.233	2	1
Ctr	2021-05-25	1h	5.22121	7.27204	88.5884	97.9942	113.603	125.665	111.325	90.4018	2	1
Ctr	2021-05-25	1h	7.58823	22.4987	65.5098	98.9781	128.456	194.083	127.143	66.1861	2	1
Ctr	2021-05-25	1h	7.5313	16.1514	80.4392	98.2597	131.531	160.671	129.242	81.8638	2	1
Ctr	2021-05-25	1h	0.20497	10.6658	12.2372	28.2809	2.39266	5.52957	0.676665	43.2703	1	1
Ctr	2021-05-25	1h	5.32526	1.76447	61.1524	99.083	97.1824	157.461	96.2912	61.7184	2	1
Ctr	2021-05-25	1h	6.50652	5.58099	56.4936	97.7484	129.594	224.231	126.676	57.7949	2	1
Ctr	2021-05-25	1h	5.35502	8.57161	22.3823	56.051	87.0133	217.904	48.7719	39.932	2	1
Ctr	2021-05-25	1h	7.70549	21.9486	49.4892	92.0022	104.732	194.7	96.3556	53.7913	2	1
Ctr	2021-05-25	1h	3.22437	23.4119	88.296	96.679	65.3812	71.5886	63.2099	91.329	2	1
Ctr	2021-05-25	1h	7.20052	16.0957	57.0954	96.5434	119.696	202.395	115.558	59.1396	2	1
Ctr	2021-05-25	1h	7.59531	12.6298	63.0955	96.1459	145.516	221.74	139.908	65.6248	2	1
Ctr	2021-05-25	1h	5.83831	9.47233	75.8323	97.0226	128.715	164.683	124.883	78.1594	2	1
Ctr	2021-05-25	1h	3.82695	5.45407	52.4794	98.4066	78.2973	146.819	77.0497	53.3291	2	1
Ctr	2021-05-25	1h	6.06262	9.37351	65.6812	98.1344	117.996	176.298	115.795	66.9298	2	1
Ctr	2021-05-25	1h	8.3973	26.2458	83.3748	99.6654	157.679	188.488	157.152	83.6547	2	1
Ctr	2021-05-25	1h	7.5537	7.74064	59.7315	96.8734	160.019	259.521	155.016	61.6594	2	1
Ctr	2021-05-25	1h	6.0618	19.3223	91.7122	97.6028	122.661	130.54	119.721	93.9647	2	1
Ctr	2021-05-25	1h	4.14043	24.9972	61.9552	90.0374	98.6739	143.399	88.8434	68.8106	2	1
Ctr	2021-05-25	1h	5.11681	25.4241	81.7329	96.1777	116.243	136.787	111.8	84.9812	2	1
Ctr	2021-05-25	1h	4.95699	11.1866	70.4733	97.6814	95.4262	132.268	93.2136	72.1461	2	1
Ctr	2021-05-25	1h	4.14118	14.2375	53.5498	90.1851	79.9921	134.717	72.1409	59.3777	2	1
Ctr	2021-05-25	1h	0.708893	8.1357	13.4068	33.7934	3.65505	9.21299	1.23517	39.6728	1	1
Ctr	2021-05-25	1h	10.8875	24.6433	58.1983	92.7353	134.788	214.776	124.996	62.7574	2	1
Ctr	2021-05-25	1h	0.565394	12.2036	47.6346	87.6547	5.08804	9.36273	4.45991	54.3435	1	1
Ctr	2021-05-25	1h	6.27154	23.3901	80.0108	98.9113	120.874	149.427	119.558	80.8915	2	1
Ctr	2021-05-25	1h	5.1571	18.3053	42.7791	63.0309	96.563	142.276	60.8645	67.87	2	1
Ctr	2021-05-25	1h	6.08688	16.2714	72.9018	92.607	106.08	134.753	98.2374	78.7217	2	1
Ctr	2021-05-25	1h	1.40149	15.2544	19.6437	46.6716	7.38139	17.5375	3.44501	42.0891	1	1
Ctr	2021-05-25	1h	6.56843	18.2585	27.2062	35.7269	132.021	173.369	47.1671	76.1505	2	1
Ctr	2021-05-25	1h	9.32142	10.3435	38.6354	86.9653	118.871	267.569	103.377	44.4263	2	1
Ctr	2021-05-25	1h	5.8962	4.06785	61.7533	96.9983	98.8285	155.234	95.862	63.6643	2	1
Ctr	2021-05-25	1h	5.64388	19.3223	55.6588	70.8902	94.3049	120.112	66.853	78.514	2	1
Ctr	2021-05-25	1h	0.129727	10.1696	26.8055	69.6309	1.26131	3.27641	0.878261	38.4966	1	1
Ctr	2021-05-25	1h	10.3566	8.1357	48.2826	91.8728	154.273	293.554	141.735	52.5537	2	1
Ctr	2021-05-25	1h	7.33512	23.3901	64.2983	95.3198	147.243	218.282	140.352	67.4554	2	1
Ctr	2021-05-25	1h	7.81424	17.2884	66.9233	93.3766	98.1075	136.887	91.6095	71.6703	2	1
Ctr	2021-05-25	1h	7.74604	13.2205	38.9664	86.2182	106.301	235.206	91.6512	45.1951	2	1
Ctr	2021-05-25	1h	0.407008	9.15267	29.8027	72.9295	3.08403	7.54684	2.24916	40.8651	1	1
Ctr	2021-05-25	1h	9.19194	29.0896	73.6437	99.2394	142.873	192.53	141.787	74.2082	2	1
Ctr	2021-05-25	1h	1.44015	3.05089	20.9403	63.2619	6.52804	19.7216	4.12976	33.101	1	1
Ctr	2021-05-25	1h	7.06489	27.458	91.1257	99.1761	114.578	124.7	113.634	91.8827	2	1
Ctr	2021-05-25	1h	0.231806	8.1357	7.8383	21.69	1.62289	4.49085	0.352006	36.1378	1	1
Ctr	2021-05-25	1h	8.08776	9.30914	48.3662	95.385	135.473	267.172	129.221	50.7062	2	1
Ctr	2021-05-25	1h	6.80684	18.3053	77.5484	98.685	129.452	164.735	127.749	78.5818	2	1
Ctr	2021-05-25	1h	0.600017	9.15267	25.5979	56.6866	4.5974	10.181	2.60611	45.1569	1	1
Ctr	2021-05-25	1h	7.16465	29.4919	86.2892	98.9999	135.361	155.3	134.007	87.1609	2	1
Ctr	2021-05-25	1h	3.22969	12.7267	72.306	99.339	27.9354	38.3797	27.7508	72.7871	1	1
Ctr	2021-05-25	1h	4.43847	26.441	61.4359	95.2681	96.8253	150.146	92.2436	64.4873	2	1
Ctr	2021-05-25	1h	5.26826	29.4919	83.8618	97.0257	112.144	129.748	108.809	86.4325	2	1
Ctr	2021-05-25	1h	12.0252	5.08481	50.5272	93.7013	134.972	250.301	126.47	53.9237	2	1
Ctr	2021-05-25	1h	0.28654	11.1866	14.2653	55.3696	2.62481	10.188	1.45335	25.7638	1	1
Ctr	2021-05-25	1h	7.26493	24.4071	75.7307	99.1814	142.502	186.629	141.335	76.3558	2	1
Ctr	2021-05-25	1h	5.03292	21.3562	54.6744	69.5489	93.7191	119.216	65.1806	78.6129	2	1
Ctr	2021-05-25	1h	0.398748	10.1696	47.4946	93.0065	3.59892	7.04761	3.34723	51.0658	1	1
Ctr	2021-05-25	1h	7.59849	23.3901	88.1629	99.3942	120.657	136.028	119.926	88.7003	2	1
Ctr	2021-05-25	1h	6.55972	15.2544	11.1765	22.762	111.173	226.413	25.3051	49.1017	2	1
Ctr	2021-05-25	1h	5.39795	23.3901	51.9171	95.4114	86.0615	158.161	82.1125	54.4139	2	1
Ctr	2021-05-25	1h	5.51103	18.3053	48.0822	55.9357	109.918	127.872	61.4837	85.9598	2	1
Ctr	2021-05-25	1h	3.20681	13.2205	44.9996	92.2887	72.4472	148.58	66.8605	48.7596	2	1
Ctr	2021-05-25	1h	5.95458	18.3053	72.2806	99.3458	121.921	167.573	121.123	72.7566	2	1
Ctr	2021-05-25	1h	2.8449	28.475	88.5794	94.9119	49.4602	52.9961	46.9436	93.328	2	1
Ctr	2021-05-25	1h	6.48155	26.441	70.1476	80.2069	100.638	115.069	80.7184	87.4584	2	1
Ctr	2021-05-25	1h	8.17576	16.2714	62.5975	89.4242	139.569	199.383	124.809	70.0007	2	1
Ctr	2021-05-25	1h	7.41472	6.10178	59.9017	97.625	140.551	229.063	137.213	61.3589	2	1
Ctr	2021-05-25	1h	1.01518	10.7686	24.1174	54.3776	8.13059	18.3321	4.42122	44.3517	1	1
Ctr	2021-05-25	1h	6.99544	5.08481	76.7302	98.4665	130.282	167.189	128.284	77.9252	2	1
Ctr	2021-05-25	1h	7.56855	17.2884	60.3131	88.4535	134.083	196.643	118.601	68.1862	2	1
Ctr	2021-05-25	1h	0.43917	6.10178	18.7257	53.1193	3.39758	9.63792	1.80477	35.2522	1	1
Ctr	2021-05-25	1h	6.43345	31.1993	65.8734	95.7153	135.591	197.016	129.781	68.8222	2	1
Ctr	2021-05-25	1h	6.73337	26.441	72.2795	98.0369	141.025	191.281	138.257	73.7268	2	1
Ctr	2021-05-25	1h	0.239058	8.1357	9.09187	20.6979	2.8259	6.43325	0.584903	43.9265	1	1
Ctr	2021-05-25	1h	5.68414	25.3795	66.8679	96.5762	138.458	199.972	133.717	69.2386	2	1
Ctr	2021-05-25	1h	8.10093	30.5089	86.859	98.7091	138.548	157.45	136.76	87.9949	2	1
Ctr	2021-05-25	1h	0.149939	13.1997	33.285	71.1897	1.66506	3.56121	1.18535	46.7554	1	1
Ctr	2021-05-25	1h	6.10423	26.441	60.8889	91.8069	104.337	157.317	95.7885	66.3228	2	1
Ctr	2021-05-25	1h	0.897113	4.06785	3.51311	19.4389	3.48282	19.2713	0.677022	18.0726	1	1
Ctr	2021-05-25	1h	0.897233	9.33295	3.26663	11.9695	5.71157	20.9282	0.683647	27.2913	1	1
Ctr	2021-05-25	1h	7.68589	19.6569	75.4417	92.5356	128.836	158.028	119.219	81.5272	2	1
Ctr	2021-05-25	1h	5.65478	26.3143	65.2876	95.2755	134.612	196.441	128.252	68.5251	2	1
Ctr	2021-05-25	1h	7.05512	22.104	48.9097	89.3641	88.7139	162.091	79.2784	54.7308	2	1
Ctr	2021-05-25	1h	11.5239	30.7219	70.7272	93.0451	148.567	195.447	138.234	76.0139	2	1
Ctr	2021-05-25	1h	5.67904	20.866	50.6306	87.8257	105.171	182.434	92.3671	57.6489	2	1
Ctr	2021-05-25	1h	7.75954	7.05872	77.1454	96.5124	159.362	199.369	153.804	79.9332	2	1
Ctr	2021-05-25	1h	3.13802	15.2939	59.8705	88.2876	69.8976	103.074	61.7109	67.813	2	1
Ctr	2021-05-25	1h	10.2947	19.5663	65.1391	97.4675	135.888	203.329	132.447	66.8316	2	1
Ctr	2021-05-25	1h	3.69025	19.5368	55.0337	79.7471	85.2185	123.487	67.9593	69.0103	2	1
Ctr	2021-05-25	1h	8.87377	7.14291	59.7687	96.709	162.671	263.21	157.317	61.8026	2	1
Ctr	2021-05-25	1h	5.17406	13.5006	47.3838	83.3375	93.4852	164.419	77.9082	56.8577	2	1
Ctr	2021-05-25	1h	4.78192	18.0008	84.2491	95.3968	96.4779	109.244	92.0368	88.3144	2	1
Ctr	2021-05-25	1h	9.00524	30.7714	66.6896	98.7765	147.055	217.809	145.256	67.5157	2	1
Ctr	2021-05-25	1h	7.14682	7.89579	70.7005	97.4101	130.705	180.083	127.319	72.5803	2	1
Ctr	2021-05-25	1h	5.86352	29.1903	91.6473	98.6089	122.518	131.825	120.814	92.9401	2	1
Ctr	2021-05-25	1h	6.44231	15.0012	93.621	99.2098	109.662	116.208	108.795	94.3667	2	1
Ctr	2021-05-25	1h	7.40628	20.6291	64.176	96.1566	148.199	222.051	142.504	66.7411	2	1
Ctr	2021-05-25	1h	0.910218	13.5495	50.4158	90.7127	15.3228	27.5702	13.8997	55.5774	1	1
Ctr	2021-05-25	1h	3.63553	15.2519	61.5905	98.9035	88.5395	142.179	87.5686	62.2734	2	1
Ctr	2021-05-25	1h	0.108359	6.10077	5.47889	15.9252	1.15013	3.34304	0.183162	34.4039	1	1
Ctr	2021-05-25	1h	0.663921	11.1848	24.5037	45.4192	7.36699	13.6552	3.34603	53.9502	1	1
Ctr	2021-05-25	1h	7.47608	19.9981	71.0757	97.9096	140.896	194.089	137.95	72.5931	2	1
Ctr	2021-05-25	1h	6.79528	24.4031	34.5211	54.4258	108.833	171.585	59.2331	63.4279	2	1
Ctr	2021-05-25	1h	5.52304	9.47183	52.5237	98.3644	89.7315	168.046	88.2638	53.3971	2	1
Ctr	2021-05-25	1h	10.0926	28.4703	62.5414	90.3267	161.778	233.651	146.129	69.2391	2	1
Ctr	2021-05-25	1h	1.73426	25.7087	75.8212	90.5154	42.7225	51.0022	38.6705	83.766	1	1
Ctr	2021-05-25	1h	0.171719	8.10754	29.5869	78.7281	1.57885	4.20118	1.243	37.5811	1	1
Ctr	2021-05-25	1h	5.74937	29.4871	75.6203	96.9108	118.874	152.342	115.201	78.0308	2	1
Ctr	2021-05-25	1h	0.181492	15.2519	36.3424	67.9242	2.25626	4.21696	1.53255	53.5044	1	1
Ctr	2021-05-25	1h	6.50328	20.3359	21.3141	26.0061	115.79	141.28	30.1125	81.9583	2	1
Ctr	2021-05-25	1h	6.25563	19.3191	23.7496	41.1516	116.346	201.596	47.8784	57.7125	2	1
Ctr	2021-05-25	1h	7.61501	13.5826	79.9528	99.0762	124.488	154.263	123.338	80.6983	2	1
Ctr	2021-05-25	1h	6.36067	3.99955	76.8423	98.1064	141.56	180.733	138.88	78.3255	2	1
Ctr	2021-05-25	1h	0.404861	6.10077	13.4807	64.0941	3.18005	15.1195	2.03823	21.0327	1	1
Ctr	2021-05-25	1h	7.12144	25.4199	76.3205	98.945	118.91	154.16	117.656	77.1342	2	1
Ctr	2021-05-25	1h	6.77617	16.2687	75.2823	98.1342	126.932	165.462	124.563	76.7135	2	1
Ctr	2021-05-25	1h	3.22659	29.4871	53.7752	96.5309	80.7616	144.974	77.9599	55.7078	2	1
Ctr	2021-05-25	1h	0.120227	5.08398	8.79925	42.0697	0.95192	4.55119	0.40047	20.9159	1	1
Ctr	2021-05-25	1h	9.44066	18.2101	66.9626	94.0415	117.632	165.201	110.623	71.2054	2	1
Ctr	2021-05-25	1h	0.236799	11.1848	22.0743	62.5168	2.50172	7.08515	1.56399	35.3093	1	1
Ctr	2021-05-25	1h	7.2188	22.7011	67.759	92.8353	142.323	194.994	132.126	72.9884	2	1
Ctr	2021-05-25	1h	0.125483	6.10077	28.5601	78.7805	1.61759	4.46197	1.27434	36.2527	1	1
Ctr	2021-05-25	1h	5.60891	12.2015	60.9202	88.8827	123.404	180.047	109.685	68.54	2	1
Ctr	2021-05-25	1h	0.394587	12.2015	3.59204	18.5782	1.98596	10.2715	0.368957	19.3347	1	1
Ctr	2021-05-25	1h	6.30766	11.1848	83.9308	99.3194	124.433	147.247	123.586	84.5059	2	1
Ctr	2021-05-25	1h	3.44909	5.45403	42.7243	90.89	58.0103	123.409	52.7256	47.0066	2	1
Ctr	2021-05-25	1h	5.77533	20.3359	26.2479	49.1247	99.3817	185.999	48.8209	53.4312	2	1
Ctr	2021-05-25	1h	6.2031	29.4108	64.7792	97.7855	110.041	166.109	107.604	66.2462	2	1
Ctr	2021-05-25	1h	0.491842	13.2183	43.1037	67.5075	4.77811	7.48331	3.22559	63.8503	1	1
Ctr	2021-05-25	1h	6.09018	23.0744	46.5765	85.6379	109.671	201.646	93.9199	54.3878	2	1
Ctr	2021-05-25	1h	0.393707	7.11757	11.4672	47.9048	3.22947	13.4913	1.54707	23.9374	1	1
Ctr	2021-05-25	1h	4.04086	29.4871	87.6825	94.2017	83.4789	89.6856	78.6386	93.0796	2	1
Ctr	2021-05-25	1h	1.35505	5.08398	16.5419	60.4399	6.85873	25.06	4.14541	27.3692	1	1
Ctr	2021-05-25	1h	0.385052	5.08398	17.5143	49.9638	2.81357	8.02638	1.40577	35.0541	1	1
Ctr	2021-05-25	1h	4.0814	12.5577	64.5791	99.6204	92.5119	142.71	92.1608	64.8252	2	1
Ctr	2021-05-25	1h	5.23226	7.11757	58.7375	95.4424	94.2664	153.173	89.9701	61.5424	2	1
Ctr	2021-05-25	1h	8.93399	18.3023	76.386	99.4026	140.337	182.623	139.499	76.8451	2	1
Ctr	2021-05-25	1h	7.08592	22.3695	76.5809	99.3827	146.666	190.335	145.76	77.0565	2	1
Ctr	2021-05-25	1h	0.667881	15.2519	10.2736	25.7034	5.7541	14.3961	1.479	39.97	1	1
Ctr	2021-05-25	1h	9.14748	8.56947	74.3923	95.9546	134.86	173.948	129.404	77.5286	2	1
Ctr	2021-05-25	1h	0.727662	5.17173	39.2767	93.4776	4.63049	11.0205	4.32847	42.0172	1	1
Ctr	2021-05-25	1h	7.8819	26.4367	86.7271	99.4533	153.477	175.998	152.638	87.2038	2	1
Ctr	2021-05-25	1h	5.69466	25.4199	81.8867	88.9408	99.0511	107.584	88.0968	92.0687	2	1
Ctr	2021-05-25	1h	3.58604	33.5543	28.2461	34.9421	63.6122	78.6922	22.2274	80.8368	1	1
Ctr	2021-05-25	1h	4.20329	27.4535	54.5759	92.77	96.3018	163.697	89.3392	58.8293	2	1
Ctr	2021-05-25	1h	0.176097	15.2519	23.7904	77.2896	1.54192	5.00934	1.19174	30.7808	1	1
Ctr	2021-05-25	1h	5.07872	22.3695	70.3249	73.4673	101.163	105.684	74.322	95.7228	2	1
Ctr	2021-05-25	1h	4.49241	21.3527	69.6951	93.1143	71.4106	95.4061	66.4934	74.8491	2	1
Ctr	2021-05-25	1h	8.66241	7.11757	75.5051	98.7028	143.349	187.39	141.489	76.4974	2	1
Ctr	2021-05-25	1h	0.595352	12.2015	4.84106	14.0443	3.33192	9.66614	0.467944	34.47	1	1
Ctr	2021-05-25	1h	7.34574	25.7112	77.7774	99.467	137.143	175.388	136.412	78.1942	2	1
Ctr	2021-05-25	1h	5.02531	21.3527	56.9298	70.2498	97.7596	120.633	68.6759	81.0391	2	1
Ctr	2021-05-25	1h	6.08738	24.4031	63.4225	97.6453	140.331	216.054	137.027	64.9519	2	1
Ctr	2021-05-25	1h	0.137961	6.85565	12.7393	40.1018	1.33907	4.21525	0.536992	31.7673	1	1
Ctr	2021-05-25	1h	0.10692	6.10077	7.81002	27.5389	0.828334	2.92079	0.228114	28.3599	1	1
Ctr	2021-05-25	1h	1.01453	8.27477	10.6936	41.4691	4.76513	18.4789	1.97605	25.7869	1	1
Ctr	2021-05-25	1h	7.85027	19.6526	67.9002	96.7992	143.493	204.564	138.9	70.1454	2	1
Ctr	2021-05-25	1h	4.11416	18.6182	22.0438	41.6306	82.1111	155.07	34.1833	52.9511	2	1
Ctr	2021-05-25	1h	6.41865	4.13739	49.1128	98.6171	105.281	211.401	103.825	49.8015	2	1
Ctr	2021-05-25	1h	5.146	15.5152	7.19196	13.3555	109.838	203.97	14.6694	53.8501	2	1
Ctr	2021-05-25	1h	0.643524	5.17173	15.0811	56.9234	5.44478	20.5513	3.09935	26.4936	1	1
Ctr	2021-05-25	1h	7.41902	16.9539	68.4628	95.5332	154.508	215.601	147.606	71.6638	2	1
Ctr	2021-05-25	1h	9.00971	21.0506	65.8811	94.5185	140.982	202.264	133.254	69.7018	2	1
Ctr	2021-05-25	1h	6.73173	19.9981	16.9784	23.524	140.823	195.114	33.1273	72.1749	2	1
Ctr	2021-05-25	1h	0.176479	7.36771	27.4411	84.3077	1.69544	5.20893	1.42939	32.5488	1	1
Ctr	2021-05-25	1h	7.09251	26.7801	66.4481	99.0877	125.536	187.199	124.39	67.0599	2	1
Ctr	2021-05-25	1h	4.91198	19.9977	66.4721	98.4909	112.918	167.31	111.214	67.4906	2	1
Ctr	2021-05-25	1h	5.4773	16.954	55.8806	70.2135	113.93	143.152	79.9941	79.5866	2	1
Ctr	2021-05-25	1h	4.94967	23.4747	34.4592	49.2925	91.9407	131.517	45.3199	69.9076	2	1
Ctr	2021-05-25	1h	7.10054	29.2658	79.8135	99.1936	124.939	155.277	123.932	80.4623	2	1
Ctr	2021-05-25	1h	5.12038	19.9977	38.1168	62.4855	108.671	178.147	67.9039	61.001	2	1
Ctr	2021-05-25	1h	3.20075	19.9977	58.1738	98.6247	87.8174	148.881	86.6097	58.985	2	1
Ctr	2021-05-25	1h	5.09028	18.178	80.6084	97.9808	99.7755	121.279	97.7608	82.2696	2	1
Ctr	2021-05-25	1h	6.95176	10.9068	71.9089	95.2958	137.248	181.885	130.792	75.4586	2	1
Ctr	2021-05-25	1h	0.253427	5.6241	6.45854	37.9709	1.39439	8.19784	0.529461	17.0092	1	1
Ctr	2021-05-25	1h	0.157624	10.1678	13.7152	47.2446	1.15187	3.96783	0.544195	29.0302	1	1
Ctr	2021-05-25	1h	5.82363	21.3525	3.84329	6.30515	101.618	166.71	6.40717	60.9548	2	1
Ctr	2021-05-25	1h	0.131435	7.11749	10.7457	33.3208	1.38325	4.28925	0.460909	32.2491	1	1
Ctr	2021-05-25	1h	5.21508	28.47	64.5123	86.3225	100.76	134.825	86.9785	74.7341	2	1
Ctr	2021-05-25	1h	3.85458	25.4196	51.8927	95.9199	85.9875	158.942	82.4791	54.1	2	1
Ctr	2021-05-25	1h	7.21256	25.4196	77.002	98.4116	125.709	160.661	123.712	78.2448	2	1
Ctr	2021-05-25	1h	5.97242	19.3189	62.0141	97.6108	98.9014	155.672	96.5385	63.532	2	1
Ctr	2021-05-25	1h	7.17448	15.5149	76.0938	99.157	139.569	181.871	138.393	76.7407	2	1
Ctr	2021-05-25	1h	3.63826	20.9989	51.1641	97.3148	92.3745	175.698	89.8941	52.5759	2	1
Ctr	2021-05-25	1h	0.153805	9.767	33.1668	87.7881	1.91803	5.07676	1.6838	37.7805	1	1
Ctr	2021-05-25	1h	7.64572	28.47	72.7721	99.2459	151.164	206.156	150.024	73.325	2	1
Ctr	2021-05-25	1h	8.24779	25.9026	78.7889	98.4879	152.804	191.009	150.494	79.9985	2	1
Ctr	2021-05-25	1h	8.07383	4.06714	74.8943	99.4649	151.278	200.908	150.468	75.2973	2	1
Ctr	2021-05-25	1h	0.287163	7.11749	17.5969	51.0514	2.9659	8.60454	1.51414	34.469	1	1
Ctr	2021-05-25	1h	0.122298	6.1007	17.9821	58.1623	1.02362	3.31087	0.595364	30.9171	1	1
Ctr	2021-05-25	1h	4.08356	13.2182	58.0555	91.6203	80.663	127.298	73.9036	63.3653	2	1
Ctr	2021-05-25	1h	5.25108	29.4867	73.3399	98.7534	95.9709	129.226	94.7745	74.2657	2	1
Ctr	2021-05-25	1h	5.30464	17.2853	40.9747	56.4541	100.814	138.899	56.9136	72.5805	2	1
Ctr	2021-05-25	1h	7.98238	16.2685	76.5717	96.4523	157.554	198.46	151.964	79.3882	2	1
Ctr	2021-05-25	1h	5.80335	22.3692	78.399	96.8108	108.843	134.405	105.372	80.9817	2	1
Ctr	2021-05-25	1h	0.935959	7.11749	8.79461	33.5563	3.7469	14.2965	1.25732	26.2085	1	1
Ctr	2021-05-25	1h	2.47549	15.2518	34.716	63.4553	37.4356	68.4263	23.7549	54.7094	1	1
Ctr	2021-05-25	1h	0.28249	8.13427	24.6215	63.2366	1.569	4.02972	0.992179	38.9356	1	1
Ctr	2021-05-25	1h	0.153521	9.15106	22.4899	54.5218	2.12525	5.15221	1.15873	41.2493	1	1
Ctr	2021-05-25	1h	9.30291	7.11749	76.66	98.3578	147.039	188.657	144.625	77.9399	2	1
Ctr	2021-05-25	1h	7.92598	6.31501	61.9667	97.631	141.552	223.021	138.199	63.4703	2	1
Ctr	2021-05-25	1h	0.235085	11.1846	36.7179	64.431	2.46348	4.32281	1.58725	56.9879	1	1
Ctr	2021-05-25	1h	9.79471	5.08392	68.0063	97.919	149.103	214.686	146	69.4516	2	1
Ctr	2021-05-25	1h	0.197925	10.1678	31.3346	63.636	2.16637	4.39958	1.37859	49.2404	1	1
Ctr	2021-05-25	1h	6.99104	7.11749	71.3421	98.1965	123.883	170.514	121.648	72.6524	2	1
Ctr	2021-05-25	1h	7.00201	24.4028	81.5294	98.5385	137.846	166.604	135.831	82.7386	2	1
Ctr	2021-05-25	1h	4.93928	24.4028	62.6218	94.8586	99.7275	151.066	94.6001	66.0159	2	1
Ctr	2021-05-25	1h	6.02488	15.2518	69.6154	97.5004	100.64	140.953	98.1248	71.4002	2	1
Ctr	2021-05-25	1h	6.42543	22.1025	65.3997	99.0748	102.218	154.851	101.272	66.0104	2	1
Ctr	2021-05-25	1h	0.158134	9.15106	14.2451	36.2532	1.64476	4.18585	0.596278	39.2933	1	1
Ctr	2021-05-25	1h	5.54532	18.3021	44.7914	53.9874	109.115	131.517	58.9084	82.9663	2	1
Ctr	2021-05-25	1h	0.350247	11.0513	23.801	68.9512	3.15239	9.13242	2.17361	34.5187	1	1
Ctr	2021-05-25	1h	4.60812	16.2685	7.91984	19.7446	96.9505	241.703	19.1425	40.1115	2	1
Ctr	2021-05-25	1h	9.83707	22.3692	72.6544	99.3036	127.893	174.803	127.002	73.1639	2	1
Ctr	2021-05-25	1h	7.30018	21.3525	72.3286	84.1095	125.184	145.574	105.292	85.9934	2	1
Ctr	2021-05-25	1h	5.55837	26.4364	78.1709	87.1208	108.118	120.497	94.1935	89.727	2	1
Ctr	2021-05-25	1h	3.78395	27.4532	72.9089	90.7042	82.8758	103.104	75.1718	80.381	2	1
Ctr	2021-05-25	1h	9.43058	15.2518	73.4688	95.1451	150.245	194.573	142.95	77.2176	2	1
Ctr	2021-05-25	1h	0.337082	5.08392	3.42567	15.8645	1.65166	7.64894	0.262027	21.5933	1	1
Ctr	2021-05-25	1h	7.2064	26.4364	67.9868	90.961	154.671	206.938	140.691	74.7429	2	1
Ctr	2021-05-25	1h	5.61988	24.8239	81.2451	97.4186	110.603	132.621	107.748	83.3979	2	1
Ctr	2021-05-25	1h	0.280349	7.11749	10.5113	30.4209	2.42515	7.01864	0.737753	34.553	1	1
Ctr	2021-05-25	1h	0.13583	15.2518	29.4249	57.0408	2.15308	4.17378	1.22813	51.5858	1	1
Ctr	2021-05-25	1h	0.668551	4.06714	31.6678	79.2169	4.82794	12.0771	3.82454	39.9761	1	1
Ctr	2021-05-25	1h	1.16413	5.08392	9.81157	40.3442	6.22607	25.601	2.51186	24.3197	1	1
Ctr	2021-05-25	1h	0.17626	16.2685	19.8841	38.0766	2.41886	4.63194	0.921021	52.2214	1	1
Ctr	2021-05-25	1h	6.81165	13.2182	67.6984	97.673	119.983	173.108	117.191	69.3113	2	1
Ctr	2021-05-25	1h	6.91263	17.5572	50.7418	64.5172	131.3	166.945	84.7108	78.6485	2	1
Ctr	2021-05-25	1h	6.92252	16.2685	46.7059	97.6655	95.1598	198.986	92.9383	47.8223	2	1
Ctr	2021-05-25	1h	0.521405	13.2182	42.1636	68.3592	6.46859	10.4874	4.42188	61.6795	1	1
Ctr	2021-05-25	1h	6.16068	17.8924	53.0222	61.4327	130.775	151.518	80.3384	86.3094	2	1
Ctr	2021-05-25	1h	3.51008	15.7874	64.9247	97.4764	74.4476	111.774	72.5688	66.6056	2	1
Ctr	2021-05-25	1h	5.18176	12.6299	40.6859	78.4142	88.9899	171.511	69.7807	51.8859	2	1
Ctr	2021-05-25	1h	7.85336	19.9974	77.1265	96.4117	150.461	188.083	145.062	79.997	2	1
Ctr	2021-05-25	1h	4.93612	14.4422	74.486	97.0232	83.3304	108.544	80.8498	76.7713	2	1
Ctr	2021-05-25	1h	5.43927	28.7952	87.4829	98.6677	126.408	142.569	124.723	88.6642	2	1
Ctr	2021-05-25	1h	6.99882	14.5912	58.8559	72.3676	140.934	173.289	101.991	81.3291	2	1
Ctr	2021-05-25	1h	7.82676	7.1418	55.5427	93.565	138.156	232.731	129.265	59.3627	2	1
Ctr	2021-05-25	1h	7.10579	11.7054	67.4755	97.4262	141.885	204.865	138.234	69.258	2	1
Ctr	2021-05-25	1h	5.99981	21.1731	69.9604	97.1587	134.215	186.394	130.402	72.0064	2	1
Ctr	2021-05-25	1h	6.59936	13.2203	27.2714	54.163	94.1695	187.027	51.0051	50.3507	2	1
Ctr	2021-05-25	1h	5.8403	27.4575	93.0373	99.2578	133.754	142.697	132.762	93.733	2	1
Ctr	2021-05-25	1h	7.13961	28.6385	81.533	92.1629	127.872	144.544	117.851	88.4662	2	1
Ctr	2021-05-25	1h	5.57083	23.9947	89.1429	99.283	132.026	147.044	131.079	89.7867	2	1
Ctr	2021-05-25	1h	5.03726	8.99801	62.831	98.7606	91.2152	143.376	90.0846	63.6195	2	1
Ctr	2021-05-25	1h	4.25941	21.3558	48.3856	87.8955	92.6237	168.257	81.4121	55.049	2	1
Ctr	2021-05-25	1h	2.00523	20.3389	82.8678	99.4131	53.7087	64.4321	53.3934	83.357	2	1
Ctr	2021-05-25	1h	6.39627	15.2542	49.3517	84.6161	104.323	178.868	88.2743	58.3243	2	1
Ctr	2021-05-25	1h	3.66133	14.2372	74.1977	91.8769	71.7753	88.8772	65.9449	80.7578	2	1
Ctr	2021-05-25	1h	6.91164	29.4914	76.6796	98.9855	140.865	181.842	139.436	77.4654	2	1
Ctr	2021-05-25	1h	0.253924	9.15251	7.74711	18.6763	3.4755	8.37856	0.649096	41.4809	1	1
Ctr	2021-05-25	1h	5.65349	19.5895	65.4625	86.8738	118.339	157.045	102.805	75.3536	2	1
Ctr	2021-05-25	1h	7.46639	15.2542	74.5801	98.4777	115.27	152.206	113.515	75.733	2	1
Ctr	2021-05-25	1h	9.15345	23.7903	57.8518	96.1081	138.023	229.295	132.651	60.1945	2	1
Ctr	2021-05-25	1h	4.49498	8.13556	59.0485	95.0251	84.9039	136.633	80.6801	62.1399	2	1
Ctr	2021-05-25	1h	0.137738	6.10167	16.0088	55.496	1.31311	4.55202	0.728722	28.8467	1	1
Ctr	2021-05-25	1h	0.191574	8.13556	23.4361	76.337	1.33104	4.33551	1.01608	30.7008	1	1
Ctr	2021-05-25	1h	3.43014	21.0788	47.8354	77.3913	62.9986	101.923	48.7555	61.8098	2	1
Ctr	2021-05-25	1h	5.9248	17.2881	62.8464	98.5721	128.33	201.28	126.497	63.7568	2	1
Ctr	2021-05-25	1h	0.15463	14.593	29.0357	55.7957	2.66082	5.1131	1.48462	52.0393	1	1
Ctr	2021-05-25	1h	0.571431	12.2033	14.7522	38.0474	2.60012	6.70597	0.989276	38.7731	1	1
Ctr	2021-05-25	1h	2.78937	19.322	49.8815	61.2114	39.2757	48.1966	24.0412	81.4906	1	1
Ctr	2021-05-25	1h	0.430931	6.10167	23.3444	69.5161	2.84554	8.47357	1.97811	33.5814	1	1
Ctr	2021-05-25	1h	0.159551	9.15251	18.5464	61.6831	1.11994	3.72478	0.690813	30.0672	1	1
Ctr	2021-05-25	1h	0.665203	5.08473	11.4247	45.204	4.20175	16.625	1.89936	25.2736	1	1
Ctr	2021-05-25	1h	5.02055	25.4236	74.8196	99.3239	87.9104	116.702	87.316	75.3288	2	1
Ctr	2021-05-25	1h	5.2628	21.3558	93.9863	98.7965	99.8367	104.946	98.6352	95.1311	2	1
Ctr	2021-05-25	1h	8.09508	23.5705	68.8259	95.1772	142.432	196.965	135.563	72.3134	2	1
Ctr	2021-05-25	1h	8.24116	17.2881	50.3985	92.593	122.475	225.013	113.403	54.4301	2	1
Ctr	2021-05-25	1h	0.3546	3.05084	7.00163	41.0465	1.44329	8.4612	0.592421	17.0578	1	1
Ctr	2021-05-25	1h	6.7697	23.3897	61.4725	71.427	137.198	159.415	97.9963	86.0635	2	1
Ctr	2021-05-25	1h	6.56102	28.4745	73.2265	95.674	116.634	152.388	111.588	76.5375	2	1
Ctr	2021-05-25	1h	0.200941	6.10167	4.961	25.2325	1.25706	6.3936	0.317187	19.6612	1	1
Ctr	2021-05-25	1h	5.27426	8.13556	43.0761	91.7539	93.9859	200.194	86.2357	46.9474	2	1
Ctr	2021-05-25	1h	0.178378	8.33416	3.21922	12.7478	1.08848	4.31026	0.138757	25.2531	1	1
Ctr	2021-05-25	1h	1.09477	17.2881	28.3091	55.4893	7.45155	14.6059	4.13481	51.0173	1	1
Ctr	2021-05-25	1h	4.52009	29.363	65.4432	92.146	102.964	144.977	94.8776	71.0211	2	1
Ctr	2021-05-25	1h	8.9672	10.1695	48.1374	93.5659	124.781	242.541	116.753	51.4475	2	1
Ctr	2021-05-25	1h	2.03825	15.2542	55.8508	94.4955	45.1606	76.4084	42.6747	59.1042	1	1
Ctr	2021-05-25	1h	0.149848	7.11862	24.4652	61.6201	1.37712	3.46852	0.848581	39.7034	1	1
Ctr	2021-05-25	1h	7.45221	5.08473	82.0421	98.6526	127.939	153.842	126.215	83.1626	2	1
Ctr	2021-05-25	1h	3.64854	13.2203	76.4384	98.8213	75.0641	97.0446	74.1794	77.3501	2	1
Ctr	2021-05-25	1h	9.13076	23.3897	78.6707	99.1579	142.2	179.231	141.002	79.3388	2	1
Ctr	2021-05-25	1h	0.195619	11.4899	6.35817	18.7972	2.2014	6.5082	0.413802	33.825	1	1
Ctr	2021-05-25	1h	4.18117	18.305	57.8495	98.2628	103.178	175.258	101.386	58.8723	2	1
Ctr	2021-05-25	1h	3.79557	16.2711	26.9279	73.9589	66.1428	181.665	48.9185	36.4093	2	1
Ctr	2021-05-25	1h	0.529445	9.15251	4.01956	8.37631	2.60172	5.42168	0.217928	47.9873	1	1
Ctr	2021-05-25	1h	0.128875	10.1695	5.3041	12.9717	1.70354	4.16617	0.220978	40.8898	1	1
Ctr	2021-05-25	1h	1.76669	5.08473	1.16889	7.44083	5.78131	36.8023	0.430177	15.7091	1	1
Ctr	2021-05-25	1h	0.353151	7.11862	19.2801	50.1677	4.24604	11.0484	2.13014	38.4313	1	1
Ctr	2021-05-25	1h	5.6478	26.3154	67.0192	96.7951	104.322	150.672	100.979	69.2382	2	1
Ctr	2021-05-25	1h	7.21815	27.3681	82.7364	98.5891	139.097	165.749	137.135	83.9204	2	1
Ctr	2021-05-25	1h	5.57992	19.9997	49.9899	79.8828	115.02	183.8	91.8816	62.579	2	1
Ctr	2021-05-25	1h	5.35361	14.7367	12.5213	28.5817	75.7672	172.95	21.6556	43.8087	2	1
Ctr	2021-05-25	1h	6.62355	13.684	72.841	97.4734	152.181	203.644	148.336	74.7291	2	1
Ctr	2021-05-25	1h	7.82033	17.8945	61.3555	95.1504	136.771	212.105	130.138	64.4826	2	1
Ctr	2021-05-25	1h	8.38926	16.8419	77.7891	97.5961	134.643	168.927	131.407	79.7052	2	1
Ctr	2021-05-25	1h	7.68306	25.2628	63.9705	95.8857	149.872	224.643	143.706	66.7154	2	1
Ctr	2021-05-25	1h	7.05283	10.5878	69.1869	93.7955	151.363	205.2	141.971	73.7636	2	1
Ctr	2021-05-25	1h	6.63757	29.9989	70.122	98.444	133.916	188.004	131.832	71.2304	2	1
Ctr	2021-05-25	1h	4.72002	28.0818	56.6782	94.4738	94.2216	157.053	89.0147	59.9936	2	1
Ctr	2021-05-25	1h	0.725273	12.0007	19.103	66.3346	6.68515	23.214	4.43457	28.7979	1	1
Ctr	2021-05-25	1h	5.96095	27.9097	60.942	97.5944	110.638	177.178	107.976	62.4441	2	1
Ctr	2021-05-25	1h	2.80331	22.3278	61.1788	95.7186	63.5379	99.4096	60.8176	63.9153	2	1
Ctr	2021-05-25	1h	5.61668	14.597	28.4442	66.4863	106.005	247.779	70.4787	42.782	2	1
Ctr	2021-05-25	1h	6.72321	29.2314	84.467	97.3849	144.833	166.983	141.046	86.7352	2	1
Ctr	2021-05-25	1h	10.104	12.3541	79.2307	95.1191	151.413	181.776	144.023	83.2963	2	1
Ctr	2021-05-25	1h	9.44839	25.4553	68.6629	93.6631	154.908	211.31	145.092	73.3083	2	1
Ctr	2021-05-25	1h	3.116	21.8188	66.3066	86.8485	78.2404	102.48	67.9506	76.3474	2	1
Ctr	2021-05-25	1h	0.82645	6.10164	15.7243	39.9974	5.34743	13.6021	2.13883	39.3133	1	1
Ctr	2021-05-25	1h	5.66297	9.15246	27.1866	64.0947	84.4	198.98	54.096	42.4163	2	1
Ctr	2021-05-25	1h	8.2475	28.4743	79.9701	97.8582	147.543	180.546	144.383	81.7203	2	1
Ctr	2021-05-25	1h	6.79174	32.3095	76.4175	98.3999	125.419	161.498	123.412	77.6601	2	1
Ctr	2021-05-25	1h	0.613812	14.2372	15.8397	35.8664	3.52131	7.97342	1.26297	44.1631	1	1
Ctr	2021-05-25	1h	0.116795	7.11858	25.2132	70.6724	1.3305	3.72938	0.940295	35.6761	1	1
Ctr	2021-05-25	1h	5.91385	23.3896	69.1541	96.9237	120.259	168.551	116.56	71.349	2	1
Ctr	2021-05-25	1h	4.76182	20.3388	57.2264	76.6615	89.3651	119.715	68.5086	74.6481	2	1
Ctr	2021-05-25	1h	1.99243	4.06776	68.97	97.1792	31.731	44.7091	30.8359	70.9721	1	1
Ctr	2021-05-25	1h	0.105509	9.15246	12.3379	46.4302	0.900685	3.38946	0.418189	26.5731	1	1
Ctr	2021-05-25	1h	7.53647	25.4235	66.1479	98.2302	139.875	207.716	137.399	67.3396	2	1
Ctr	2021-05-25	1h	4.94519	24.4066	63.3671	83.8348	110.179	145.767	92.3685	75.5857	2	1
Ctr	2021-05-25	1h	6.56099	10.1694	77.4257	94.5282	127.968	156.234	120.965	81.9075	2	1
Ctr	2021-05-25	1h	6.62939	21.3557	59.9961	95.6508	139.928	223.085	133.842	62.7241	2	1
Ctr	2021-05-25	1h	0.617938	6.10164	16.421	39.213	3.34947	7.99848	1.31343	41.8763	1	1
Ctr	2021-05-25	1h	0.104786	10.1694	25.8138	82.2652	0.935868	2.98249	0.769894	31.3788	1	1
Ctr	2021-05-25	1h	6.35295	22.3727	80.2187	99.3626	129.274	160.124	128.45	80.7333	2	1
Ctr	2021-05-25	1h	3.60877	27.6938	71.0455	89.2206	73.6792	92.5281	65.737	79.629	2	1
Ctr	2021-05-25	1h	0.180496	13.8469	26.9971	62.0931	2.63089	6.05104	1.6336	43.4784	1	1
Ctr	2021-05-25	1h	4.53035	27.4574	68.1746	97.9636	98.9178	142.14	96.9035	69.5918	2	1
Ctr	2021-05-25	1h	5.72949	30.5082	86.7176	99.3727	132.992	152.4	132.158	87.265	2	1
Ctr	2021-05-25	1h	6.94494	14.2372	80.9088	98.8431	127.717	156.027	126.239	81.8557	2	1
Ctr	2021-05-25	1h	8.80791	22.94	82.7261	99.266	137.356	164.818	136.348	83.3377	2	1
Ctr	2021-05-25	1h	0.614004	8.13552	27.7256	81.6561	6.03779	17.7822	4.93023	33.9541	1	1
Ctr	2021-05-25	1h	5.64485	25.381	70.0027	97.9574	126.399	176.875	123.817	71.4624	2	1
Ctr	2021-05-25	1h	4.65298	8.13552	48.6567	85.6118	97.012	170.693	83.0537	56.8342	2	1
Ctr	2021-05-25	1h	5.41715	27.4574	92.2007	98.3944	99.9487	106.663	98.3439	93.7053	2	1
Ctr	2021-05-25	1h	0.7252	12.2033	31.9928	69.7498	4.38459	9.55916	3.05824	45.8679	1	1
Ctr	2021-05-25	1h	6.43578	7.11858	83.4718	98.0653	139.469	163.852	136.77	85.1186	2	1
Ctr	2021-05-25	1h	1.20133	24.4066	53.6373	97.6094	21.3719	38.8926	20.8609	54.951	1	1
Ctr	2021-05-25	1h	3.32902	29.4913	46.2614	93.0626	75.0702	151.016	69.8623	49.71	2	1
Ctr	2021-05-25	1h	5.18408	20.3388	80.4413	98.7323	95.3679	117.053	94.1589	81.4742	2	1
Ctr	2021-05-25	1h	6.29118	4.06776	61.5105	97.4616	138.937	220.141	135.41	63.1126	2	1
Ctr	2021-05-25	1h	5.34168	23.3896	66.4727	86.1279	91.1931	118.158	78.5427	77.179	2	1
Ctr	2021-05-25	1h	7.40761	14.2372	70.6471	97.5267	139.571	192.675	136.119	72.4387	2	1
Ctr	2021-05-25	1h	6.34229	31.5251	83.213	93.8428	130.473	147.14	122.44	88.6728	2	1
Ctr	2021-05-25	1h	9.79451	24.4066	72.7271	96.6702	128.568	170.895	124.287	75.2322	2	1
Ctr	2021-05-25	1h	7.06806	22.3727	65.4114	92.0149	141.89	199.598	130.56	71.0878	2	1
Ctr	2021-05-25	1h	4.73129	18.3049	68.6774	98.5535	81.6226	117.13	80.4419	69.6854	2	1
Ctr	2021-05-25	1h	8.41647	10.1694	48.6545	66.8233	147.702	202.858	98.6996	72.8106	2	1
Ctr	2021-05-25	1h	9.05434	15.7153	48.1171	96.5879	130.943	262.848	126.475	49.8169	2	1
Ctr	2021-05-25	1h	0.21344	8.13552	11.7143	35.1173	1.63663	4.9063	0.574738	33.3576	1	1
Ctr	2021-05-25	1h	0.33663	4.06776	9.1597	33.3792	2.37732	8.66328	0.79353	27.4413	1	1
Ctr	2021-05-25	1h	6.60993	3.42763	69.3428	97.808	136.636	192.725	133.641	70.8969	2	1
Ctr	2021-05-25	1h	3.9807	27.4574	58.6961	98.849	91.9579	154.865	90.8995	59.3796	2	1
Ctr	2021-05-25	1h	3.41039	24.4066	46.8328	86.0225	82.7349	151.968	71.1706	54.4425	2	1
Ctr	2021-05-25	1h	4.32161	13.9276	55.438	92.3159	92.4882	154.012	85.3814	60.0525	2	1
Ctr	2021-05-25	1h	0.926941	1.01694	1.90985	13.6323	4.55027	32.4793	0.620305	14.0098	1	1
Ctr	2021-05-25	1h	7.12198	8.41994	55.2476	90.4622	149.487	244.77	135.229	61.0726	2	1
Ctr	2021-05-25	1h	8.35773	17.8924	2.61292	3.81615	154.928	226.27	5.91227	68.4701	2	1
Ctr	2021-05-25	1h	6.90888	21.0498	41.533	93.1265	98.3071	220.427	91.5499	44.5985	2	1
Ctr	2021-05-25	1h	7.36967	4.28552	74.6997	99.4465	147.413	196.249	146.597	75.1154	2	1
Ctr	2021-05-25	1h	4.57223	2.35286	65.1733	99.5576	103.431	158	102.974	65.4629	2	1
Ctr	2021-05-25	1h	7.24233	14.0421	70.7805	99.2667	142.229	199.47	141.186	71.3034	2	1
Ctr	2021-05-25	1h	7.44911	32.6035	84.0325	98.8654	149.29	175.641	147.596	84.9969	2	1
Ctr	2021-05-25	1h	0.486958	10.4331	16.6489	49.3244	3.46475	10.2647	1.70897	33.754	1	1
Ctr	2021-05-25	1h	5.5449	26.6663	89.9118	99.5762	121.707	134.788	121.191	90.2946	2	1
Ctr	2021-05-25	1h	4.51338	17.3684	70.1624	97.2942	130.429	180.865	126.9	72.1137	2	1
Ctr	2021-05-25	1h	8.22306	28.1329	57.676	91.408	137.182	217.413	125.395	63.0973	2	1
Ctr	2021-06-01	1h	0.228544	8.13323	21.2651	53.8364	2.44997	6.20255	1.31898	39.4995	1	1
Ctr	2021-06-01	1h	4.27023	12.7256	37.2285	85.427	76.556	175.671	65.3995	43.5793	2	1
Ctr	2021-06-01	1h	2.2113	12.1998	38.7239	81.863	28.284	59.7928	23.1541	47.3033	1	1
Ctr	2021-06-01	1h	0.381555	14.2331	52.3592	94.1195	6.98914	12.5635	6.57815	55.6305	1	1
Ctr	2021-06-01	1h	1.27345	11.0188	21.9587	78.2474	9.02311	32.1529	7.06035	28.0631	1	1
Ctr	2021-06-01	1h	5.52121	23.383	65.3285	98.3377	113.65	171.075	111.761	66.4328	2	1
Ctr	2021-06-01	1h	0.30955	7.11657	13.8203	47.8821	1.99484	6.91137	0.955171	28.8632	1	1
Ctr	2021-06-01	1h	0.233036	9.14988	19.5068	55.3424	1.77154	5.026	0.980413	35.2475	1	1
Ctr	2021-06-01	1h	0.175	14.2331	25.1926	58.9542	1.56435	3.6608	0.922251	42.7325	1	1
Ctr	2021-06-01	1h	0.1655	12.1998	2.68114	10.3336	1.25501	4.83702	0.129687	25.9459	1	1
Ctr	2021-06-01	1h	9.74397	18.4608	69.8543	94.2069	100.601	135.672	94.7729	74.1499	2	1
Ctr	2021-06-01	1h	3.38459	16.2665	81.9158	98.478	57.8783	69.5804	56.9974	83.1818	2	1
Ctr	2021-06-01	1h	4.99905	15.2498	18.729	26.5944	95.9123	136.191	25.5074	70.4246	2	1
Ctr	2021-06-01	1h	4.07293	12.1998	20.311	28.3079	81.0242	112.925	22.9362	71.7502	2	1
Ctr	2021-06-01	1h	4.76735	19.3164	69.3959	96.4381	79.6335	110.665	76.797	71.9591	2	1
Ctr	2021-06-01	1h	1.44382	6.09992	3.29802	19.1329	5.91975	34.3425	1.13262	17.2374	1	1
Ctr	2021-06-01	1h	0.138352	8.13323	14.5467	46.81	1.35743	4.36808	0.635411	31.076	1	1
Ctr	2021-06-01	1h	0.316738	5.08327	5.67778	34.2449	1.59488	9.61933	0.546165	16.5799	1	1
Ctr	2021-06-01	1h	7.40353	15.2498	59.4862	91.2289	110.872	170.035	101.147	65.2055	2	1
Ctr	2021-06-01	1h	0.140117	5.08327	18.9207	72.5531	1.0747	4.12104	0.77973	26.0785	1	1
Ctr	2021-06-01	1h	8.15959	17.2831	56.3298	90.2024	109.755	175.754	99.002	62.4482	2	1
Ctr	2021-06-01	1h	0.156634	5.08327	15.0095	48.139	1.64641	5.28044	0.792566	31.1794	1	1
Ctr	2021-06-01	1h	0.049074	9.14988	1.14508	6.72995	0.278811	1.63864	0.018764	17.0147	1	1
Ctr	2021-06-01	1h	2.98295	22.3664	65.0968	92.802	68.1074	97.094	63.2051	70.1459	2	1
Ctr	2021-06-01	1h	6.02673	8.13323	82.4996	98.4295	121.965	145.515	120.049	83.8159	2	1
Ctr	2021-06-01	1h	3.55565	15.5543	84.4204	97.5864	69.0098	79.7724	67.3442	86.5084	2	1
Ctr	2021-06-01	1h	1.20779	16.2665	82.4554	98.0292	18.0307	21.4363	17.6754	84.1131	1	1
Ctr	2021-06-01	1h	0.710184	13.2165	59.2242	92.8455	6.29984	9.87622	5.84911	63.7879	1	1
Ctr	2021-06-01	1h	3.36501	14.2331	72.9971	93.3445	65.1152	83.2655	60.7814	78.2019	2	1
Ctr	2021-06-01	1h	4.59631	14.2331	87.8103	99.4949	100.861	114.282	100.352	88.2561	2	1
Ctr	2021-06-01	1h	3.67482	22.3664	69.1946	88.3424	79.4234	101.402	70.1645	78.3255	2	1
Ctr	2021-06-01	1h	0.125431	6.09992	23.867	66.6571	1.31751	3.67961	0.878213	35.8057	1	1
Ctr	2021-06-01	1h	0.118666	11.1832	15.4557	59.184	0.806643	3.08885	0.477404	26.1146	1	1
Ctr	2021-06-01	1h	0.133244	12.1998	10.5051	24.023	1.9585	4.47868	0.47049	43.7293	1	1
Ctr	2021-06-01	1h	5.56702	18.2998	93.7962	99.0633	79.894	84.3805	79.1456	94.6831	2	1
Ctr	2021-06-01	1h	8.5208	3.04996	62.4527	98.2456	124.598	196.008	122.412	63.5679	2	1
Ctr	2021-06-01	1h	7.77725	17.2831	78.815	97.8289	113.31	140.646	110.85	80.5641	2	1
Ctr	2021-06-01	1h	3.34105	31.5163	57.5891	97.4943	71.0701	120.317	69.2893	59.0692	2	1
Ctr	2021-06-01	1h	4.51368	23.383	89.5053	95.3056	97.258	103.561	92.6922	93.9141	2	1
Ctr	2021-06-01	1h	3.80349	11.1832	82.614	96.4693	58.1459	67.8976	56.0929	85.6376	2	1
Ctr	2021-06-01	1h	5.09047	21.3497	92.3254	99.7496	85.8227	92.724	85.6078	92.5572	2	1
Ctr	2021-06-01	1h	0.107331	4.06661	12.7264	41.8214	1.05934	3.4812	0.443031	30.4303	1	1
Ctr	2021-06-01	1h	0.385029	9.14988	10.7416	36.4076	2.21502	7.50759	0.806436	29.5037	1	1
Ctr	2021-06-01	1h	0.264157	14.2331	19.6009	45.0412	3.1692	7.28254	1.42745	43.5177	1	1
Ctr	2021-06-01	1h	0.125678	5.08327	4.58881	18.5741	0.935788	3.78779	0.173815	24.7054	1	1
Ctr	2021-06-01	1h	5.19277	18.2998	49.743	95.3139	96.633	185.161	92.1047	52.1887	2	1
Ctr	2021-06-01	1h	5.12637	28.4663	79.8956	99.2317	109.503	136.004	108.661	80.5142	2	1
Ctr	2021-06-01	1h	6.84764	9.14988	18.3099	37.2494	27.8989	56.7571	10.3922	49.1549	1	1
Ctr	2021-06-01	1h	5.7501	22.3664	53.0178	87.5078	94.5776	156.104	82.7628	60.5864	2	1
Ctr	2021-06-01	1h	3.88882	28.4663	68.2561	97.8648	95.2572	136.579	93.2233	69.7454	2	1
Ctr	2021-06-01	1h	4.68523	15.2498	54.0504	78.167	90.0002	130.157	70.3504	69.1474	2	1
Ctr	2021-06-01	1h	0.433271	7.11657	8.79543	59.1623	1.68029	11.3024	0.994098	14.8666	1	1
Ctr	2021-06-01	1h	0.114894	6.09992	21.696	62.0062	0.819334	2.34162	0.508038	34.9901	1	1
Ctr	2021-06-01	1h	4.94991	4.06661	60.2395	98.1706	109.299	178.121	107.299	61.3621	2	1
Ctr	2021-06-01	1h	0.504168	4.73589	34.6957	88.3158	7.10524	18.086	6.27505	39.2859	1	1
Ctr	2021-06-01	1h	4.10502	23.1504	65.1756	97.7524	65.6272	98.4297	64.1521	66.6741	2	1
Ctr	2021-06-01	1h	0.152643	3.15687	11.9819	41.5729	1.1492	3.98733	0.477757	28.8214	1	1
Ctr	2021-06-01	1h	3.7773	11.9959	37.3417	90.1085	78.9028	190.399	71.0982	41.4408	2	1
Ctr	2021-06-01	1h	1.33851	9.99798	20.2632	36.5549	10.3739	18.7145	3.79216	55.4323	1	1
Ctr	2021-06-01	1h	6.3896	29.3537	73.0326	98.908	116.211	157.385	114.942	73.8389	2	1
Ctr	2021-06-01	1h	8.74945	20.8625	68.1451	99.2189	107.596	156.66	106.756	68.6815	2	1
Ctr	2021-06-01	1h	4.09031	27.9954	76.0519	97.6706	68.9754	88.5825	67.3687	77.8657	2	1
Ctr	2021-06-01	1h	1.4873	14.9958	62.1106	92.5598	32.7257	48.7692	30.2908	67.1032	1	1
Ctr	2021-06-01	1h	3.45918	13.9486	12.5976	29.3652	65.2639	152.131	19.1649	42.8997	1	1
Ctr	2021-06-01	1h	4.62607	22.8502	94.9898	99.4118	84.0871	88.0015	83.5925	95.5519	2	1
Ctr	2021-06-01	1h	2.73293	17.1427	61.4802	97.8946	69.3268	110.389	67.8672	62.8025	2	1
Ctr	2021-06-01	1h	5.9927	5.29193	67.6635	98.3613	127.273	185.015	125.188	68.7907	2	1
Ctr	2021-06-01	1h	0.069307	2.105	7.45934	36.4535	0.553863	2.7067	0.201902	20.4626	1	1
Ctr	2021-06-01	1h	6.95315	23.3859	89.6958	97.4821	108.361	117.768	105.633	92.0125	2	1
Ctr	2021-06-01	1h	0.309002	11.1846	19.1146	39.1233	2.80063	5.73226	1.0957	48.8574	1	1
Ctr	2021-06-01	1h	0.162503	9.15101	7.17824	17.7826	2.26191	5.60341	0.402226	40.3667	1	1
Ctr	2021-06-01	1h	0.525561	11.1846	20.3662	64.2683	2.2022	6.94935	1.41532	31.6893	1	1
Ctr	2021-06-01	1h	4.9478	18.302	71.4246	94.7295	115.66	153.398	109.564	75.3984	2	1
Ctr	2021-06-01	1h	0.922443	13.2181	70.5008	92.4628	10.3474	13.5708	9.56752	76.2477	1	1
Ctr	2021-06-01	1h	0.884488	6.10067	11.6189	54.1673	4.76479	22.2136	2.58096	21.4499	1	1
Ctr	2021-06-01	1h	2.85863	19.3188	33.8818	79.6632	59.6741	140.306	47.5383	42.5313	2	1
Ctr	2021-06-01	1h	0.193605	7.11745	23.4908	76.1318	1.71528	5.55908	1.30587	30.8555	1	1
Ctr	2021-06-01	1h	5.57527	10.1678	55.8588	91.4033	99.8472	163.383	91.2637	61.1124	2	1
Ctr	2021-06-01	1h	1.08063	3.05034	0.677409	4.22802	2.51388	15.6903	0.106287	16.0219	1	1
Ctr	2021-06-01	1h	4.46684	24.4027	67.4783	86.4506	83.0071	106.345	71.7601	78.0542	2	1
Ctr	2021-06-01	1h	0.209218	12.2013	37.3622	75.8484	1.89868	3.85447	1.44012	49.259	1	1
Ctr	2021-06-01	1h	0.122449	10.1678	16.2988	47.1168	1.20047	3.47033	0.565623	34.5923	1	1
Ctr	2021-06-01	1h	3.13963	9.79527	52.2992	97.5458	75.4722	140.767	73.62	53.615	2	1
Ctr	2021-06-01	1h	0.105294	5.08389	8.19127	37.3317	0.782387	3.56573	0.292079	21.9419	1	1
Ctr	2021-06-01	1h	6.22993	14.2349	89.6235	98.0911	110.776	121.242	108.661	91.3676	2	1
Ctr	2021-06-01	1h	5.80743	21.5052	59.2137	81.7292	94.7086	130.721	77.4045	72.4511	2	1
Ctr	2021-06-01	1h	0.244035	6.10067	22.7746	65.5028	1.99131	5.72729	1.30436	34.7688	1	1
Ctr	2021-06-01	1h	0.622641	5.08389	7.72798	26.7514	4.86484	16.8402	1.30141	28.8882	1	1
Ctr	2021-06-01	1h	0.441601	6.10067	16.1288	73.0115	2.02295	9.15741	1.47698	22.0908	1	1
Ctr	2021-06-01	1h	5.0459	19.3188	35.2945	56.727	86.5168	139.054	49.0784	62.2182	2	1
Ctr	2021-06-01	1h	0.487772	16.2685	17.0917	47.341	4.13646	11.4572	1.95824	36.1035	1	1
Ctr	2021-06-01	1h	0.56497	6.10067	11.4264	38.0987	4.64215	15.4781	1.7686	29.9917	1	1
Ctr	2021-06-01	1h	6.62157	11.1846	59.5261	92.8264	105.341	164.27	97.7838	64.1263	2	1
Ctr	2021-06-01	1h	0.097058	11.1846	9.32543	44.8314	0.710645	3.41638	0.318592	20.8011	1	1
Ctr	2021-06-01	1h	0.435641	9.15101	5.21059	19.17	2.73304	10.055	0.523923	27.1809	1	1
Ctr	2021-06-01	1h	5.92811	10.1678	87.4659	99.2057	121.678	138.01	120.712	88.1662	2	1
Ctr	2021-06-01	1h	7.88513	12.2013	74.8266	99.2795	112.327	149.035	111.518	75.3696	2	1
Ctr	2021-06-01	1h	0.449218	19.3188	60.1498	95.0159	7.93227	12.5302	7.53691	63.305	1	1
Ctr	2021-06-01	1h	0.041344	4.06712	0.827813	4.56559	0.243023	1.34033	0.011095	18.1316	1	1
Ctr	2021-06-01	1h	8.48306	25.4195	82.4055	99.5573	134.371	162.339	133.776	82.7719	2	1
Ctr	2021-06-01	1h	0.508878	7.11745	32.9634	76.6668	2.6758	6.2234	2.05145	42.9957	1	1
Ctr	2021-06-01	1h	4.23708	5.08389	80.1999	98.951	102.327	126.251	101.253	81.05	2	1
Ctr	2021-06-01	1h	0.158269	11.1846	13.4013	40.5602	1.39596	4.22498	0.566204	33.0406	1	1
Ctr	2021-06-01	1h	0.117008	8.13423	39.0764	89.7089	1.71459	3.93623	1.53814	43.5591	1	1
Ctr	2021-06-01	1h	3.38107	7.11745	91.6029	98.9241	81.5142	88.0291	80.6372	92.5992	2	1
Ctr	2021-06-01	1h	0.298891	4.06712	6.6495	35.5667	1.97622	10.5703	0.702875	18.6958	1	1
Ctr	2021-06-01	1h	1.28606	9.15101	14.1972	65.3871	4.1884	19.2902	2.73868	21.7126	1	1
Ctr	2021-06-01	1h	7.98106	23.3859	63.9309	99.5491	128.445	200.007	127.866	64.2205	2	1
Ctr	2021-06-01	1h	5.13233	18.1789	63.0738	99.5	68.8192	108.563	68.4751	63.3907	2	1
Ctr	2021-06-01	1h	0.13204	6.10067	21.806	62.2939	1.35686	3.87619	0.845241	35.005	1	1
Ctr	2021-06-01	1h	0.650282	9.15101	18.3723	72.8111	3.46757	13.7423	2.52477	25.2328	1	1
Ctr	2021-06-01	1h	4.3739	19.3188	61.0742	84.4978	82.1196	113.615	69.3893	72.279	2	1
Ctr	2021-06-01	1h	5.91773	24.3212	72.669	94.6507	107.335	139.802	101.593	76.776	2	1
Ctr	2021-06-01	1h	4.88295	23.9993	58.3589	93.5679	88.075	141.212	82.41	62.3706	2	1
Ctr	2021-06-01	1h	5.27441	9.15101	63.0846	98.0985	100.531	156.329	98.6197	64.3075	2	1
Ctr	2021-06-01	1h	5.60621	15.2517	80.0961	96.4081	73.3333	88.2679	70.6992	83.0803	2	1
Ctr	2021-06-01	1h	2.91579	10.1678	65.058	90.8192	58.9915	82.3505	53.5756	71.6346	2	1
Ctr	2021-06-01	1h	3.10953	23.3859	59.539	98.8132	63.8142	105.908	63.0568	60.2541	2	1
Ctr	2021-06-01	1h	4.10884	30.5034	92.4942	98.2754	72.1394	76.6483	70.8952	94.1174	2	1
Ctr	2021-06-01	1h	5.78291	16.2685	54.2706	87.0848	99.3499	159.421	86.5187	62.3193	2	1
Ctr	2021-06-01	1h	0.187692	4.06712	11.5644	32.6273	1.46569	4.13525	0.478216	35.4439	1	1
Ctr	2021-06-01	1h	3.61025	22.3691	39.5024	61.122	71.572	110.743	43.7462	64.6287	2	1
Ctr	2021-06-01	1h	5.35711	15.2517	51.423	91.4206	27.1342	48.2396	24.8063	56.2488	1	1
Ctr	2021-06-01	1h	6.46952	16.5484	76.7321	97.1352	117.06	148.186	113.707	78.9952	2	1
Ctr	2021-06-01	1h	6.41094	22.7541	87.9862	98.8089	81.1705	91.1549	80.2037	89.0468	2	1
Ctr	2021-06-01	1h	8.80099	9.8178	60.9707	92.5748	131.83	200.164	122.041	65.861	2	1
Ctr	2021-06-01	1h	0.442754	8.57025	1.95648	8.07068	3.09612	12.7718	0.249878	24.2418	1	1
Ctr	2021-06-01	1h	3.39795	9.64153	53.0438	97.445	70.1088	128.794	68.3175	54.4347	2	1
Ctr	2021-06-01	1h	5.95482	27.267	58.9265	91.9237	108.427	169.143	99.67	64.1037	2	1
Ctr	2021-06-01	1h	4.18267	26.5078	67.765	97.8795	56.8359	82.0936	55.6307	69.2331	2	1
Ctr	2021-06-01	1h	4.95469	28.8858	87.4555	99.4367	106.807	121.439	106.205	87.9509	2	1
Ctr	2021-06-01	1h	6.48829	19.9978	61.9549	94.965	129.834	199.011	123.297	65.2397	2	1
Ctr	2021-06-01	1h	2.15019	19.5648	10.8049	25.3288	36.1291	84.6938	9.15105	42.6585	1	1
Ctr	2021-06-01	1h	1.51037	33.5531	85.7475	91.6758	22.2629	23.802	20.4097	93.5335	1	1
Ctr	2021-06-01	1h	0.244382	5.0838	35.4564	87.6516	1.14319	2.82606	1.00202	40.4515	1	1
Ctr	2021-06-01	1h	0.079719	5.0838	2.72375	23.4768	0.349118	3.00916	0.081962	11.6018	1	1
Ctr	2021-06-01	1h	3.64262	31.5196	96.3707	99.7128	60.7409	62.8474	60.5665	96.6483	2	1
Ctr	2021-06-01	1h	2.45512	29.3837	74.7279	98.8606	57.6804	76.3078	57.0232	75.5892	2	1
Ctr	2021-06-01	1h	0.738989	8.13408	9.34713	47.0758	3.98042	20.047	1.87382	19.8555	1	1
Ctr	2021-06-01	1h	0.160356	9.15084	29.7943	70.4376	1.6416	3.88095	1.1563	42.2989	1	1
Ctr	2021-06-01	1h	3.73007	8.13408	29.7889	81.767	62.2045	170.744	50.8627	36.4315	2	1
Ctr	2021-06-01	1h	6.59273	19.3184	71.6451	98.1442	114.263	156.525	112.142	72.9998	2	1
Ctr	2021-06-01	1h	2.7171	24.4022	58.9071	99.1917	63.2008	106.422	62.69	59.3872	2	1
Ctr	2021-06-01	1h	1.71162	13.2179	78.6628	93.9963	35.4402	42.3484	33.3124	83.6871	1	1
Ctr	2021-06-01	1h	3.59024	21.352	42.5488	51.8222	71.0805	86.5724	36.8355	82.1053	2	1
Ctr	2021-06-01	1h	9.54373	15.9162	68.5847	99.329	124.744	180.662	123.907	69.0481	2	1
Ctr	2021-06-01	1h	4.15853	19.3184	71.2513	84.4743	64.6928	76.6986	54.6488	84.3468	2	1
Ctr	2021-06-01	1h	6.62376	18.6181	48.0519	89.8906	102.321	191.413	91.9773	53.456	2	1
Ctr	2021-06-01	1h	4.98224	10.1676	80.2978	98.1512	88.4164	108.075	86.7818	81.8103	2	1
Ctr	2021-06-01	1h	3.26155	30.5028	92.137	93.8556	66.1368	67.3704	62.0731	98.1689	2	1
Ctr	2021-06-01	1h	6.12684	25.419	78.1576	99.5377	118.517	150.937	117.969	78.5206	2	1
Ctr	2021-06-01	1h	0.186294	10.1676	15.4397	55.3449	1.20015	4.30204	0.664221	27.8972	1	1
Ctr	2021-06-01	1h	2.81189	14.2346	47.8946	59.6679	70.6296	87.9915	42.1432	80.2686	2	1
Ctr	2021-06-01	1h	3.57339	13.2179	53.5833	80.3716	81.4775	122.211	65.4848	66.6694	2	1
Ctr	2021-06-01	1h	0.106612	8.13408	19.3381	69.5369	1.0289	3.69977	0.715465	27.8098	1	1
Ctr	2021-06-01	1h	0.35593	8.13408	7.90543	30.4627	1.37708	5.3064	0.419494	25.9512	1	1
Ctr	2021-06-01	1h	3.04885	12.2011	55.0296	88.8495	66.2432	106.955	58.8567	61.9357	2	1
Ctr	2021-06-01	1h	2.02147	13.2179	69.1411	95.5675	34.803	48.105	33.2603	72.3479	1	1
Ctr	2021-06-01	1h	0.098818	7.11732	17.7266	57.983	0.979268	3.20314	0.567809	30.5721	1	1
Ctr	2021-06-01	1h	0.144043	6.10056	12.7909	54.6677	0.805473	3.44255	0.440333	23.3976	1	1
Ctr	2021-06-01	1h	0.160778	8.13408	8.15487	36.9787	1.1851	5.37389	0.438234	22.0529	1	1
Ctr	2021-06-01	1h	3.26841	19.3184	50.904	67.6237	57.7424	76.7083	39.0476	75.2754	2	1
Ctr	2021-06-01	1h	4.10241	11.2515	12.6825	32.3093	53.1033	135.284	17.1573	39.2533	1	1
Ctr	2021-06-01	1h	3.07973	27.4525	65.7339	94.3576	58.7854	84.3834	55.4685	69.6647	2	1
Ctr	2021-06-01	1h	0.125019	12.2011	8.1571	26.9769	0.796627	2.63457	0.214905	30.2374	1	1
Ctr	2021-06-01	1h	0.640154	12.6329	17.0652	81.2457	4.07859	19.4177	3.31368	21.0045	1	1
Ctr	2021-06-01	1h	6.44301	23.9946	62.9538	98.9635	112.445	176.764	111.279	63.6132	2	1
Ctr	2021-06-01	1h	3.14362	14.2346	54.8565	69.3794	64.4111	81.4634	44.688	79.0675	2	1
Ctr	2021-06-01	1h	6.19217	21.352	77.4264	97.7218	119.015	150.212	116.304	79.2314	2	1
Ctr	2021-06-01	1h	0.162588	13.2179	18.703	53.2268	1.78749	5.087	0.951422	35.1383	1	1
Ctr	2021-06-01	1h	0.323735	8.39809	28.4077	75.6061	1.87039	4.97798	1.41413	37.5733	1	1
Ctr	2021-06-01	1h	0.72457	9.15084	34.4334	65.3818	4.42691	8.40579	2.89439	52.665	1	1
Ctr	2021-06-01	1h	0.38942	7.11732	22.9149	63.118	4.23576	11.6672	2.67353	36.3049	1	1
Ctr	2021-06-01	1h	2.91859	21.352	72.7642	94.8674	63.9396	83.3621	60.6578	76.701	2	1
Ctr	2021-06-01	1h	0.200688	4.06704	6.15532	37.062	1.18077	7.10958	0.437617	16.6082	1	1
Ctr	2021-06-01	1h	5.87018	7.74446	83.6947	99.6698	123.351	146.895	122.943	83.972	2	1
Ctr	2021-06-01	1h	0.236627	11.1844	28.041	57.2004	3.13559	6.39623	1.79357	49.0224	1	1
Ctr	2021-06-01	1h	0.108185	7.11732	19.0572	56.8304	1.0571	3.15238	0.600754	33.5334	1	1
Ctr	2021-06-01	1h	6.48032	19.3184	78.1672	99.4726	116.426	148.159	115.812	78.5817	2	1
Ctr	2021-06-01	1h	0.144851	8.13408	11.3288	47.3672	0.955483	3.99499	0.452585	23.9171	1	1
Ctr	2021-06-01	1h	0.087114	7.74446	17.8558	59.1461	0.905798	3.00038	0.535744	30.1894	1	1
Ctr	2021-06-01	1h	0.248227	5.0838	5.50526	23.7165	1.5226	6.55931	0.361107	23.2128	1	1
Ctr	2021-06-01	1h	3.90687	8.13408	74.069	98.6958	68.96	91.888	68.0606	75.0479	2	1
Ctr	2021-06-01	1h	0.243074	3.05028	7.46985	34.2923	1.49408	6.85896	0.512354	21.7829	1	1
Ctr	2021-06-01	1h	2.96813	26.4358	79.4882	99.0014	52.221	65.0405	51.6995	80.2899	2	1
Ctr	2021-06-01	1h	11.3835	19.3184	66.4016	98.3335	132.113	195.645	129.911	67.527	2	1
Ctr	2021-06-01	1h	0.178913	4.06704	3.57125	15.0417	0.797303	3.35816	0.119928	23.7423	1	1
Ctr	2021-06-01	1h	7.84033	16.5518	73.0516	98.0799	112.189	150.627	110.035	74.4817	2	1
Ctr	2021-06-01	1h	6.51544	20.6897	84.3389	99.4819	118.976	140.338	118.359	84.7782	2	1
Ctr	2021-06-01	1h	5.64507	22.1065	82.3951	98.6476	88.9328	106.475	87.7301	83.5247	2	1
Ctr	2021-06-01	1h	6.30732	5.33081	79.065	99.1914	110.312	138.393	109.42	79.7096	2	1
Ctr	2021-06-01	1h	0.201733	8.1354	30.305	84.3749	1.62459	4.52316	1.37074	35.9171	1	1
Ctr	2021-06-01	1h	4.3125	9.15233	15.8512	32.173	89.0396	180.723	28.6467	49.2685	2	1
Ctr	2021-06-01	1h	1.52962	5.08463	28.7509	64.9673	11.1909	25.2875	7.2704	44.2545	1	1
Ctr	2021-06-01	1h	8.22226	18.3047	52.7653	89.1504	122.49	206.955	109.201	59.1868	2	1
Ctr	2021-06-01	1h	0.109484	9.15233	21.9129	73.693	1.02764	3.45595	0.757298	29.7354	1	1
Ctr	2021-06-01	1h	0.172192	7.34769	9.10653	26.5902	1.13648	3.31843	0.302194	34.2477	1	1
Ctr	2021-06-01	1h	0.081655	4.0677	13.1307	47.8474	0.735493	2.68008	0.351914	27.4429	1	1
Ctr	2021-06-01	1h	6.31401	23.3893	80.7196	99.4308	122.186	150.51	121.491	81.1817	2	1
Ctr	2021-06-01	1h	4.96577	7.34769	62.601	99.382	90.3381	143.416	89.7797	62.9903	2	1
Ctr	2021-06-01	1h	1.53195	11.1862	71.6599	94.6243	32.5523	42.9841	30.8024	75.7309	1	1
Ctr	2021-06-01	1h	4.23724	21.3554	59.8567	94.6862	83.6385	132.306	79.1941	63.2158	2	1
Ctr	2021-06-01	1h	7.3425	25.4231	77.1395	99.513	126.57	163.28	125.954	77.517	2	1
Ctr	2021-06-01	1h	9.58226	21.3554	63.4291	96.1709	138.893	210.589	133.575	65.9545	2	1
Ctr	2021-06-01	1h	3.74209	13.22	53.7011	84.1684	61.7884	96.844	52.0063	63.8019	2	1
Ctr	2021-06-01	1h	0.632247	7.11848	23.4081	84.8563	5.2144	18.9026	4.42475	27.5856	1	1
Ctr	2021-06-01	1h	6.80865	18.3047	76.8405	99.4813	125.648	162.669	124.996	77.2411	2	1
Ctr	2021-06-01	1h	0.109373	7.11848	5.66215	18.9872	0.978496	3.28125	0.185789	29.8208	1	1
Ctr	2021-06-01	1h	4.6132	16.2708	38.9722	59.3522	79.9953	121.828	47.4789	65.6627	2	1
Ctr	2021-06-01	1h	0.872599	11.1862	39.9117	86.2729	18.2077	39.3577	15.7083	46.2622	1	1
Ctr	2021-06-01	1h	20.2718	15.6539	70.7888	98.4786	128.459	178.707	126.504	71.8824	2	1
Ctr	2021-06-01	1h	0.222334	9.23167	16.3388	55.3639	2.39835	8.12679	1.32782	29.5116	1	1
Ctr	2021-06-01	1h	0.27569	8.1354	12.8818	40.1449	1.9478	6.0701	0.781941	32.0884	1	1
Ctr	2021-06-01	1h	0.149277	10.1693	20.2883	59.9578	1.21188	3.58145	0.726615	33.8376	1	1
Ctr	2021-06-01	1h	6.42386	25.4231	63.8846	99.4445	125.998	196.131	125.298	64.2415	2	1
Ctr	2021-06-01	1h	0.446044	14.3494	45.0352	88.6553	2.57667	5.07238	2.28436	50.798	1	1
Ctr	2021-06-01	1h	6.70077	17.1417	67.1935	97.5552	122.838	178.343	119.835	68.8774	2	1
Ctr	2021-06-01	1h	0.413679	6.10155	11.3205	63.1829	1.79309	10.0077	1.13292	17.9171	1	1
Ctr	2021-06-01	1h	2.94998	14.237	67.6357	98.9506	56.5545	82.7388	55.961	68.353	2	1
Ctr	2021-06-01	1h	4.05994	22.3724	66.5332	95.8692	91.0928	131.257	87.3299	69.4	2	1
Ctr	2021-06-01	1h	5.26917	4.0677	79.2488	98.9328	92.1377	115.023	91.1543	80.1037	2	1
Ctr	2021-06-01	1h	1.32465	9.15233	8.27641	36.3875	8.456	37.177	3.07692	22.7452	1	1
Ctr	2021-06-01	1h	4.24501	12.2031	66.8914	81.269	78.8471	95.7945	64.0783	82.3086	2	1
Ctr	2021-06-01	1h	0.208961	9.15233	19.2437	49.9881	2.24566	5.83338	1.12256	38.4967	1	1
Ctr	2021-06-01	1h	3.48571	15.2539	78.5753	90.1251	71.7863	82.3382	64.6975	87.1847	2	1
Ctr	2021-06-01	1h	0.316294	5.08463	6.54116	26.2433	1.90232	7.63218	0.499233	24.925	1	1
Ctr	2021-06-01	1h	0.230996	11.1862	2.74467	6.91224	2.18808	5.51051	0.151245	39.7074	1	1
Ctr	2021-06-01	1h	0.200827	9.15233	17.4883	51.9425	1.47976	4.39506	0.768624	33.6687	1	1
Ctr	2021-06-01	1h	6.294	16.2708	74.9422	99.5658	99.7592	132.537	99.326	75.269	2	1
Ctr	2021-06-01	1h	2.48812	14.237	15.317	25.8123	38.8124	65.4069	10.0184	59.3399	1	1
Ctr	2021-06-01	1h	2.77869	4.0677	21.3188	77.1949	10.4054	37.6775	8.0324	27.6169	1	1
Ctr	2021-06-01	1h	3.90333	17.2877	30.6908	70.714	81.1724	187.028	57.4003	43.4013	2	1
Ctr	2021-06-01	1h	1.04447	9.15233	19.1448	67.4823	5.61699	19.7989	3.79047	28.3702	1	1
Ctr	2021-06-01	1h	2.99672	11.1862	9.93596	23.0336	47.9486	111.155	11.0443	43.1369	1	1
Ctr	2021-06-01	1h	0.190752	11.1862	14.966	42.1242	1.59059	4.47697	0.670025	35.5284	1	1
Ctr	2021-06-01	1h	5.34881	20.8718	79.423	98.4463	96.881	120.086	95.3757	80.6764	2	1
Ctr	2021-06-01	1h	3.75933	20.8718	87.6299	96.555	72.9794	80.4124	70.4653	90.7565	2	1
Ctr	2021-06-01	1h	7.30687	26.4401	87.3314	99.3926	130.885	148.961	130.09	87.8651	2	1
Ctr	2021-06-01	1h	3.573	4.0677	60.4152	99.1257	55.7852	91.529	55.2974	60.9481	2	1
Ctr	2021-06-01	1h	8.86992	27.457	71.8699	98.9365	104.913	144.423	103.797	72.6424	2	1
Ctr	2021-06-01	1h	0.220299	7.11848	18.8509	44.0583	2.0841	4.87096	0.918218	42.7862	1	1
Ctr	2021-06-01	1h	5.1499	18.2629	69.0777	97.4308	108.328	152.792	105.545	70.8992	2	1
Ctr	2021-06-01	1h	0.185418	12.2031	17.9965	35.759	2.03516	4.04385	0.727753	50.3274	1	1
Ctr	2021-06-01	1h	1.32078	13.22	28.6767	89.9291	13.0899	41.0496	11.7717	31.8881	1	1
Ctr	2021-06-01	1h	1.95458	8.1354	8.9169	33.7486	8.3078	31.4432	2.80376	26.4216	1	1
Ctr	2021-06-01	1h	10.0272	24.8239	86.5822	98.7841	137.733	157.143	136.058	87.6479	2	1
Ctr	2021-06-01	1h	5.5922	28.2335	91.73	99.7677	75.7628	82.4014	75.5868	91.9435	2	1
Ctr	2021-06-01	1h	5.91489	18.6179	67.2628	96.0446	114.131	162.968	109.617	70.0329	2	1
Ctr	2021-06-01	1h	4.71025	22.1031	65.1135	98.7661	124.216	188.414	122.683	65.927	2	1
Ctr	2021-06-01	1h	2.41952	16.8405	53.5462	97.4673	48.9938	89.181	47.753	54.9375	2	1
Ctr	2021-06-01	1h	6.78698	3.39623	73.9018	98.3195	109.863	146.163	108.017	75.1649	2	1
Ctr	2021-06-01	1h	5.44289	19.6332	84.0481	99.4363	98.5085	116.544	97.9532	84.5246	2	1
Ctr	2021-06-01	1h	7.45826	15.2719	72.7873	98.2374	112.251	151.5	110.273	74.0932	2	1
Ctr	2021-06-01	1h	7.84368	15.7113	51.4109	97.5005	120.471	228.472	117.46	52.7289	2	1
Ctr	2021-06-01	1h	1.65542	1.09082	3.75435	30.2525	7.2183	58.165	2.18372	12.41	1	1
Ctr	2021-06-01	1h	7.45596	14.9973	57.8963	95.733	137.537	227.42	131.668	60.4768	2	1
Ctr	2021-06-01	1h	2.50968	9.33464	68.8679	98.7255	51.48	73.7992	50.8239	69.7569	2	1
Ctr	2021-06-01	1h	3.94983	19.0228	69.8614	87.7966	75.1318	94.4199	65.9631	79.572	2	1
Ctr	2021-06-01	1h	6.00681	14.9995	61.0507	99.4512	112.078	182.574	111.463	61.3875	2	1
Ctr	2021-06-01	1h	2.19359	23.3326	74.8805	96.8304	47.1864	61.0182	45.6907	77.3316	2	1
Ctr	2021-06-01	1h	9.34498	6.85653	72.6408	98.6442	132.928	180.513	131.126	73.6392	2	1
Ctr	2021-06-01	1h	0.178617	6.10098	4.95134	24.9314	0.875176	4.40677	0.218194	19.8598	1	1
Ctr	2021-06-01	1h	0.158907	3.63594	12.5249	55.1225	1.32927	5.85017	0.732725	22.7218	1	1
Ctr	2021-06-01	1h	0.591942	7.19923	5.2705	13.4072	3.43056	8.72674	0.459943	39.3109	1	1
Ctr	2021-06-01	1h	0.151661	13.2188	35.9297	80.6595	1.59877	3.58913	1.28956	44.5449	1	1
Ctr	2021-06-01	1h	0.114753	10.1683	5.31624	17.6734	0.688	2.2872	0.121593	30.0804	1	1
Ctr	2021-06-01	1h	0.149701	3.05049	4.64119	16.6665	1.23411	4.43168	0.205683	27.8475	1	1
Ctr	2021-06-01	1h	0.400842	6.10098	10.7985	45.0839	2.91524	12.1711	1.31431	23.9521	1	1
Ctr	2021-06-01	1h	2.26454	16.2693	71.2109	99.2254	43.9735	61.2728	43.6329	71.7668	1	1
Ctr	2021-06-01	1h	0.136506	8.13464	12.8038	45.9203	1.16219	4.16814	0.53368	27.8827	1	1
Ctr	2021-06-01	1h	0.139598	9.15147	7.71534	33.6696	0.872092	3.80579	0.29363	22.9149	1	1
Ctr	2021-06-01	1h	6.24909	15.2524	70.8061	98.4274	96.7003	134.423	95.1796	71.9374	2	1
Ctr	2021-06-01	1h	0.185227	12.202	21.5749	60.3963	1.64087	4.5934	0.991023	35.7223	1	1
Ctr	2021-06-01	1h	0.403568	26.4376	70.0667	97.3351	8.44385	11.73	8.21882	71.9851	1	1
Ctr	2021-06-01	1h	3.96848	26.4376	81.5335	99.1319	75.6649	91.9966	75.008	82.2475	2	1
Ctr	2021-06-01	1h	0.245479	4.06732	10.5648	35.8403	1.59351	5.40588	0.57112	29.4774	1	1
Ctr	2021-06-01	1h	2.64409	22.3702	60.977	84.8835	42.6432	59.3618	36.197	71.8361	1	1
Ctr	2021-06-01	1h	0.140383	6.10098	20.6774	66.6977	0.87048	2.80784	0.58059	31.0017	1	1
Ctr	2021-06-01	1h	0.129365	5.08415	14.5515	47.896	0.994977	3.27495	0.476554	30.3815	1	1
Ctr	2021-06-01	1h	6.51967	3.05049	10.8674	26.7462	51.3473	126.373	13.7335	40.6316	1	1
Ctr	2021-06-01	1h	6.61229	7.11781	78.2797	99.448	119.743	152.124	119.082	78.7142	2	1
Ctr	2021-06-01	1h	3.64998	22.3702	67.8377	88.6101	88.2089	115.219	78.162	76.5575	2	1
Ctr	2021-06-01	1h	0.49191	9.15147	26.9912	88.3261	3.90291	12.7719	3.44729	30.5586	1	1
Ctr	2021-06-01	1h	2.90095	27.4544	74.4509	91.1068	80.0275	97.9309	72.9105	81.7183	2	1
Ctr	2021-06-01	1h	0.177247	7.11781	14.1171	51.0559	1.09535	3.96144	0.55924	27.6503	1	1
Ctr	2021-06-01	1h	2.14452	28.4712	78.0483	99.2624	35.3971	45.0183	35.136	78.6283	1	1
Ctr	2021-06-01	1h	0.117248	4.06732	12.8008	48.2527	0.890469	3.35664	0.429675	26.5286	1	1
Ctr	2021-06-01	1h	4.72804	28.4712	82.5044	99.101	73.8024	88.6486	73.1389	83.2528	2	1
Ctr	2021-06-01	1h	2.16258	2.55289	8.87041	58.7273	16.1447	106.887	9.48135	15.1044	1	1
Ctr	2021-06-01	1h	0.135968	11.1851	7.73892	30.0008	0.699696	2.71245	0.209914	25.7957	1	1
Ctr	2021-06-01	1h	4.02957	18.3029	71.4454	97.9977	91.5725	125.605	89.7389	72.9052	2	1
Ctr	2021-06-01	1h	3.37466	13.2188	48.855	97.7157	51.8963	103.799	50.7108	49.997	2	1
Ctr	2021-06-01	1h	0.110156	4.06732	8.62205	31.913	0.880607	3.25942	0.281029	27.0173	1	1
Ctr	2021-06-01	1h	0.163783	12.202	10.7554	47.4058	0.753545	3.32134	0.357224	22.688	1	1
Ctr	2021-06-01	1h	0.178274	6.10098	18.0926	54.8738	1.42158	4.31156	0.780074	32.9713	1	1
Ctr	2021-06-01	1h	4.89105	11.1851	45.0585	96.925	80.6931	173.578	78.2118	46.488	2	1
Ctr	2021-06-01	1h	1.96123	18.3029	67.9816	87.3403	65.991	84.7829	57.6367	77.8353	2	1
Ctr	2021-06-01	1h	4.41052	14.2356	28.919	58.4745	79.9253	161.61	46.7359	49.4558	2	1
Ctr	2021-06-01	1h	0.387753	5.08415	6.41889	31.6615	1.245	6.14099	0.394184	20.2735	1	1
Ctr	2021-06-01	1h	0.205379	9.15147	21.5052	65.3954	1.37765	4.18931	0.900918	32.8848	1	1
Ctr	2021-06-01	1h	2.40871	28.4712	92.2482	96.9566	49.5519	52.081	48.0438	95.1438	2	1
Ctr	2021-06-01	1h	0.038212	2.03366	3.10176	22.3984	0.202317	1.46097	0.045316	13.8481	1	1
Ctr	2021-06-01	1h	0.195915	8.13464	9.58697	29.262	1.75978	5.37134	0.514949	32.7625	1	1
Ctr	2021-06-01	1h	0.128857	7.11781	14.1981	47.7555	1.29064	4.34107	0.61635	29.7309	1	1
Ctr	2021-06-01	1h	0.331374	13.2188	20.1776	60.3988	2.63006	7.87273	1.58852	33.4072	1	1
Ctr	2021-06-01	1h	1.30945	8.13464	15.6941	71.2934	2.7013	12.2711	1.92584	22.0135	1	1
Ctr	2021-06-01	1h	4.2883	19.3198	62.7981	76.3507	78.2598	95.1492	59.7519	82.2496	2	1
Ctr	2021-06-01	1h	0.309104	2.03366	3.74708	24.8492	1.31004	8.68772	0.325535	15.0793	1	1
Ctr	2021-06-01	1h	4.10631	18.3029	25.4679	51.1514	81.2823	163.253	41.5771	49.7892	2	1
Ctr	2021-06-01	1h	0.119821	8.13464	6.93103	27.6836	0.658156	2.62878	0.182201	25.0366	1	1
Ctr	2021-06-01	1h	0.127341	7.11781	10.4093	26.1627	1.084	2.72452	0.283603	39.7867	1	1
Ctr	2021-06-01	1h	0.749207	5.08415	1.8155	11.358	0.852586	5.33388	0.096837	15.9843	1	1
Ctr	2021-06-01	1h	0.852751	8.13464	21.1243	81.4454	7.30134	28.1505	5.9466	25.9368	1	1
Ctr	2021-06-01	1h	0.72703	11.1851	16.7081	39.8964	2.28321	5.45196	0.910918	41.8787	1	1
Ctr	2021-06-01	1h	3.64014	21.079	64.5729	99.1865	79.6385	122.328	78.9906	65.1025	2	1
Ctr	2021-06-01	1h	0.103243	3.05049	4.45588	19.6469	0.666697	2.9396	0.130985	22.6799	1	1
Ctr	2021-06-01	1h	2.70906	24.4039	77.6256	98.9786	61.8013	78.8014	61.1701	78.4267	2	1
Ctr	2021-06-01	1h	0.235628	10.3433	15.3318	66.9814	1.17622	5.13868	0.787852	22.8896	1	1
Ctr	2021-06-01	1h	6.55952	21.6636	75.3991	97.2328	100.557	129.675	97.7741	77.5449	2	1
Ctr	2021-06-01	1h	6.58479	7.14319	60.1673	96.7853	92.5452	148.869	89.5702	62.1657	2	1
Ctr	2021-06-01	1h	5.90777	20.3575	63.7649	98.2031	108.034	166.381	106.093	64.9317	2	1
Ctr	2021-06-01	1h	4.00309	24.2094	74.1923	98.8222	82.4122	109.771	81.4415	75.0766	2	1
Ctr	2021-06-01	1h	5.31115	17.8939	84.753	98.19	96.1966	111.448	94.4555	86.3153	2	1
Ctr	2021-06-01	1h	5.05803	5.35623	62.1034	95.986	98.9714	152.969	94.9987	64.7005	2	1
Ctr	2021-06-01	1h	5.41493	15.9174	70.0511	98.459	112.549	158.192	110.815	71.1475	2	1
Ctr	2021-06-01	1h	2.99336	19.9963	83.1453	99.311	71.1734	85.0114	70.683	83.7222	2	1
Ctr	2021-06-01	1h	0.317845	8.37131	5.83177	14.3636	3.64263	8.97178	0.523214	40.601	1	1
Ctr	2021-06-01	1h	0.122468	4.06732	12.1858	58.1535	0.744219	3.55159	0.432789	20.9545	1	1
Ctr	2021-06-01	1h	0.1376	10.1683	7.62363	26.0708	1.26491	4.32567	0.329773	29.242	1	1
Ctr	2021-06-01	1h	8.43631	13.4465	73.7074	99.1079	112.198	150.863	111.197	74.3709	2	1
Ctr	2021-06-01	1h	0.16658	7.11781	18.7487	66.5572	1.59068	5.64685	1.05871	28.1693	1	1
Ctr	2021-06-01	1h	4.20933	17.2861	71.5242	97.7381	81.7742	111.745	79.9245	73.1795	2	1
Ctr	2021-06-01	1h	1.91928	9.15147	74.5765	98.0832	40.4955	53.2599	39.7193	76.0339	1	1
Ctr	2021-06-01	1h	0.178677	12.202	23.835	46.1142	2.13234	4.1255	0.983314	51.687	1	1
Ctr	2021-06-01	1h	2.35561	14.7354	27.2192	53.7813	24.2697	47.9536	13.0526	50.6108	1	1
Ctr	2021-06-01	1h	0.238818	5.08415	5.86056	33.8264	0.926435	5.34727	0.31338	17.3254	1	1
Ctr	2021-06-01	1h	0.17321	15.2524	28.1271	52.2376	2.13101	3.95771	1.11319	53.8445	1	1
Ctr	2021-06-01	1h	3.40116	8.13464	90.3614	98.6525	61.3322	66.9596	60.5057	91.5957	2	1
Ctr	2021-06-01	1h	6.55387	12.202	74.6891	98.137	125.214	164.524	122.881	76.107	2	1
Ctr	2021-06-01	1h	0.098849	6.10098	15.5196	62.4199	0.911018	3.66412	0.568657	24.8632	1	1
Ctr	2021-06-01	1h	0.086152	10.1683	12.4007	33.7118	1.1103	3.01838	0.374302	36.7846	1	1
Ctr	2021-06-01	1h	4.14965	18.3029	65.6419	96.2122	63.0299	92.3837	60.6424	68.2262	2	1
Ctr	2021-06-01	1h	0.768231	14.2834	61.0614	86.9622	16.3691	23.3125	14.2349	70.216	1	1
Ctr	2021-06-01	1h	0.260573	3.05049	3.63773	14.7791	1.43827	5.8433	0.212563	24.614	1	1
Ctr	2021-06-01	1h	3.08604	27.1385	67.2345	90.0799	43.832	58.7255	39.4838	74.6387	1	1
Ctr	2021-06-01	1h	8.36774	20.3366	62.1339	97.8004	117.755	185.349	115.165	63.5313	2	1
Ctr	2021-06-01	1h	3.49383	19.3198	55.5467	76.0582	86.6753	118.681	65.9236	73.0319	2	1
Ctr	2021-06-01	1h	0.071315	4.06732	0.693512	5.18558	0.327292	2.44725	0.016972	13.3738	1	1
Ctr	2021-06-01	1h	0.120856	4.06732	5.06602	21.2992	0.89282	3.75371	0.190164	23.785	1	1
Ctr	2021-06-01	1h	0.681708	9.15147	26.2697	61.6623	4.64449	10.9019	2.8639	42.6026	1	1
Ctr	2021-06-01	1h	0.670862	8.13464	16.4523	41.1609	4.63265	11.5901	1.90684	39.9707	1	1
Ctr	2021-06-01	1h	3.972	23.3871	47.5434	96.0517	67.9388	137.256	65.2565	49.4977	2	1
Ctr	2021-06-01	1h	0.142857	15.2524	29.2767	75.5247	1.68004	4.33397	1.26884	38.7644	1	1
Ctr	2021-06-01	1h	0.106296	12.202	3.65331	14.3008	0.697973	2.73219	0.099816	25.5462	1	1
Ctr	2021-06-01	1h	7.2219	21.3534	57.1471	97.2562	89.114	151.659	86.6688	58.7594	2	1
Ctr	2021-06-01	1h	4.18316	22.3703	71.9398	96.8011	82.606	111.153	79.9634	74.3172	2	1
Ctr	2021-06-01	1h	0.133691	9.15147	8.94037	35.3224	1.03717	4.09774	0.366353	25.3108	1	1
Ctr	2021-06-01	1h	0.110442	9.15147	23.41	74.2651	1.17952	3.74185	0.875969	31.5223	1	1
Ctr	2021-06-01	1h	0.346112	6.10098	24.1627	64.2177	2.20578	5.86236	1.4165	37.6262	1	1
Ctr	2021-06-01	1h	0.11492	7.11781	39.2055	86.3776	1.55807	3.43274	1.34582	45.3885	1	1
Ctr	2021-06-01	1h	0.26137	8.13464	28.1365	75.9844	2.35791	6.36769	1.79165	37.0293	1	1
Ctr	2021-06-01	1h	0.183508	6.10098	26.6854	79.8739	1.6643	4.98153	1.32934	33.4094	1	1
Ctr	2021-06-01	1h	0.15188	6.10098	4.40278	18.8611	1.3415	5.74687	0.253022	23.3432	1	1
Ctr	2021-06-01	1h	0.123238	10.1683	28.4974	85.6108	1.43073	4.29815	1.22486	33.2872	1	1
Ctr	2021-06-01	1h	0.312212	9.15147	6.79963	37.5844	1.67501	9.25846	0.629541	18.0916	1	1
Ctr	2021-06-01	1h	0.129899	4.06732	18.3498	60.758	0.998505	3.30615	0.606671	30.2014	1	1
Ctr	2021-06-01	1h	3.67154	25.4207	58.2714	94.1738	66.5794	107.6	62.7003	61.8765	2	1
Ctr	2021-06-01	1h	0.467944	7.11781	23.8113	58.8057	2.91474	7.1984	1.71403	40.4915	1	1
Ctr	2021-06-01	1h	7.57965	7.99913	69.9919	97.7146	130.925	182.783	127.933	71.6289	2	1
Ctr	2021-06-01	1h	0.25738	5.08415	11.6768	51.1984	1.2206	5.35187	0.62493	22.8071	1	1
Ctr	2021-06-01	1h	2.57659	12.202	66.3106	97.3833	48.6651	71.4692	47.3917	68.0924	2	1
Ctr	2021-06-01	1h	1.88387	16.2693	16.1512	29.4173	38.2175	69.6083	11.2426	54.9037	1	1
Ctr	2021-06-01	1h	1.30883	7.11781	0.813229	5.55879	2.95001	20.1646	0.163985	14.6296	1	1
Ctr	2021-06-01	1h	0.132273	6.10098	6.42872	29.3806	0.831643	3.80078	0.244342	21.8808	1	1
Ctr	2021-06-01	1h	0.480797	2.03366	2.54148	17.0104	1.59051	10.6454	0.270552	14.9407	1	1
Ctr	2021-06-01	1h	0.624826	13.2188	35.9029	89.9887	6.02269	15.0956	5.41974	39.897	1	1
Ctr	2021-06-01	1h	0.163143	10.1683	12.1512	40.1684	1.46403	4.83966	0.588078	30.2507	1	1
Ctr	2021-06-01	1h	5.53439	13.4472	95.0418	99.8188	95.8522	100.67	95.6785	95.2144	2	1
Ctr	2021-06-01	1h	0.164836	10.5254	10.3654	38.6728	1.68539	6.28808	0.651787	26.8029	1	1
Ctr	2021-06-01	1h	6.94134	16.3625	67.5856	98.3309	99.9449	145.411	98.2767	68.7328	2	1
Ctr	2021-06-01	1h	0.21817	9.05636	17.9267	49.592	2.01364	5.57048	0.998605	36.1484	1	1
Ctr	2021-06-01	1h	0.135111	12.4525	19.4103	51.8763	1.0856	2.90139	0.56317	37.4165	1	1
Ctr	2021-06-01	1h	0.25865	13.5845	19.0537	48.2687	1.45649	3.68971	0.703026	39.4742	1	1
Ctr	2021-06-01	1h	5.46963	26.5362	75.3249	94.798	101.949	128.305	96.6458	79.4583	2	1
Ctr	2021-06-01	1h	4.49507	25.8797	68.1965	76.7366	79.056	88.956	60.6649	88.8709	2	1
Ctr	2021-06-01	1h	6.17943	24.7023	62.4351	96.6273	115.982	179.499	112.07	64.6143	2	1
Ctr	2021-06-01	1h	2.66877	19.9967	74.3194	83.995	56.2236	63.5434	47.2251	88.4807	2	1
Ctr	2021-06-01	1h	6.6014	21.8127	43.2676	96.5039	93.5685	208.695	90.2972	44.835	2	1
Ctr	2021-06-01	1h	3.41065	29.0836	82.567	98.9848	66.0608	79.1964	65.3901	83.4138	2	1
Ctr	2021-06-10	1h	1.44008	4.06738	18.6545	58.0762	7.576	23.586	4.39985	32.1207	1	1
Ctr	2021-06-10	1h	3.98016	25.4211	69.2761	93.7892	75.765	102.574	71.0594	73.8637	2	1
Ctr	2021-06-10	1h	2.78788	18.3032	67.9334	96.2619	71.6706	101.558	68.9915	70.5714	2	1
Ctr	2021-06-10	1h	3.32917	24.4043	76.7308	90.7023	57.4378	67.8964	52.0974	84.5963	2	1
Ctr	2021-06-10	1h	8.4452	4.13732	38.7356	95.0174	80.9647	198.604	76.9305	40.7668	2	1
Ctr	2021-06-10	1h	3.39014	21.3537	62.5062	99.0551	74.1472	117.503	73.4466	63.1025	2	1
Ctr	2021-06-10	1h	6.63894	11.4282	72.7568	91.0767	118.048	147.773	107.515	79.8852	2	1
Ctr	2021-06-10	1h	8.04281	10.5259	84.3379	98.7592	133.86	156.749	132.199	85.3976	2	1
Ctr	2021-06-10	1h	8.14912	27.4548	57.4253	97.2624	134.413	227.658	130.733	59.0416	2	1
Ctr	2021-06-10	1h	7.63236	21.3537	83.1467	99.0833	116.712	139.083	115.643	83.9159	2	1
Ctr	2021-06-10	1h	0.755524	9.1516	20.4317	64.8312	2.821	8.95121	1.82889	31.5152	1	1
Ctr	2021-06-10	1h	1.39504	5.08422	8.26876	49.7889	5.4761	32.9734	2.72649	16.6076	1	1
Ctr	2021-06-10	1h	4.98327	8.13476	66.9386	98.8042	84.9763	125.429	83.9601	67.7487	2	1
Ctr	2021-06-10	1h	0.157588	7.11791	26.3366	74.3565	1.8853	5.3228	1.40184	35.4193	1	1
Ctr	2021-06-10	1h	6.31314	8.13476	70.2002	98.9496	125.89	177.446	124.567	70.9455	2	1
Ctr	2021-06-10	1h	11.9904	3.91245	61.5029	98.6714	95.0038	152.418	93.7416	62.331	2	1
Ctr	2021-06-10	1h	0.136664	8.13476	14.3071	43.2782	1.41381	4.27671	0.611873	33.0584	1	1
Ctr	2021-06-10	1h	3.20255	11.1853	26.9629	71.4902	49.7501	131.909	35.5664	37.7155	1	1
Ctr	2021-06-10	1h	3.64277	14.2358	61.045	96.8868	64.3395	102.116	62.3365	63.0065	2	1
Ctr	2021-06-10	1h	2.99959	5.08422	61.182	97.8568	68.9833	110.334	67.5048	62.522	2	1
Ctr	2021-06-10	1h	5.79458	18.6179	82.0311	98.519	103.386	124.167	101.855	83.2642	2	1
Ctr	2021-06-10	1h	6.0501	23.3874	82.1415	99.1076	112.459	135.688	111.456	82.8811	2	1
Ctr	2021-06-10	1h	0.121232	4.06738	6.78879	27.6647	0.839882	3.42256	0.232351	24.5396	1	1
Ctr	2021-06-10	1h	3.93881	12.2021	85.8493	97.5707	70.9448	80.6313	69.2214	87.9867	2	1
Ctr	2021-06-10	1h	3.33355	13.219	64.7148	93.2718	67.1417	96.7696	62.6243	69.383	2	1
Ctr	2021-06-10	1h	3.78548	9.1516	78.2513	97.0691	74.5779	92.5122	72.3921	80.6141	2	1
Ctr	2021-06-10	1h	5.11297	11.1853	70.598	95.9814	91.9785	125.049	88.2822	73.5538	2	1
Ctr	2021-06-10	1h	0.218067	7.11791	6.28332	23.0925	1.13223	4.16118	0.26146	27.2093	1	1
Ctr	2021-06-10	1h	4.23823	13.219	55.5021	88.2907	87.0775	138.52	76.8813	62.8629	2	1
Ctr	2021-06-10	1h	0.110949	4.06738	3.77679	13.6295	0.790767	2.85368	0.107778	27.7104	1	1
Ctr	2021-06-10	1h	0.133411	2.03369	13.0932	57.5994	0.912755	4.01537	0.525742	22.7315	1	1
Ctr	2021-06-10	1h	0.317238	5.08422	11.0206	53.601	1.77741	8.64476	0.952707	20.5605	1	1
Ctr	2021-06-10	1h	0.11784	6.10107	7.19838	32.0396	0.734907	3.27103	0.235461	22.4671	1	1
Ctr	2021-06-10	1h	0.199315	5.08422	12.2452	36.3698	2.24935	6.68086	0.818082	33.6685	1	1
Ctr	2021-06-10	1h	4.12782	16.2695	62.4185	97.9599	71.1441	111.654	69.6927	63.7185	2	1
Ctr	2021-06-10	1h	4.95872	5.08422	62.6747	98.7243	106.264	167.385	104.908	63.4846	2	1
Ctr	2021-06-10	1h	3.42595	23.3874	69.9433	93.5811	68.6862	91.8991	64.2773	74.7408	2	1
Ctr	2021-06-10	1h	0.173234	2.03369	41.6059	91.661	2.20721	4.86265	2.02315	45.3911	1	1
Ctr	2021-06-10	1h	7.50371	26.438	82.8743	99.5367	119.98	144.103	119.424	83.2601	2	1
Ctr	2021-06-10	1h	2.13757	17.2864	71.543	92.3882	49.9506	64.5045	46.1484	77.4374	2	1
Ctr	2021-06-10	1h	3.88094	24.4043	52.1545	98.1025	77.1932	145.2	75.7284	53.1632	2	1
Ctr	2021-06-10	1h	0.108167	8.13476	21.7342	63.0745	1.01211	2.93722	0.638381	34.4579	1	1
Ctr	2021-06-10	1h	5.12917	21.3537	80.5779	97.8475	121.19	147.163	118.581	82.3504	2	1
Ctr	2021-06-10	1h	6.84634	25.4211	85.9733	99.3135	111.814	129.164	111.047	86.5676	2	1
Ctr	2021-06-10	1h	0.103854	11.1853	28.2868	68.846	1.27034	3.09182	0.874576	41.087	1	1
Ctr	2021-06-10	1h	4.92657	9.1516	58.4947	91.7791	50.6099	79.4077	46.4493	63.7342	2	1
Ctr	2021-06-10	1h	2.90258	20.6202	71.7965	94.6316	81.4366	107.338	77.0647	75.8695	2	1
Ctr	2021-06-10	1h	2.84061	21.3537	81.9362	98.5776	66.9653	80.5661	66.0128	83.1184	2	1
Ctr	2021-06-10	1h	11.1015	24.8239	81.57	98.236	134.196	161.615	131.829	83.0347	2	1
Ctr	2021-06-10	1h	4.64721	21.7239	76.4137	99.2959	112.288	145.913	111.497	76.9555	2	1
Ctr	2021-06-10	1h	5.68829	16.5516	75.1753	98.768	112.705	148.075	111.316	76.1131	2	1
Ctr	2021-06-10	1h	5.69315	20.6895	73.5935	97.6121	110.07	145.993	107.442	75.3939	2	1
Ctr	2021-06-10	1h	6.84599	11.3792	74.8478	99.3053	105.726	140.274	104.992	75.3713	2	1
Ctr	2021-06-10	1h	7.92148	15.788	84.0451	99.6243	109.08	129.3	108.671	84.362	2	1
Ctr	2021-06-10	1h	6.55931	22.9086	75.5203	97.3043	128.953	166.15	125.477	77.6125	2	1
Ctr	2021-06-10	1h	6.30657	7.27233	23.1528	89.5524	80.7946	312.504	72.3535	25.8539	2	1
Ctr	2021-06-10	1h	6.36128	3.52899	61.5335	98.8337	106.204	170.583	104.966	62.2596	2	1
Ctr	2021-06-10	1h	3.68333	32.4996	84.6377	99.3847	60.4608	70.9952	60.0887	85.1617	2	1
Ctr	2021-06-10	1h	3.32177	6.15368	81.4098	97.1166	60.9467	72.7055	59.1894	83.8269	2	1
Ctr	2021-06-10	1h	6.40013	22.1043	90.5014	99.7423	112.868	124.393	112.578	90.7352	2	1
Ctr	2021-06-10	1h	4.41306	16.365	77.1754	99.3152	78.8337	101.449	78.2938	77.7076	2	1
Ctr	2021-06-10	1h	8.96923	5.80535	26.437	72.6558	110.381	303.355	80.198	36.3866	2	1
Ctr	2021-06-10	1h	5.14523	29.4908	92.1765	99.1429	97.511	104.881	96.6752	92.9733	2	1
Ctr	2021-06-10	1h	5.3686	26.44	88.2757	99.2893	81.8434	92.0545	81.2617	88.9076	2	1
Ctr	2021-06-10	1h	2.0042	8.1354	81.0839	95.9844	46.3411	54.857	44.4802	84.4761	1	1
Ctr	2021-06-10	1h	0.115471	9.15232	25.4503	81.943	1.28963	4.15225	1.05676	31.0585	1	1
Ctr	2021-06-10	1h	5.92716	26.44	75.8836	97.4832	131.296	168.669	127.992	77.8427	2	1
Ctr	2021-06-10	1h	5.88049	19.3216	68.3164	98.9343	96.5429	139.811	95.5141	69.0523	2	1
Ctr	2021-06-10	1h	1.48534	8.1354	8.68656	37.9791	3.27062	14.2997	1.24215	22.872	1	1
Ctr	2021-06-10	1h	3.87898	17.2877	83.3556	93.556	80.8938	90.7928	75.6809	89.0971	2	1
Ctr	2021-06-10	1h	6.68269	10.3439	54.8204	97.463	115.837	205.941	112.898	56.2474	2	1
Ctr	2021-06-10	1h	0.16388	3.05077	13.7416	58.893	0.816157	3.49785	0.480659	23.3331	1	1
Ctr	2021-06-10	1h	0.11495	6.10155	13.8465	46.4999	0.880222	2.95599	0.409302	29.7776	1	1
Ctr	2021-06-10	1h	4.29084	23.3893	85.0262	95.0275	92.5565	103.444	87.9542	89.4753	2	1
Ctr	2021-06-10	1h	0.151114	5.08462	15.1448	66.6832	0.970157	4.27165	0.646932	22.7115	1	1
Ctr	2021-06-10	1h	9.16507	27.9285	78.3504	99.4523	131.384	166.77	130.665	78.7819	2	1
Ctr	2021-06-10	1h	2.64212	23.3893	69.4435	77.8434	64.5608	72.3701	50.2563	89.2093	2	1
Ctr	2021-06-10	1h	3.25199	19.3216	62.1789	87.804	63.9741	90.339	56.1718	70.8156	2	1
Ctr	2021-06-10	1h	2.83453	33.5585	94.3596	99.804	51.1375	54.0881	51.0373	94.5449	2	1
Ctr	2021-06-10	1h	3.19639	22.3723	81.9965	89.9752	55.3345	60.7189	49.7873	91.1323	2	1
Ctr	2021-06-10	1h	4.63797	7.11847	83.0612	99.3825	84.4796	101.08	83.9579	83.5773	2	1
Ctr	2021-06-10	1h	4.20289	10.1692	75.6547	93.7757	80.2329	99.4505	75.2389	80.6762	2	1
Ctr	2021-06-10	1h	0.085498	3.10317	8.14994	34.2356	0.715718	3.00653	0.24503	23.8055	1	1
Ctr	2021-06-10	1h	0.147286	10.1692	12.1102	37.3691	1.02189	3.15332	0.381873	32.4069	1	1
Ctr	2021-06-10	1h	0.260197	10.1692	13.0162	40.9298	2.01334	6.33099	0.824057	31.8014	1	1
Ctr	2021-06-10	1h	4.9035	7.11847	69.3015	99.3708	86.7672	124.415	86.2212	69.7403	2	1
Ctr	2021-06-10	1h	5.22695	15.2539	77.6797	94.5321	105.142	127.952	99.393	82.1728	2	1
Ctr	2021-06-10	1h	9.05674	27.9963	73.7355	95.4285	133.099	172.257	127.015	77.2678	2	1
Ctr	2021-06-10	1h	11.0632	16.2708	74.9127	98.9576	148.608	196.307	147.059	75.7018	2	1
Ctr	2021-06-10	1h	0.341935	7.11847	20.0058	54.8615	2.46908	6.77088	1.35457	36.4661	1	1
Ctr	2021-06-10	1h	7.78849	12.2031	63.2688	97.9251	115.291	178.442	112.898	64.6094	2	1
Ctr	2021-06-10	1h	4.24304	15.2539	52.8674	94.0169	72.3373	128.641	68.0093	56.2319	2	1
Ctr	2021-06-10	1h	3.46036	15.2539	79.0677	96.8584	90.521	110.889	87.6771	81.6323	2	1
Ctr	2021-06-10	1h	6.73874	25.3819	80.0403	98.6529	105.613	130.173	104.191	81.1333	2	1
Ctr	2021-06-10	1h	7.55417	22.3232	86.1298	99.1483	111.177	127.981	110.23	86.8697	2	1
Ctr	2021-06-10	1h	0.160009	8.1354	23.2979	59.8175	2.12497	5.45588	1.2711	38.9483	1	1
Ctr	2021-06-10	1h	7.14667	14.1166	92.1771	98.2561	113.131	120.592	111.158	93.8131	2	1
Ctr	2021-06-10	1h	2.74525	9.15232	25.354	70.9091	43.9226	122.841	31.1451	35.7556	1	1
Ctr	2021-06-10	1h	3.34382	18.3046	55.0202	96.9912	52.0015	91.6697	50.4369	56.727	2	1
Ctr	2021-06-10	1h	0.188722	18.3046	24.1087	48.582	2.06312	4.15745	1.00231	49.6247	1	1
Ctr	2021-06-10	1h	2.66811	24.4062	83.6394	99.4975	55.0845	65.5286	54.8078	84.0618	2	1
Ctr	2021-06-10	1h	3.12585	27.457	62.2882	90.8062	69.4055	101.182	63.0245	68.5947	2	1
Ctr	2021-06-10	1h	0.786918	6.10155	13.4812	68.1866	4.40864	22.2984	3.0061	19.7711	1	1
Ctr	2021-06-10	1h	1.16755	8.1354	7.37595	44.2213	2.56268	15.3641	1.13325	16.6796	1	1
Ctr	2021-06-10	1h	0.977757	9.47301	4.59775	11.9289	4.77246	12.3822	0.569305	38.5428	1	1
Ctr	2021-06-10	1h	6.55863	19.9986	48.9942	87.4083	109.307	195.01	95.5436	56.0521	2	1
Ctr	2021-06-10	1h	5.67888	16.3614	42.7993	80.7256	95.3362	179.818	76.9607	53.0182	2	1
Ctr	2021-06-10	1h	4.55064	25.1144	93.9548	99.4865	78.198	82.802	77.7964	94.4397	2	1
Ctr	2021-06-10	1h	9.5776	1.71443	90.4483	98.7798	97.5531	106.539	96.3628	91.5656	2	1
Ctr	2021-06-10	1h	8.40122	6.15262	76.4982	99.1977	128.222	166.269	127.193	77.1169	2	1
Ctr	2021-06-10	1h	9.77429	7.69235	56.4172	94.976	95.6187	160.97	90.8149	59.4015	2	1
Ctr	2021-06-10	1h	0.176482	9.72868	37.4445	79.266	1.97508	4.18104	1.56557	47.239	1	1
Ctr	2021-06-10	1h	3.14134	10.5888	69.2441	99.2526	58.971	84.5273	58.5302	69.7656	2	1
Ctr	2021-06-10	1h	0.433267	7.05922	5.11635	37.2386	2.16189	15.735	0.805056	13.7394	1	1
Ctr	2021-06-10	1h	6.75693	5.80592	79.303	99.0604	130.707	163.272	129.479	80.0552	2	1
Ctr	2021-06-10	1h	0.213889	10.169	16.8006	56.7962	1.63412	5.52433	0.928118	29.5804	1	1
Ctr	2021-06-10	1h	5.02567	13.2197	57.2329	87.1203	78.877	120.067	68.7178	65.694	2	1
Ctr	2021-06-10	1h	4.89678	22.7517	86.4702	99.2106	112.118	128.638	111.233	87.1582	2	1
Ctr	2021-06-10	1h	3.26621	24.4056	70.1994	98.9025	63.5849	89.5834	62.8871	70.9784	2	1
Ctr	2021-06-10	1h	7.3114	21.3549	63.1099	93.9316	134.145	199.659	126.005	67.1871	2	1
Ctr	2021-06-10	1h	2.44263	8.1352	93.5498	98.9396	50.0748	52.9598	49.5438	94.5525	2	1
Ctr	2021-06-10	1h	7.30435	21.7175	81.0518	99.461	133.063	163.285	132.345	81.491	2	1
Ctr	2021-06-10	1h	0.118471	9.1521	13.884	47.1859	0.950334	3.22978	0.448424	29.4241	1	1
Ctr	2021-06-10	1h	0.61359	3.1025	16.6822	53.7225	4.39577	14.1559	2.36152	31.0526	1	1
Ctr	2021-06-10	1h	1.52708	28.4732	83.9371	98.9941	32.3687	38.1752	32.0431	84.79	1	1
Ctr	2021-06-10	1h	2.82824	11.1859	49.1592	79.1216	67.3457	108.393	53.2849	62.1312	2	1
Ctr	2021-06-10	1h	4.75818	11.1859	74.395	96.8125	78.5645	102.238	76.0603	76.8444	2	1
Ctr	2021-06-10	1h	4.5283	30.507	57.5278	97.8666	80.5449	137.023	78.8266	58.7818	2	1
Ctr	2021-06-10	1h	2.60553	13.2197	67.9087	87.6193	54.2512	69.9977	47.5346	77.5043	2	1
Ctr	2021-06-10	1h	1.03814	8.1352	16.2597	48.5248	7.33159	21.8801	3.55764	33.508	1	1
Ctr	2021-06-10	1h	0.274563	8.1352	28.2747	73.3588	1.89846	4.92555	1.39268	38.5431	1	1
Ctr	2021-06-10	1h	2.09026	26.4394	87.045	98.4005	43.0294	48.6429	42.3412	88.4599	1	1
Ctr	2021-06-10	1h	4.9121	12.2028	71.4943	87.1067	89.4248	108.953	77.895	82.0767	2	1
Ctr	2021-06-10	1h	4.42979	10.3417	91.3906	99.2775	64.3286	69.8801	63.8638	92.0558	2	1
Ctr	2021-06-10	1h	0.144574	14.2366	28.806	55.8144	2.25091	4.36135	1.25633	51.6103	1	1
Ctr	2021-06-10	1h	0.134935	10.169	13.5422	36.515	1.19626	3.22556	0.436813	37.0867	1	1
Ctr	2021-06-10	1h	3.02771	22.3718	89.4508	99.0288	57.7058	63.8847	57.1453	90.3281	2	1
Ctr	2021-06-10	1h	3.91425	14.2366	67.4829	93.0012	85.1918	117.407	79.2293	72.5614	2	1
Ctr	2021-06-10	1h	0.35065	7.1183	26.5178	76.0319	3.17663	9.10801	2.41525	34.8773	1	1
Ctr	2021-06-10	1h	1.98854	8.1352	70.8662	97.9928	38.5129	53.2551	37.7399	72.3177	1	1
Ctr	2021-06-10	1h	3.5641	7.1183	62.143	98.2847	67.9877	107.529	66.8215	63.2275	2	1
Ctr	2021-06-10	1h	6.32135	21.3549	84.1475	98.9233	133.551	157.002	132.113	85.0633	2	1
Ctr	2021-06-10	1h	3.89398	23.3887	90.62	96.7634	70.0477	74.7964	67.7805	93.6512	2	1
Ctr	2021-06-10	1h	0.103847	6.1014	24.6293	83.6987	1.01735	3.45732	0.851512	29.4261	1	1
Ctr	2021-06-10	1h	5.18459	24.4056	75.6657	98.656	107.999	140.813	106.548	76.6965	2	1
Ctr	2021-06-10	1h	3.79608	18.3042	51.4191	91.7197	68.693	122.532	63.005	56.0612	2	1
Ctr	2021-06-10	1h	4.24074	5.0845	84.8548	99.0827	93.0432	108.644	92.1897	85.6404	2	1
Ctr	2021-06-10	1h	6.61222	26.4394	88.8633	98.1103	129.226	142.673	126.784	90.5749	2	1
Ctr	2021-06-10	1h	4.75586	19.3211	62.9048	98.7173	87.5808	137.442	86.4574	63.7221	2	1
Ctr	2021-06-10	1h	0.122205	10.169	29.9373	70.8156	1.3254	3.13519	0.938591	42.275	1	1
Ctr	2021-06-10	1h	3.34566	19.3211	71.7014	87.0287	71.8421	87.1995	62.5233	82.3882	2	1
Ctr	2021-06-10	1h	3.77647	24.4056	55.8333	96.0942	71.3589	122.815	68.5718	58.1026	2	1
Ctr	2021-06-10	1h	7.50031	21.0513	76.0647	98.4602	117.741	152.407	115.928	77.2543	2	1
Ctr	2021-06-10	1h	5.04439	5.26283	91.5247	99.1375	92.9335	100.663	92.132	92.321	2	1
Ctr	2021-06-10	1h	7.4802	8.42052	67.3036	98.6687	122.065	178.95	120.44	68.2117	2	1
Ctr	2021-06-10	1h	7.9922	15.2631	82.6448	99.2181	125.9	151.148	124.916	83.2961	2	1
Ctr	2021-06-10	1h	5.47343	19.6334	88.452	98.8744	101.502	113.462	100.359	89.459	2	1
Ctr	2021-06-10	1h	6.52596	5.55516	81.6629	99.2919	110.265	134.069	109.484	82.2453	2	1
Ctr	2021-06-10	1h	3.22068	19.2385	52.2654	96.1898	49.3985	90.9135	47.5163	54.3357	2	1
Ctr	2021-06-10	1h	8.37281	17.307	73.214	99.0832	135.704	183.654	134.46	73.8915	2	1
Ctr	2021-06-10	1h	3.27966	23.999	83.2905	98.5407	60.5903	71.6841	59.7061	84.524	2	1
Ctr	2021-06-10	1h	0.382507	16.7993	28.0156	65.3655	4.00854	9.35266	2.6202	42.8599	1	1
Ctr	2021-06-10	1h	5.07096	24.4859	81.2554	95.491	90.6151	106.49	86.5293	85.0922	2	1
Ctr	2021-06-10	1h	3.47423	5.8536	59.4346	99.0233	72.6231	120.996	71.9138	60.0209	2	1
Ctr	2021-06-10	1h	0.359561	10.9097	3.243	24.3813	1.55394	11.6827	0.378869	13.3012	1	1
Ctr	2021-06-10	1h	7.09943	26.249	81.5078	98.6036	141.202	170.818	139.23	82.6621	2	1
Ctr	2021-06-10	1h	4.49495	23.3874	65.7193	92.9218	75.1245	106.22	69.807	70.7254	2	1
Ctr	2021-06-10	1h	5.8862	23.3874	96.6276	99.6844	108.041	111.459	107.7	96.9335	2	1
Ctr	2021-06-10	1h	1.9577	15.2526	35.0031	85.6054	17.2353	42.1516	14.7544	40.8889	1	1
Ctr	2021-06-10	1h	0.375398	5.08421	21.542	39.5305	4.87867	8.95256	1.92856	54.4947	1	1
Ctr	2021-06-10	1h	4.51817	25.421	83.7304	99.3044	112.509	133.436	111.726	84.3169	2	1
Ctr	2021-06-10	1h	0.135569	11.1853	40.8864	81.2537	1.96679	3.90861	1.59809	50.3194	1	1
Ctr	2021-06-10	1h	0.281409	7.11789	26.8138	82.0432	2.03489	6.22624	1.66949	32.6825	1	1
Ctr	2021-06-10	1h	7.58874	2.06872	74.964	99.4368	113.904	151.089	113.262	75.3886	2	1
Ctr	2021-06-10	1h	0.110807	7.11789	27.356	85.5735	1.0186	3.18634	0.871655	31.9678	1	1
Ctr	2021-06-10	1h	5.09712	22.3705	63.6783	80.6307	108.668	137.597	87.6196	78.9752	2	1
Ctr	2021-06-10	1h	3.12181	29.4884	66.8314	97.9158	66.5395	97.4882	65.1527	68.2539	2	1
Ctr	2021-06-10	1h	3.48052	21.3537	74.1627	94.8531	68.3879	87.4671	64.868	78.1869	2	1
Ctr	2021-06-10	1h	3.99466	19.32	85.6883	97.2715	71.0765	80.6845	69.1372	88.0919	2	1
Ctr	2021-06-10	1h	0.073948	4.06737	4.83332	22.261	0.44442	2.04688	0.098932	21.712	1	1
Ctr	2021-06-10	1h	0.186285	6.10105	13.6507	58.0265	1.36672	5.80969	0.793062	23.5249	1	1
Ctr	2021-06-10	1h	0.196862	6.10105	20.2849	50.7687	1.69767	4.24889	0.861883	39.9555	1	1
Ctr	2021-06-10	1h	3.44209	9.15158	65.5283	90.5852	68.5429	94.7524	62.0897	72.3389	2	1
Ctr	2021-06-10	1h	2.62275	19.9971	71.7977	98.5471	73.6437	101.081	72.5737	72.8562	2	1
Ctr	2021-06-10	1h	0.151831	10.1684	23.9539	63.3348	1.7598	4.65296	1.11457	37.8211	1	1
Ctr	2021-06-10	1h	10.9978	12.2021	86.2059	99.0956	136.018	156.356	134.788	86.9927	2	1
Ctr	2021-06-10	1h	0.124268	13.2189	34.5589	84.513	1.76283	4.31094	1.48982	40.8919	1	1
Ctr	2021-06-10	1h	0.589063	7.11789	18.6286	65.1047	5.2974	18.5138	3.44886	28.6132	1	1
Ctr	2021-06-10	1h	4.23956	24.997	83.8305	93.7111	100.377	112.208	94.0648	89.4564	2	1
Ctr	2021-06-10	1h	1.83594	24.997	83.3072	99.06	46.3026	55.0581	45.8674	84.0977	2	1
Ctr	2021-06-10	1h	5.76671	25.421	83.0449	98.4044	128.395	152.143	126.347	84.3914	2	1
Ctr	2021-06-10	1h	6.09336	10.7134	69.7631	92.3821	127.35	168.64	117.648	75.5159	2	1
Ctr	2021-06-10	1h	3.4948	23.7903	60.7505	97.3755	72.521	116.242	70.6177	62.3879	2	1
Ctr	2021-06-10	1h	3.6651	18.3032	70.9039	94.6224	64.2045	85.6819	60.7518	74.9335	2	1
Ctr	2021-06-10	1h	0.296584	5.08421	13.4242	73.6444	1.31085	7.1912	0.965364	18.2285	1	1
Ctr	2021-06-10	1h	6.51418	4.06737	75.0872	98.9724	112.568	148.376	111.412	75.8669	2	1
Ctr	2021-06-10	1h	1.16706	11.1853	31.1895	82.9939	22.9201	60.9893	19.0223	37.5805	1	1
Ctr	2021-06-10	1h	0.162589	9.15158	21.0087	77.9072	1.26431	4.68848	0.98499	26.9664	1	1
Ctr	2021-06-10	1h	4.78378	6.10105	67.8387	97.5429	96.0489	138.105	93.6889	69.5476	2	1
Ctr	2021-06-10	1h	7.67887	27.4547	84.5722	98.8471	107.263	125.368	106.027	85.5586	2	1
Ctr	2021-06-10	1h	3.89482	17.2863	62.073	98.0808	64.7508	102.312	63.5081	63.2876	2	1
Ctr	2021-06-10	1h	0.523651	6.10105	15.3929	74.0174	3.33602	16.0413	2.46923	20.7964	1	1
Ctr	2021-06-10	1h	0.25074	17.2863	13.3548	34.0478	3.36314	8.57429	1.14508	39.2235	1	1
Ctr	2021-06-10	1h	0.236882	6.10105	16.902	49.2637	1.78144	5.19233	0.877605	34.3092	1	1
Ctr	2021-06-10	1h	6.37647	12.4127	75.7264	99.2531	92.2469	120.906	91.5579	76.2962	2	1
Ctr	2021-06-10	1h	6.38997	19.2843	63.2506	94.7084	93.4964	139.997	88.549	66.7845	2	1
Ctr	2021-06-10	1h	6.91146	21.427	79.6188	98.4162	121.621	150.335	119.695	80.9001	2	1
Ctr	2021-06-10	1h	7.08343	27.3667	75.2558	97.7397	102.365	132.949	100.052	76.9962	2	1
Ctr	2021-06-10	1h	4.33571	17.8936	78.1597	91.9392	71.0467	83.5722	65.3198	85.0124	2	1
Ctr	2021-06-10	1h	3.06029	25.5535	85.5638	99.4468	54.2527	63.0553	53.9525	86.0398	2	1
Ctr	2021-06-10	1h	3.87437	8.88818	80.9449	94.9688	83.9969	98.5496	79.7709	85.2332	2	1
Ctr	2021-06-10	1h	7.99999	25.5535	79.0489	99.4539	113.409	142.683	112.79	79.483	2	1
Ctr	2021-06-10	1h	3.15304	19.5326	81.3838	99.1527	60.83	74.1113	60.3146	82.0792	2	1
Ctr	2021-06-10	1h	3.19507	6.66621	41.8608	88.3363	86.0772	181.644	76.0374	47.388	2	1
Ctr	2021-06-10	1h	5.99979	22.8535	87.114	99.4649	109.147	124.622	108.563	87.5827	2	1
Ctr	2021-06-10	1h	4.33807	3.05035	65.6682	98.5498	92.2168	138.392	90.8795	66.6346	2	1
Ctr	2021-06-10	1h	6.71599	28.4699	86.5209	99.4014	108.683	124.863	108.032	87.0419	2	1
Ctr	2021-06-10	1h	2.11927	13.2182	30.5027	90.3778	39.0207	115.616	35.2661	33.7502	1	1
Ctr	2021-06-10	1h	2.01473	12.2014	89.6532	98.7875	40.0599	44.1413	39.5741	90.7536	1	1
Ctr	2021-06-10	1h	6.98328	1.01678	77.541	98.7242	109.627	139.576	108.229	78.5431	2	1
Ctr	2021-06-10	1h	4.31346	22.3692	85.0998	94.9936	86.0782	96.0857	81.7688	89.5848	2	1
Ctr	2021-06-10	1h	0.480921	10.1678	21.9644	71.3265	1.68351	5.46698	1.20079	30.7942	1	1
Ctr	2021-06-10	1h	0.138564	7.11748	8.58231	37.0406	1.06067	4.57776	0.392877	23.17	1	1
Ctr	2021-06-10	1h	7.80504	22.3692	74.3856	98.3669	134.576	177.962	132.378	75.6206	2	1
Ctr	2021-06-10	1h	0.146046	10.3438	6.3196	38.0933	0.812238	4.896	0.309408	16.5898	1	1
Ctr	2021-06-10	1h	0.122748	8.13426	21.0655	60.1031	1.49458	4.26426	0.898288	35.049	1	1
Ctr	2021-06-10	1h	2.70823	25.4196	64.7843	96.6914	72.0923	107.599	69.707	67.0011	2	1
Ctr	2021-06-10	1h	3.07539	16.2685	62.6086	87.6086	55.7091	77.9541	48.806	71.464	2	1
Ctr	2021-06-10	1h	2.07772	25.4196	69.5395	97.5322	44.8752	62.9394	43.7677	71.299	1	1
Ctr	2021-06-10	1h	6.43805	28.4699	80.2714	99.2029	123.216	152.275	122.234	80.9164	2	1
Ctr	2021-06-10	1h	0.137829	9.15104	17.2766	59.9812	1.36762	4.74815	0.820318	28.8033	1	1
Ctr	2021-06-10	1h	8.24516	2.03356	68.0536	97.0755	131.58	187.693	127.732	70.1038	2	1
Ctr	2021-06-10	1h	0.170156	5.08391	4.73742	24.1584	1.24879	6.36817	0.301687	19.6098	1	1
Ctr	2021-06-10	1h	0.198049	11.1846	28.4364	77.7745	1.82902	5.00244	1.42251	36.5626	1	1
Ctr	2021-06-10	1h	2.53439	28.4699	88.5917	99.4553	76.2043	85.5489	75.7892	89.0769	2	1
Ctr	2021-06-10	1h	5.26628	17.4191	81.6175	98.5736	103.353	124.824	101.879	82.7985	2	1
Ctr	2021-06-10	1h	5.50377	22.3692	91.0785	99.2428	95.1549	103.685	94.4344	91.7734	2	1
Ctr	2021-06-10	1h	3.24484	30.5035	60.6573	97.2396	69.0592	110.709	67.1529	62.3792	2	1
Ctr	2021-06-10	1h	3.45685	9.67726	61.1253	98.4741	74.8445	120.576	73.7025	62.0725	2	1
Ctr	2021-06-10	1h	3.36257	21.3524	84.3195	95.5918	72.3798	82.056	69.1891	88.2078	2	1
Ctr	2021-06-10	1h	4.17253	20.3357	86.1573	92.9427	93.5927	100.964	86.9876	92.6993	2	1
Ctr	2021-06-10	1h	0.135326	9.15104	6.52304	39.5952	0.706068	4.28587	0.279569	16.4743	1	1
Ctr	2021-06-10	1h	6.58381	21.3524	49.9924	97.4303	122.798	239.322	119.642	51.3109	2	1
Ctr	2021-06-10	1h	0.155281	3.05035	6.39629	32.9013	0.816306	4.19892	0.268575	19.4408	1	1
Ctr	2021-06-10	1h	7.72806	28.4699	85.1939	99.5825	136.783	159.884	136.212	85.5511	2	1
Ctr	2021-06-10	1h	0.184712	9.15104	2.6676	12.8317	1.04473	5.02538	0.134057	20.7891	1	1
[truncated: 440 more rows]

## Sheet: Ctr 3.5h
Treatment	Date	Time	ALH	BCF	LIN	STR	VAP	VCL	VSL	WOB	Cluster	Conteo
Ctr	2021-03-30	3.5h	1.51433	23.4128	88.9863	98.1715	40.526	44.7091	39.785	90.6437	1	1
Ctr	2021-03-30	3.5h	0.139796	15.2536	45.4835	90.4298	1.99449	3.96542	1.80361	50.2971	1	1
Ctr	2021-03-30	3.5h	1.82886	7.11833	86.0971	98.692	33.916	38.8775	33.4724	87.2381	1	1
Ctr	2021-03-30	3.5h	0.699083	5.08452	12.5731	46.1383	4.00319	14.6901	1.847	27.2508	1	1
Ctr	2021-03-30	3.5h	6.97777	24.4057	77.1395	98.9653	137.614	176.55	136.19	77.9461	2	1
Ctr	2021-03-30	3.5h	0.108423	6.10142	36.3101	85.7502	1.21412	2.86727	1.04111	42.344	1	1
Ctr	2021-03-30	3.5h	6.10439	29.4902	71.2613	98.3731	144.95	200.097	142.592	72.4399	2	1
Ctr	2021-03-30	3.5h	0.135494	8.13523	20.7675	70.0898	1.03885	3.50608	0.728126	29.6299	1	1
Ctr	2021-03-30	3.5h	0.299903	8.13523	48.4942	95.3613	3.93237	7.73282	3.74997	50.8531	1	1
Ctr	2021-03-30	3.5h	0.284201	11.1859	29.703	79.3164	1.92651	5.14439	1.52804	37.4487	1	1
Ctr	2021-03-30	3.5h	0.339334	6.10142	22.6325	81.4638	1.90194	6.84586	1.54939	27.7823	1	1
Ctr	2021-03-30	3.5h	1.60014	25.4226	86.3444	98.7536	34.9721	39.9982	34.5362	87.4341	1	1
Ctr	2021-03-30	3.5h	0.118197	5.08452	16.037	58.6462	1.04897	3.83604	0.615185	27.3453	1	1
Ctr	2021-03-30	3.5h	0.244115	5.08452	40.7934	96.2283	1.98917	4.6923	1.91415	42.3923	1	1
Ctr	2021-03-30	3.5h	0.161927	9.15213	29.8849	74.214	1.42372	3.53556	1.0566	40.2685	1	1
Ctr	2021-03-30	3.5h	1.18311	26.4395	90.4597	99.32	23.8012	26.1325	23.6394	91.0791	1	1
Ctr	2021-03-30	3.5h	0.954041	19.3212	78.4352	98.4252	22.1359	27.7774	21.7873	79.6902	1	1
Ctr	2021-03-30	3.5h	0.350075	5.08452	6.61564	37.3077	1.66112	9.36759	0.619726	17.7326	1	1
Ctr	2021-03-30	3.5h	6.74671	22.3719	85.904	99.4599	123.287	142.741	122.621	86.3705	2	1
Ctr	2021-03-30	3.5h	0.232128	13.2197	48.1442	94.8746	2.58243	5.08903	2.45007	50.7451	1	1
Ctr	2021-03-30	3.5h	0.126355	6.10142	12.5966	32.5762	1.28629	3.32651	0.419025	38.668	1	1
Ctr	2021-03-30	3.5h	1.04647	17.2874	88.4512	99.5463	30.2468	34.0409	30.1096	88.8543	1	1
Ctr	2021-03-30	3.5h	6.34375	5.08452	75.5065	99.5266	140.717	185.482	140.051	75.8657	2	1
Ctr	2021-03-30	3.5h	4.16099	27.4564	67.6357	97.9822	82.3836	119.347	80.7212	69.0286	2	1
Ctr	2021-03-30	3.5h	0.739076	28.4733	95.11	99.3827	16.3993	17.136	16.2981	95.7008	1	1
Ctr	2021-03-30	3.5h	0.158112	15.2536	26.0819	63.6372	1.71447	4.18314	1.09104	40.9853	1	1
Ctr	2021-03-30	3.5h	3.30068	21.355	78.0032	98.5102	36.7885	46.4601	36.2404	79.1829	1	1
Ctr	2021-03-30	3.5h	4.57994	13.2197	87.267	96.7574	92.7218	102.806	89.7153	90.1915	2	1
Ctr	2021-03-30	3.5h	0.100471	6.10142	13.2923	61.2013	0.829071	3.81727	0.507403	21.719	1	1
Ctr	2021-03-30	3.5h	0.184191	8.5701	34.4533	77.0847	2.0741	4.64053	1.59882	44.6954	1	1
Ctr	2021-03-30	3.5h	1.67172	24.486	91.4259	98.0369	35.4442	38.0072	34.7484	93.2566	1	1
Ctr	2021-03-30	3.5h	0.127002	4.06761	8.33271	37.1675	0.958163	4.27383	0.356125	22.4193	1	1
Ctr	2021-03-30	3.5h	0.273749	7.11833	15.979	35.4416	3.12488	6.931	1.10751	45.0855	1	1
Ctr	2021-03-30	3.5h	0.285458	4.06761	8.95955	53.869	1.57898	9.49359	0.850583	16.6321	1	1
Ctr	2021-03-30	3.5h	8.06943	5.26277	88.6868	98.6161	108.187	120.3	106.69	89.9313	2	1
Ctr	2021-03-30	3.5h	0.130549	9.15213	27.1806	61.9009	1.57211	3.58031	0.973148	43.9098	1	1
Ctr	2021-03-30	3.5h	1.20102	27.4564	81.704	97.3129	22.028	26.2363	21.4361	83.9602	1	1
Ctr	2021-03-30	3.5h	0.094719	12.2028	7.71213	34.8958	0.625864	2.8319	0.2184	22.1005	1	1
Ctr	2021-03-30	3.5h	4.62664	21.355	53.7415	97.0817	82.0133	148.153	79.6198	55.357	2	1
Ctr	2021-03-30	3.5h	5.06634	23.4763	81.2082	99.5135	110.387	135.27	109.85	81.6052	2	1
Ctr	2021-03-30	3.5h	6.80901	21.0511	94.3403	99.5279	87.5355	92.3489	87.1223	94.7878	2	1
Ctr	2021-03-30	3.5h	8.92972	8.13523	66.307	95.1087	119.451	171.337	113.609	69.7171	2	1
Ctr	2021-03-30	3.5h	0.307671	9.15213	28.4819	64.7285	4.01392	9.12211	2.59815	44.0021	1	1
Ctr	2021-03-30	3.5h	2.60079	29.4902	82.3759	99.608	58.2863	70.4791	58.0578	82.7001	2	1
Ctr	2021-03-30	3.5h	0.118433	8.13523	29.044	68.6031	1.50337	3.55102	1.03136	42.3362	1	1
Ctr	2021-03-30	3.5h	7.52166	34.0513	79.7197	99.6938	140.183	175.306	139.754	79.9645	2	1
Ctr	2021-03-30	3.5h	0.12905	6.10142	11.1299	36.0851	1.3897	4.50565	0.501475	30.8435	1	1
Ctr	2021-03-30	3.5h	5.39735	28.4733	82.1364	99.4036	88.6245	107.256	88.0959	82.6293	2	1
Ctr	2021-03-30	3.5h	0.474349	17.2874	60.7757	95.878	9.65704	15.2347	9.25898	63.3886	1	1
Ctr	2021-03-30	3.5h	5.54434	6.10142	91.1644	99.5386	124.205	135.614	123.632	91.5869	2	1
Ctr	2021-03-30	3.5h	6.55349	28.4733	94.134	99.1455	116.307	122.499	115.313	94.9453	2	1
Ctr	2021-03-30	3.5h	0.293591	6.10142	10.5912	44.9258	2.09063	8.86805	0.939234	23.5749	1	1
Ctr	2021-03-30	3.5h	1.28226	6.10142	89.4825	99.5399	30.9492	34.4278	30.8068	89.896	1	1
Ctr	2021-03-30	3.5h	3.18698	22.3719	85.1899	94.8071	68.0195	75.6984	64.4873	89.856	2	1
Ctr	2021-03-30	3.5h	1.82561	25.4226	93.9322	98.5566	35.5945	37.3469	35.0808	95.3079	1	1
Ctr	2021-03-30	3.5h	0.092109	7.11833	0.820881	5.61414	0.430351	2.94325	0.024161	14.6217	1	1
Ctr	2021-03-30	3.5h	0.149826	6.10142	13.3106	56.9535	0.921886	3.94456	0.525046	23.3711	1	1
Ctr	2021-03-30	3.5h	1.55252	24.4057	79.9807	95.9379	32.9448	39.5177	31.6065	83.3672	1	1
Ctr	2021-03-30	3.5h	3.26135	7.11833	26.9143	85.163	31.246	98.8693	26.61	31.6033	1	1
Ctr	2021-03-30	3.5h	6.92419	15.2536	61.8952	96.776	126.797	198.254	122.709	63.9572	2	1
Ctr	2021-03-30	3.5h	2.0578	14.2367	75.9546	98.987	36.2133	47.1946	35.8465	76.7319	1	1
Ctr	2021-03-30	3.5h	2.46135	29.4902	87.7912	99.3072	42.1909	47.7253	41.8986	88.4037	1	1
Ctr	2021-03-30	3.5h	0.308863	9.15213	10.5137	27.1733	2.78015	7.18547	0.755459	38.6913	1	1
Ctr	2021-03-30	3.5h	2.66811	28.4733	94.4398	99.107	49.8038	52.2652	49.3591	95.2907	2	1
Ctr	2021-03-30	3.5h	0.2322	9.15213	19.4631	67.4946	1.62176	5.62398	1.0946	28.8366	1	1
Ctr	2021-03-30	3.5h	0.2907	10.169	16.5831	55.4935	2.35761	7.88947	1.30832	29.8829	1	1
Ctr	2021-03-30	3.5h	9.67019	19.6539	83.2323	99.4119	126.166	150.691	125.424	83.7247	2	1
Ctr	2021-03-30	3.5h	0.17652	6.10142	13.3867	51.2839	1.09901	4.21026	0.563616	26.1032	1	1
Ctr	2021-03-30	3.5h	0.245607	7.11833	30.2473	70.9188	1.73096	4.05845	1.22757	42.6507	1	1
Ctr	2021-03-30	3.5h	7.18885	27.9251	79.3904	94.8202	127.124	151.831	120.539	83.7273	2	1
Ctr	2021-03-30	3.5h	5.17138	23.6271	62.3471	97.5672	128.367	200.881	125.244	63.9017	2	1
Ctr	2021-03-30	3.5h	7.72166	28.4983	71.3476	96.215	140.68	189.712	135.355	74.1544	2	1
Ctr	2021-03-30	3.5h	4.06761	27.3678	90.8363	99.2269	74.1687	81.0197	73.5953	91.544	2	1
Ctr	2021-03-30	3.5h	7.0658	18.9469	70.805	98.4402	108.844	151.326	107.146	71.9269	2	1
Ctr	2021-03-30	3.5h	8.08949	9.99763	71.9903	99.0696	139.692	192.237	138.392	72.6664	2	1
Ctr	2021-03-30	3.5h	8.40209	11.7834	64.7849	90.4396	132.848	185.455	120.147	71.6333	2	1
Ctr	2021-03-30	3.5h	0.230325	11.9987	23.4943	60.1871	3.0388	7.78473	1.82897	39.0355	1	1
Ctr	2021-03-30	3.5h	2.49191	26.0341	96.5819	99.5507	47.1341	48.5829	46.9223	97.0179	2	1
Ctr	2021-03-30	3.5h	3.19239	21.5064	65.1137	96.7062	60.2731	89.5169	58.2878	67.3315	2	1
Ctr	2021-03-30	3.5h	0.139212	6.81689	20.9115	54.031	1.34473	3.47451	0.726572	38.7028	1	1
Ctr	2021-03-30	3.5h	7.83069	3.07697	56.1488	96.5644	136.308	234.421	131.625	58.1465	2	1
Ctr	2021-03-30	3.5h	5.69675	23.6829	85.8215	97.6551	120.446	137.054	117.622	87.8822	2	1
Ctr	2021-03-30	3.5h	5.01248	23.9949	91.3803	98.0749	95.1169	102.085	93.2859	93.174	2	1
Ctr	2021-03-30	3.5h	0.444924	17.1392	39.7418	83.7887	6.63404	13.9867	5.55858	47.431	1	1
Ctr	2021-03-30	3.5h	0.142346	6.10079	10.696	35.5294	1.10238	3.66182	0.39167	30.1048	1	1
Ctr	2021-03-30	3.5h	0.138045	6.10079	17.429	64.0171	1.10758	4.06817	0.709042	27.2255	1	1
Ctr	2021-03-30	3.5h	0.13406	6.10079	32.3674	80.0796	1.41544	3.50192	1.13348	40.4191	1	1
Ctr	2021-03-30	3.5h	0.147728	12.2016	14.9736	56.8922	1.2563	4.77333	0.714739	26.3192	1	1
Ctr	2021-03-30	3.5h	3.47006	18.3024	86.8333	97.3307	76.5877	85.8465	74.5433	89.2148	2	1
Ctr	2021-03-30	3.5h	0.132175	5.08399	4.30548	24.9568	0.78558	4.55363	0.196056	17.2517	1	1
Ctr	2021-03-30	3.5h	0.143362	9.15118	11.8169	40.8379	1.22791	4.24351	0.501453	28.9362	1	1
Ctr	2021-03-30	3.5h	0.121995	5.08399	17.0682	51.4592	1.15542	3.4835	0.594571	33.1684	1	1
Ctr	2021-03-30	3.5h	0.096759	4.06719	0.653657	5.14048	0.525905	4.13581	0.027034	12.7159	1	1
Ctr	2021-03-30	3.5h	0.325451	8.13438	48.4699	78.8828	3.10792	5.058	2.45161	61.4455	1	1
Ctr	2021-03-30	3.5h	0.156281	6.10079	16.3636	53.5827	1.02679	3.36223	0.550184	30.5391	1	1
Ctr	2021-03-30	3.5h	0.172344	8.13438	16.584	61.8273	1.19487	4.45464	0.738759	26.8231	1	1
Ctr	2021-03-30	3.5h	2.42601	25.4199	94.3233	99.2268	52.6431	55.3798	52.236	95.0583	2	1
Ctr	2021-03-30	3.5h	0.147381	6.10079	21.4984	80.4114	1.28476	4.80543	1.03309	26.7356	1	1
Ctr	2021-03-30	3.5h	0.186285	3.05039	14.6497	64.8168	1.0936	4.83857	0.708838	22.6018	1	1
Ctr	2021-03-30	3.5h	8.7115	25.4199	88.4804	97.9132	104.914	116.099	102.725	90.3662	2	1
Ctr	2021-03-30	3.5h	0.345521	5.08399	15.5569	69.2892	2.42293	10.7916	1.67883	22.4521	1	1
Ctr	2021-03-30	3.5h	5.76844	21.8155	64.8042	99.1645	112.095	171.529	111.158	65.3502	2	1
Ctr	2021-03-30	3.5h	0.381486	10.5231	17.0629	40.2518	3.8287	9.03199	1.54112	42.3904	1	1
Ctr	2021-03-30	3.5h	2.6218	26.2436	94.2445	98.7328	54.6816	57.2858	53.9887	95.4541	2	1
Ctr	2021-03-30	3.5h	3.95318	24.9939	76.7345	85.7905	82.975	92.7675	71.1847	89.444	2	1
Ctr	2021-03-30	3.5h	0.39397	7.11759	23.0991	69.7245	2.97098	8.9679	2.07151	33.1291	1	1
Ctr	2021-03-30	3.5h	2.41049	24.4031	83.4105	97.5892	54.0099	63.1908	52.7078	85.471	2	1
Ctr	2021-03-30	3.5h	7.18988	28.4703	81.099	97.6739	131.65	158.557	128.588	83.0304	2	1
Ctr	2021-03-30	3.5h	0.204953	11.1848	16.9935	52.5129	2.19228	6.77452	1.15123	32.3606	1	1
Ctr	2021-03-30	3.5h	0.187588	13.2184	16.5269	34.8101	2.24279	4.72392	0.780718	47.4773	1	1
Ctr	2021-03-30	3.5h	1.6013	26.4367	91.764	97.9255	28.6398	30.5629	28.0457	93.708	1	1
Ctr	2021-03-30	3.5h	4.14356	25.4199	81.1516	98.6743	101.057	122.877	99.7168	82.2419	2	1
Ctr	2021-03-30	3.5h	2.96068	26.339	89.1185	98.5988	63.0622	69.7707	62.1786	90.385	2	1
Ctr	2021-03-30	3.5h	0.147453	11.1848	8.69676	22.2167	1.25199	3.19833	0.278151	39.1452	1	1
Ctr	2021-03-30	3.5h	0.798223	11.7062	17.9585	57.5315	5.5771	17.8667	3.20859	31.2151	1	1
Ctr	2021-03-30	3.5h	0.246104	5.08399	10.8451	46.6202	1.15236	4.95367	0.537232	23.2627	1	1
Ctr	2021-03-30	3.5h	0.130705	8.13438	4.17353	15.1724	1.19021	4.32686	0.180583	27.5074	1	1
Ctr	2021-03-30	3.5h	0.999562	13.2184	48.1685	78.7748	5.85317	9.57227	4.61082	61.1471	1	1
Ctr	2021-03-30	3.5h	0.160151	9.15118	59.9537	93.2558	2.09392	3.25701	1.9527	64.2895	1	1
Ctr	2021-03-30	3.5h	0.234677	8.13438	44.8858	94.2446	2.25137	4.72709	2.12179	47.6269	1	1
Ctr	2021-03-30	3.5h	0.130087	7.11759	20.2572	80.6614	1.07342	4.2742	0.865832	25.1139	1	1
Ctr	2021-03-30	3.5h	0.54176	17.2856	10.0427	18.352	5.4712	9.99803	1.00407	54.7228	1	1
Ctr	2021-03-30	3.5h	1.5393	21.2858	64.1292	98.7541	32.8562	50.5961	32.4468	64.9383	1	1
Ctr	2021-03-30	3.5h	0.180556	9.67535	31.263	92.0272	1.53031	4.50471	1.4083	33.9714	1	1
Ctr	2021-03-30	3.5h	0.984191	12.2016	15.0311	73.4889	9.38659	45.8923	6.8981	20.4535	1	1
Ctr	2021-03-30	3.5h	0.149693	7.11759	13.2574	44.7621	1.05873	3.57469	0.47391	29.6174	1	1
Ctr	2021-03-30	3.5h	7.51312	27.4535	72.1133	97.6734	136.719	185.179	133.538	73.831	2	1
Ctr	2021-03-30	3.5h	3.62748	14.2352	54.8297	97.3805	40.447	71.836	39.3875	56.3046	1	1
Ctr	2021-03-30	3.5h	5.41655	17.2856	65.7241	76.5182	102.653	119.512	78.5481	85.8934	2	1
Ctr	2021-03-30	3.5h	5.76641	25.4199	68.6267	98.5573	122.047	175.277	120.287	69.6312	2	1
Ctr	2021-03-30	3.5h	0.117034	8.13438	22.8056	73.9004	1.1856	3.84189	0.876164	30.8599	1	1
Ctr	2021-03-30	3.5h	0.113223	1.0168	18.9982	72.7201	1.06202	4.06515	0.772306	26.1251	1	1
Ctr	2021-03-30	3.5h	1.77123	16.2688	83.294	95.2962	49.6894	56.8493	47.3521	87.4054	2	1
Ctr	2021-03-30	3.5h	4.9013	15.252	96.2699	99.6027	72.26	74.7616	71.9729	96.6539	2	1
Ctr	2021-03-30	3.5h	1.43901	28.4703	91.1651	98.6492	26.6012	28.785	26.2419	92.4135	1	1
Ctr	2021-03-30	3.5h	3.12054	12.2016	87.387	98.9071	59.041	66.8244	58.3958	88.3526	2	1
Ctr	2021-03-30	3.5h	0.166922	9.15118	33.2301	74.145	1.94623	4.34255	1.44303	44.8177	1	1
Ctr	2021-03-30	3.5h	0.221643	9.15118	9.36662	21.76	2.23453	5.19114	0.486234	43.0451	1	1
Ctr	2021-03-30	3.5h	0.443391	12.2016	72.7223	93.5378	6.90647	8.88333	6.46016	77.7465	1	1
Ctr	2021-03-30	3.5h	0.182886	8.13438	8.66805	39.5401	1.29581	5.91094	0.512363	21.9222	1	1
Ctr	2021-03-30	3.5h	0.223115	6.10079	3.93499	24.8363	1.37134	8.65542	0.34059	15.8437	1	1
Ctr	2021-03-30	3.5h	7.12456	15.252	86.7859	99.4259	126.791	145.257	126.063	87.287	2	1
Ctr	2021-03-30	3.5h	3.11954	10.168	62.0727	94.6919	63.4455	96.7862	60.0778	65.5522	2	1
Ctr	2021-03-30	3.5h	6.47858	25.4199	64.1431	98.3665	137.427	210.751	135.182	65.2082	2	1
Ctr	2021-03-30	3.5h	0.650303	13.2184	92.548	98.6001	14.4435	15.388	14.2413	93.862	1	1
Ctr	2021-03-30	3.5h	8.25968	14.4801	65.5463	97.8677	142.475	212.731	139.437	66.9744	2	1
Ctr	2021-03-30	3.5h	1.40602	20.336	82.9934	98.1415	24.7801	29.303	24.3195	84.565	1	1
Ctr	2021-03-30	3.5h	5.37859	11.1848	91.6774	99.0258	107.356	115.961	106.31	92.5793	2	1
Ctr	2021-03-30	3.5h	0.335913	4.06719	26.5754	68.1147	2.91103	7.46119	1.98284	39.0156	1	1
Ctr	2021-03-30	3.5h	0.299845	10.5231	9.78073	43.3654	1.19806	5.3119	0.519542	22.5542	1	1
Ctr	2021-03-30	3.5h	1.2769	22.7544	85.5194	97.8952	34.2375	39.1921	33.5169	87.3581	1	1
Ctr	2021-03-30	3.5h	2.84957	18.1118	93.858	99.3881	63.6465	67.3966	63.2571	94.4358	2	1
Ctr	2021-03-30	3.5h	5.17396	8.77966	89.9409	99.3045	84.1935	92.9588	83.608	90.5708	2	1
Ctr	2021-03-30	3.5h	1.44828	16.2688	31.3456	96.58	26.1819	80.6699	25.2865	32.4556	1	1
Ctr	2021-03-30	3.5h	4.94262	27.4535	91.4565	99.2411	72.9747	79.1863	72.421	92.1558	2	1
Ctr	2021-03-30	3.5h	0.186003	7.11759	32.2357	75.1539	1.9066	4.44502	1.43288	42.8929	1	1
Ctr	2021-03-30	3.5h	0.21117	12.2016	33.8495	60.4024	3.5679	6.36671	2.1551	56.0399	1	1
Ctr	2021-03-30	3.5h	0.107938	11.1848	22.4013	62.8172	1.40114	3.92904	0.880157	35.6612	1	1
Ctr	2021-03-30	3.5h	1.10457	7.11759	21.9678	84.282	3.61	13.8502	3.04258	26.0646	1	1
Ctr	2021-03-30	3.5h	0.222636	6.10079	15.0903	35.6934	2.7933	6.60707	0.997025	42.2775	1	1
Ctr	2021-03-30	3.5h	7.28178	27.2654	78.2609	98.895	132.041	166.855	130.582	79.1353	2	1
Ctr	2021-03-30	3.5h	5.88169	21.0476	84.726	99.1717	114.178	133.646	113.233	85.4336	2	1
Ctr	2021-03-30	3.5h	0.273526	10.3428	7.36461	32.482	1.48257	6.53896	0.481569	22.6729	1	1
Ctr	2021-03-30	3.5h	2.5773	21.7198	92.4064	99.0912	41.9158	44.948	41.5348	93.2538	1	1
Ctr	2021-03-30	3.5h	7.19461	2.06855	70.6855	97.7616	125.596	173.705	122.784	72.304	2	1
Ctr	2021-03-30	3.5h	7.08298	5.35631	76.0795	98.5365	113.422	146.902	111.762	77.2095	2	1
Ctr	2021-03-30	3.5h	7.66863	26.3126	72.9093	96.6241	127.792	169.359	123.478	75.4566	2	1
Ctr	2021-03-30	3.5h	7.00176	26.3915	84.0029	99.6533	126.482	150.047	126.044	84.2952	2	1
Ctr	2021-03-30	3.5h	1.61181	27.4982	93.8415	96.6989	32.9272	33.9298	31.8403	97.045	1	1
Ctr	2021-03-30	3.5h	7.92834	5.33266	65.6309	98.5395	132.386	198.766	130.452	66.6036	2	1
Ctr	2021-03-30	3.5h	5.13467	2.66633	49.6936	98.7779	92.8862	184.633	91.751	50.3084	2	1
Ctr	2021-03-30	3.5h	2.31227	16.7419	76.4763	95.7341	39.9348	49.9909	38.2312	79.884	1	1
Ctr	2021-03-30	3.5h	0.182395	5.58063	5.11483	23.5434	1.24084	5.71153	0.292135	21.7251	1	1
Ctr	2021-03-30	3.5h	6.27893	19.5322	65.8537	88.7323	105.092	141.602	93.2503	74.2162	2	1
Ctr	2021-03-30	3.5h	3.92844	14.9989	74.3836	99.1325	64.2066	85.5694	63.6496	75.0345	2	1
Ctr	2021-03-30	3.5h	4.67455	30.768	87.934	97.8745	93.3034	103.851	91.3203	89.8437	2	1
Ctr	2021-03-30	3.5h	0.428745	4.6152	23.8968	61.0382	6.12311	15.6399	3.73744	39.1506	1	1
Ctr	2021-03-30	3.5h	1.75658	9.67797	51.3013	91.8825	20.8797	37.3963	19.1848	55.8336	1	1
Ctr	2021-03-30	3.5h	4.10532	26.4691	83.6481	99.7571	97.7244	116.544	97.487	83.8518	2	1
Ctr	2021-03-30	3.5h	0.173032	10.1698	32.5469	82.2217	1.85484	4.6858	1.52508	39.5844	1	1
Ctr	2021-03-30	3.5h	0.167709	9.15281	20.7464	53.5055	1.92233	4.95774	1.02855	38.7743	1	1
Ctr	2021-03-30	3.5h	0.126278	8.13583	3.71123	17.1102	0.939609	4.33196	0.160769	21.6901	1	1
Ctr	2021-03-30	3.5h	1.15927	19.3226	73.6481	98.0254	23.6119	31.4274	23.1456	75.1316	1	1
Ctr	2021-03-30	3.5h	2.51458	32.5433	88.4189	94.8878	49.9689	53.6247	47.4144	93.1826	2	1
Ctr	2021-03-30	3.5h	0.627014	4.06792	7.20873	39.9469	1.34711	7.46495	0.538128	18.0458	1	1
Ctr	2021-03-30	3.5h	0.292213	20.3396	29.0301	63.7143	4.25548	9.33976	2.71135	45.563	1	1
Ctr	2021-03-30	3.5h	0.140238	8.13583	14.6985	48.965	1.14911	3.82801	0.56266	30.0184	1	1
Ctr	2021-03-30	3.5h	4.4377	25.4245	87.3596	99.3983	85.3875	97.1544	84.8737	87.8884	2	1
Ctr	2021-03-30	3.5h	0.179239	5.08489	13.7531	60.0218	1.01044	4.40979	0.606482	22.9135	1	1
Ctr	2021-03-30	3.5h	0.132122	11.1868	14.8729	42.7071	1.31823	3.78525	0.562977	34.8255	1	1
Ctr	2021-03-30	3.5h	3.12128	28.4754	81.9381	93.1785	53.2796	60.5886	49.6452	87.9367	2	1
Ctr	2021-03-30	3.5h	0.601295	16.2717	84.204	98.1843	17.0402	19.8693	16.7308	85.7611	1	1
Ctr	2021-03-30	3.5h	5.8772	24.2887	70.9998	98.7487	136.703	190.13	134.992	71.8995	2	1
Ctr	2021-03-30	3.5h	1.31866	13.2207	87.8426	96.9132	27.0433	29.8357	26.2085	90.6405	1	1
Ctr	2021-03-30	3.5h	1.11251	31.5263	93.8403	98.5892	24.0169	25.2323	23.6781	95.1832	1	1
Ctr	2021-03-30	3.5h	3.56719	29.4924	82.6348	98.8939	74.7974	89.5144	73.97	83.5591	2	1
Ctr	2021-03-30	3.5h	0.215535	14.5439	16.7739	42.7012	2.60447	6.63018	1.11214	39.282	1	1
Ctr	2021-03-30	3.5h	0.09922	7.11885	16.8511	73.1427	0.929334	4.0338	0.67974	23.0387	1	1
Ctr	2021-03-30	3.5h	0.180047	14.2377	58.4093	97.3982	2.57378	4.29181	2.50682	59.9696	1	1
Ctr	2021-03-30	3.5h	7.62259	22.3735	69.7243	97.1641	145.087	202.186	140.973	71.7593	2	1
Ctr	2021-03-30	3.5h	0.161156	6.10187	7.92041	45.1501	0.850148	4.84625	0.383843	17.5424	1	1
Ctr	2021-03-30	3.5h	0.47112	9.15281	13.5114	30.5939	4.08815	9.25681	1.25073	44.1638	1	1
Ctr	2021-03-30	3.5h	0.672657	14.2377	37.0509	93.0842	4.63235	11.638	4.31199	39.8036	1	1
Ctr	2021-03-30	3.5h	2.80328	27.4584	82.7839	94.5988	64.2772	73.4508	60.8055	87.5105	2	1
Ctr	2021-03-30	3.5h	1.98436	18.3056	75.056	92.4086	35.9488	44.2601	33.2198	81.2218	1	1
Ctr	2021-03-30	3.5h	2.66296	23.3905	84.197	98.7232	56.9048	66.7223	56.1782	85.286	2	1
Ctr	2021-03-30	3.5h	0.28381	13.2207	24.2728	56.6305	2.92197	6.81718	1.65472	42.8618	1	1
Ctr	2021-03-30	3.5h	5.48855	22.3735	81.8635	96.9967	124.447	147.452	120.709	84.3982	2	1
Ctr	2021-03-30	3.5h	7.09689	7.11885	85.1282	99.4131	131.435	153.49	130.663	85.6308	2	1
Ctr	2021-03-30	3.5h	0.173452	4.09079	23.1812	79.9983	1.48636	5.12942	1.18906	28.9771	1	1
Ctr	2021-03-30	3.5h	0.187955	9.15281	23.0064	69.1196	1.46512	4.40175	1.01268	33.2849	1	1
Ctr	2021-03-30	3.5h	0.16821	7.11885	12.2487	53.4266	1.28124	5.58857	0.684525	22.9262	1	1
Ctr	2021-03-30	3.5h	1.58769	13.2207	43.0245	91.5003	18.7125	39.7959	17.122	47.0212	1	1
Ctr	2021-03-30	3.5h	5.86811	18.3056	90.9981	99.5676	104.172	113.982	103.721	91.3933	2	1
Ctr	2021-03-30	3.5h	0.176767	8.13583	8.65962	36.1912	1.0435	4.36108	0.377653	23.9274	1	1
Ctr	2021-03-30	3.5h	5.23301	28.4754	79.0552	98.7306	101.47	126.724	100.182	80.0716	2	1
Ctr	2021-03-30	3.5h	2.28975	17.2886	91.6924	99.6337	45.6549	49.609	45.4877	92.0295	2	1
Ctr	2021-03-30	3.5h	6.81468	16.2717	88.0042	99.2013	103.794	117.001	102.965	88.7127	2	1
Ctr	2021-03-30	3.5h	0.358898	10.1698	15.0652	52.3342	1.78677	6.20696	0.93509	28.7865	1	1
Ctr	2021-03-30	3.5h	0.186573	11.1868	14.2857	27.6231	2.48931	4.8134	0.687627	51.7163	1	1
Ctr	2021-03-30	3.5h	4.37102	19.9978	88.9753	99.7904	84.4364	94.6999	84.2595	89.1621	2	1
Ctr	2021-03-30	3.5h	4.95418	20.3396	83.7194	98.4688	70.4775	82.8939	69.3983	85.0213	2	1
Ctr	2021-03-30	3.5h	0.224646	7.11885	14.0886	34.5367	1.77092	4.34122	0.611618	40.7932	1	1
Ctr	2021-03-30	3.5h	2.17672	27.4584	96.0611	98.8641	44.1532	45.4415	43.6516	97.1648	1	1
Ctr	2021-03-30	3.5h	7.24266	8.13583	79.8782	99.3508	143.6	178.606	142.668	80.4001	2	1
Ctr	2021-03-30	3.5h	6.77604	29.4924	72.4877	98.9548	130.035	177.514	128.676	73.2533	2	1
Ctr	2021-03-30	3.5h	5.81967	5.08489	74.7415	98.5272	72.0473	94.9757	70.9863	75.8587	2	1
Ctr	2021-03-30	3.5h	0.240709	9.15281	34.666	89.2297	1.76718	4.5487	1.57685	38.8503	1	1
Ctr	2021-03-30	3.5h	2.00739	6.10187	74.411	98.3359	32.8526	43.4155	32.3059	75.6702	1	1
Ctr	2021-03-30	3.5h	4.79834	7.11885	88.2477	98.9473	106.511	119.425	105.39	89.1865	2	1
Ctr	2021-03-30	3.5h	0.768404	15.2547	75.8311	98.8297	18.8718	24.5954	18.6509	76.7291	1	1
Ctr	2021-03-30	3.5h	3.94518	18.3056	52.6291	89.2264	70.8621	120.138	63.2277	58.9838	2	1
Ctr	2021-03-30	3.5h	0.200811	5.08489	10.1917	38.3362	1.56667	5.89305	0.600603	26.5851	1	1
Ctr	2021-03-30	3.5h	7.50907	20.3396	68.5165	98.9651	147.047	212.394	145.525	69.233	2	1
Ctr	2021-03-30	3.5h	0.158027	10.1698	17.0953	70.6351	1.23906	5.11959	0.875211	24.2023	1	1
Ctr	2021-03-30	3.5h	0.137781	8.13583	19.2468	70.4915	1.154	4.22653	0.813474	27.3038	1	1
Ctr	2021-03-30	3.5h	2.66628	11.1868	76.8736	96.6284	45.5685	57.2786	44.0322	79.5559	1	1
Ctr	2021-03-30	3.5h	0.123066	9.15281	6.42767	42.4831	0.524926	3.46945	0.223005	15.13	1	1
Ctr	2021-03-30	3.5h	0.198361	8.13583	19.9303	35.0079	3.80962	6.69164	1.33367	56.931	1	1
Ctr	2021-03-30	3.5h	4.27199	27.4584	56.1148	97.3398	81.0309	140.561	78.8753	57.6484	2	1
Ctr	2021-03-30	3.5h	2.51671	19.9979	88.5845	99.3301	49.6335	55.6543	49.301	89.1819	2	1
Ctr	2021-03-30	3.5h	1.34866	27.4584	84.8349	99.1211	26.2811	30.7068	26.0501	85.5872	1	1
Ctr	2021-03-30	3.5h	0.236482	9.15281	36.3486	84.7384	2.70406	6.3039	2.29138	42.8951	1	1
Ctr	2021-03-30	3.5h	0.198891	12.2037	12.8366	37.1217	2.0416	5.90404	0.757876	34.5797	1	1
Ctr	2021-03-30	3.5h	0.277925	18.3056	28.0806	54.9208	3.07001	6.00441	1.68608	51.1293	1	1
Ctr	2021-03-30	3.5h	8.72084	25.2604	67.5351	99.337	121.667	178.959	120.86	67.9858	2	1
Ctr	2021-03-30	3.5h	0.119066	4.06792	3.23951	30.0469	0.434328	4.02845	0.130502	10.7815	1	1
Ctr	2021-03-30	3.5h	5.52118	18.3056	69.5877	99.2643	125.858	179.531	124.932	70.1035	2	1
Ctr	2021-03-30	3.5h	2.56447	14.4821	84.8777	98.4075	58.4357	67.7506	57.5051	86.2513	2	1
Ctr	2021-03-30	3.5h	0.598255	9.15281	65.7799	98.4301	10.0732	15.073	9.91502	66.8291	1	1
Ctr	2021-03-30	3.5h	11.0198	10.7133	80.7889	98.8825	118.77	145.369	117.442	81.702	2	1
Ctr	2021-03-30	3.5h	2.12383	12.6314	78.3152	99.0288	32.2782	40.8155	31.9648	79.0832	1	1
Ctr	2021-03-30	3.5h	3.98668	14.7366	81.192	99.0385	67.3698	82.178	66.722	81.9803	2	1
Ctr	2021-03-30	3.5h	9.28169	14.9965	48.4885	71.4598	65.9314	97.1662	47.1144	67.8543	2	1
Ctr	2021-03-30	3.5h	0.58856	13.3398	38.7237	91.5224	4.40084	10.4013	4.02775	42.3106	1	1
Ctr	2021-03-30	3.5h	4.81894	8.37377	88.5824	99.0215	84.9479	94.9586	84.1166	89.4578	2	1
Ctr	2021-03-30	3.5h	6.65856	20.9344	83.1349	97.6627	102.652	120.59	100.252	85.1246	2	1
Ctr	2021-03-30	3.5h	0.208626	7.27512	74.054	98.5964	1.79339	2.38774	1.76822	75.1082	1	1
Ctr	2021-03-30	3.5h	0.411952	11.2482	51.291	94.0768	8.22218	15.0809	7.73516	54.5203	1	1
Ctr	2021-03-30	3.5h	0.207981	7.49882	50.9694	93.2391	2.98231	5.45559	2.78068	54.6652	1	1
Ctr	2021-03-30	3.5h	1.51705	26.2459	72.8917	98.994	26.154	35.5196	25.8909	73.6325	1	1
Ctr	2021-03-30	3.5h	2.14494	11.1603	36.7089	77.3858	12.5298	26.414	9.69628	47.4363	1	1
Ctr	2021-03-30	3.5h	0.114007	4.06744	10.8537	38.1896	0.954823	3.35961	0.364643	28.4206	1	1
Ctr	2021-03-30	3.5h	0.862608	16.5885	63.3317	98.8622	13.4305	20.9653	13.2777	64.0606	1	1
Ctr	2021-03-30	3.5h	3.57184	25.4215	63.8127	91.3883	64.981	93.0615	59.3851	69.8259	2	1
Ctr	2021-03-30	3.5h	0.178318	8.13488	15.9324	49.2986	1.44216	4.46238	0.710965	32.3182	1	1
Ctr	2021-03-30	3.5h	4.70551	28.0729	79.2968	96.1724	79.2411	96.1049	76.2081	82.4527	2	1
Ctr	2021-03-30	3.5h	0.155787	5.0843	25.762	61.2097	1.90287	4.52115	1.16474	42.0881	1	1
Ctr	2021-03-30	3.5h	0.176686	9.15174	46.1929	76.4332	2.1396	3.54029	1.63537	60.4357	1	1
Ctr	2021-03-30	3.5h	0.113714	7.11802	14.0285	55.5264	0.844679	3.34334	0.46902	25.2645	1	1
Ctr	2021-03-30	3.5h	0.52778	3.05058	11.2093	36.179	1.45167	4.6854	0.5252	30.9828	1	1
Ctr	2021-03-30	3.5h	1.76259	23.3878	91.4711	99.5278	40.881	44.4818	40.688	91.905	1	1
Ctr	2021-03-30	3.5h	0.151352	12.2023	43.0617	81.7912	2.35319	4.46963	1.9247	52.6484	1	1
Ctr	2021-03-30	3.5h	2.82546	26.4384	91.5598	98.8152	65.0815	70.2387	64.3104	92.6576	2	1
Ctr	2021-03-30	3.5h	4.5289	26.4384	88.7413	99.2411	108.513	121.352	107.69	89.4199	2	1
Ctr	2021-03-30	3.5h	0.095396	6.10116	15.3949	53.5228	0.915737	3.18371	0.490129	28.7632	1	1
Ctr	2021-03-30	3.5h	0.153655	8.13488	18.9734	61.2666	1.36441	4.40577	0.835925	30.9686	1	1
Ctr	2021-03-30	3.5h	0.468095	6.10116	65.7097	96.0142	8.40464	12.2808	8.06965	68.4375	1	1
Ctr	2021-03-30	3.5h	0.236511	8.13488	6.11066	15.5253	1.78129	4.52571	0.276551	39.3594	1	1
Ctr	2021-03-30	3.5h	4.58301	10.1686	84.5153	99.5042	112.416	132.353	111.859	84.9364	2	1
Ctr	2021-03-30	3.5h	0.335377	14.236	16.621	58.2956	1.42522	4.99876	0.830843	28.5115	1	1
Ctr	2021-03-30	3.5h	0.173513	6.10116	16.7044	48.0036	1.02039	2.93232	0.489825	34.7981	1	1
Ctr	2021-03-30	3.5h	0.85663	6.10116	74.728	99.1383	22.0227	29.2166	21.833	75.3776	1	1
Ctr	2021-03-30	3.5h	1.38464	16.2698	79.3604	96.7635	31.2739	38.132	30.2617	82.0148	1	1
Ctr	2021-03-30	3.5h	2.32328	32.5395	89.011	98.3247	50.5987	55.8931	49.751	90.5276	2	1
Ctr	2021-03-30	3.5h	1.2683	19.3203	95.5409	98.4993	24.1846	24.9334	23.8216	96.9965	1	1
Ctr	2021-03-30	3.5h	6.0409	16.2698	77.5013	88.6805	94.5592	108.199	83.8556	87.3938	2	1
Ctr	2021-03-30	3.5h	3.18917	16.2698	91.4195	99.1507	39.0371	42.3384	38.7055	92.2026	1	1
Ctr	2021-03-30	3.5h	0.093483	9.15174	28.5989	81.2999	0.923167	2.62435	0.750534	35.177	1	1
Ctr	2021-03-30	3.5h	0.114488	9.15174	2.88878	8.7311	1.23497	3.73258	0.107826	33.0862	1	1
Ctr	2021-03-30	3.5h	0.528815	19.3203	66.0789	98.6689	8.85861	13.2277	8.7407	66.9703	1	1
Ctr	2021-03-30	3.5h	0.123541	5.0843	14.8946	45.6377	0.93327	2.85959	0.425923	32.6365	1	1
Ctr	2021-03-30	3.5h	0.440448	2.03372	11.9599	56.0448	1.78696	8.3738	1.0015	21.3399	1	1
Ctr	2021-03-30	3.5h	0.164005	6.10116	9.35567	52.2119	0.842056	4.69933	0.439653	17.9186	1	1
Ctr	2021-03-30	3.5h	1.1779	23.3878	75.2229	97.5977	18.2496	23.6779	17.8112	77.0745	1	1
Ctr	2021-03-30	3.5h	5.5146	23.0765	79.5891	96.0025	89.6759	108.169	86.091	82.9032	2	1
Ctr	2021-03-30	3.5h	0.13384	11.1855	27.901	62.0988	1.29762	2.8881	0.805808	44.93	1	1
Ctr	2021-03-30	3.5h	5.70352	24.4046	89.5234	99.568	106.238	118.158	105.779	89.9118	2	1
Ctr	2021-03-30	3.5h	1.96324	8.13488	85.2662	97.8297	42.6858	48.9753	41.7594	87.1577	1	1
Ctr	2021-03-30	3.5h	0.165716	6.10116	14.3496	59.486	1.1226	4.65372	0.667791	24.1227	1	1
Ctr	2021-03-30	3.5h	0.72433	7.11802	83.0916	98.9665	17.2732	20.5733	17.0947	83.9594	1	1
Ctr	2021-03-30	3.5h	0.303495	5.0843	1.84121	11.361	1.54781	9.5506	0.175846	16.2064	1	1
Ctr	2021-03-30	3.5h	4.46225	13.447	63.1093	98.789	56.4015	88.2889	55.7185	63.8829	2	1
Ctr	2021-03-30	3.5h	3.21105	27.4552	85.7532	98.9899	60.3167	69.6272	59.7075	86.6282	2	1
Ctr	2021-03-30	3.5h	0.095251	8.13488	7.50074	27.5078	0.811097	2.97457	0.223115	27.2677	1	1
Ctr	2021-03-30	3.5h	0.862481	31.5227	81.8625	98.654	20.0686	24.185	19.7985	82.9794	1	1
Ctr	2021-03-30	3.5h	2.88534	20.3372	61.5695	86.4496	56.5704	79.4304	48.9049	71.2201	2	1
Ctr	2021-03-30	3.5h	0.118632	5.0843	14.4314	65.2154	0.815066	3.68327	0.531549	22.1289	1	1
Ctr	2021-03-30	3.5h	6.76359	20.6878	80.5609	99.4741	106.767	131.832	106.205	80.9868	2	1
Ctr	2021-03-30	3.5h	0.12242	8.13488	36.7408	71.618	1.94506	3.79146	1.39301	51.301	1	1
Ctr	2021-03-30	3.5h	5.13134	13.2192	90.4464	99.6973	64.9024	71.5406	64.7059	90.7211	2	1
Ctr	2021-03-30	3.5h	1.90991	19.3203	86.8428	99.3588	41.5289	47.5141	41.2626	87.4032	1	1
Ctr	2021-03-30	3.5h	1.1545	28.4721	92.4332	98.8372	15.7536	16.845	15.5704	93.5207	1	1
Ctr	2021-03-30	3.5h	0.095974	4.06744	24.4557	64.5804	1.18438	3.1276	0.764877	37.8686	1	1
Ctr	2021-03-30	3.5h	4.323	25.4215	60.9421	78.0832	81.1423	103.965	63.3585	78.0476	2	1
Ctr	2021-03-30	3.5h	7.05741	26.4384	83.7947	99.2752	116.062	137.504	115.221	84.4065	2	1
Ctr	2021-03-30	3.5h	1.10545	7.11802	28.7168	88.1625	8.95076	27.4795	7.89121	32.5725	1	1
Ctr	2021-03-30	3.5h	7.58166	19.0245	64.7283	98.933	126.366	193.142	125.017	65.4264	2	1
Ctr	2021-03-30	3.5h	0.127374	11.1855	11.2276	29.87	1.42638	3.79476	0.42606	37.5881	1	1
Ctr	2021-03-30	3.5h	0.10593	12.2023	16.1337	42.289	1.1985	3.14146	0.506835	38.1511	1	1
Ctr	2021-03-30	3.5h	1.93773	24.4046	88.4571	97.8377	40.1671	44.4267	39.2985	90.4121	1	1
Ctr	2021-03-30	3.5h	5.74467	12.2023	68.136	96.2956	122.87	173.65	118.318	70.7571	2	1
Ctr	2021-03-30	3.5h	7.70363	20.3372	80.5365	97.3658	116.022	140.266	112.965	82.7154	2	1
Ctr	2021-03-30	3.5h	0.17171	9.15174	6.61491	15.5375	2.02436	4.75494	0.314535	42.5739	1	1
Ctr	2021-03-30	3.5h	0.216336	7.11802	21.6567	51.8379	2.27643	5.4489	1.18006	41.7778	1	1
Ctr	2021-03-30	3.5h	6.65991	13.2192	87.6667	98.9525	111.326	125.658	110.16	88.5947	2	1
Ctr	2021-03-30	3.5h	4.67874	19.9995	65.8418	99.0032	77.7824	116.958	77.007	66.5048	2	1
Ctr	2021-03-30	3.5h	0.141884	8.13488	25.3456	67.41	1.50142	3.99323	1.01211	37.5991	1	1
Ctr	2021-03-30	3.5h	6.87164	22.9404	85.2098	99.2903	118.168	137.694	117.329	85.8189	2	1
Ctr	2021-03-30	3.5h	1.40858	17.5846	67.2043	97.2563	25.1684	36.4231	24.4779	69.1002	1	1
Ctr	2021-03-30	3.5h	0.145173	7.11802	32.7522	78.9797	1.52479	3.67694	1.20428	41.4692	1	1
Ctr	2021-03-30	3.5h	0.204585	11.1855	25.7108	77.8591	2.10644	6.37885	1.64005	33.0222	1	1
Ctr	2021-03-30	3.5h	0.151813	7.11802	7.47586	33.9397	0.810482	3.67951	0.275075	22.0269	1	1
Ctr	2021-03-30	3.5h	8.81996	10.3433	71.0026	98.6754	134.736	187.249	132.951	71.9558	2	1
Ctr	2021-03-30	3.5h	4.97984	21.7209	72.6682	86.0559	110.386	130.722	94.9934	84.443	2	1
Ctr	2021-03-30	3.5h	6.6012	23.7896	80.2809	99.6279	131.873	163.653	131.382	80.5808	2	1
Ctr	2021-03-30	3.5h	4.2985	17.5836	68.2717	97.057	72.4048	102.933	70.2739	70.3419	2	1
Ctr	2021-03-30	3.5h	5.73302	9.37446	75.5129	98.0271	110.613	143.592	108.43	77.0327	2	1
Ctr	2021-03-30	3.5h	5.30382	22.1019	88.6282	99.0735	125.23	139.989	124.069	89.457	2	1
Ctr	2021-03-30	3.5h	5.65446	11.5772	80.5532	99.2543	119.057	146.697	118.169	81.1584	2	1
Ctr	2021-03-30	3.5h	5.1194	17.892	70.3686	99.0931	118.333	166.636	117.26	71.0127	2	1
Ctr	2021-03-30	3.5h	7.95927	21.0495	82.0044	99.4012	118.12	143.179	117.413	82.4984	2	1
Ctr	2021-03-30	3.5h	9.63958	5.45387	65.2966	96.5377	134.319	198.583	129.668	67.6384	2	1
Ctr	2021-03-30	3.5h	0.756104	9.47025	30.8058	92.8186	4.06496	12.2478	3.77304	33.1893	1	1
Ctr	2021-03-30	3.5h	0.43619	9.99887	44.869	72.2129	6.88794	11.0856	4.97398	62.1343	1	1
Ctr	2021-03-30	3.5h	2.10227	27.4969	89.8131	99.2428	39.0316	43.1296	38.736	90.4984	1	1
Ctr	2021-03-30	3.5h	0.20115	5.10578	32.1028	78.2802	2.00394	4.88645	1.56869	41.0101	1	1
Ctr	2021-03-30	3.5h	5.74305	20.8689	87.6651	97.5192	83.3142	92.6792	81.2473	89.8952	2	1
Ctr	2021-03-30	3.5h	4.32321	18.9438	88.9763	98.7484	69.0203	76.6006	68.1564	90.1041	2	1
Ctr	2021-03-30	3.5h	7.69769	17.3652	65.7918	97.6498	130.104	193.104	127.047	67.3753	2	1
Ctr	2021-03-30	3.5h	3.32222	20.3749	85.8721	98.0492	68.4886	78.2007	67.1525	87.5806	2	1
Ctr	2021-03-30	3.5h	1.64974	10.1689	92.6261	99.5586	36.903	39.6649	36.7401	93.0368	1	1
Ctr	2021-03-30	3.5h	0.140818	11.1858	4.12592	16.0467	1.37233	5.33733	0.220214	25.7119	1	1
Ctr	2021-03-30	3.5h	7.05337	10.1689	61.0386	94.0556	129.234	199.14	121.552	64.8963	2	1
Ctr	2021-03-30	3.5h	0.613311	8.13512	35.1336	69.7005	4.32074	8.57179	3.01158	50.4065	1	1
Ctr	2021-03-30	3.5h	0.157249	6.10134	3.46117	16.8279	0.842534	4.09632	0.141781	20.5681	1	1
Ctr	2021-03-30	3.5h	0.089603	4.06756	2.74696	24.3584	0.328321	2.91136	0.079974	11.2773	1	1
Ctr	2021-03-30	3.5h	0.160814	6.10134	0.578145	4.00655	0.556252	3.85483	0.022287	14.43	1	1
Ctr	2021-03-30	3.5h	0.197462	1.2763	45.5594	93.7401	2.42129	4.98188	2.26972	48.6018	1	1
Ctr	2021-03-30	3.5h	6.74316	22.3716	84.5588	98.7191	134.723	157.283	132.997	85.656	2	1
Ctr	2021-03-30	3.5h	0.668513	11.1858	35.6021	60.0094	5.93054	9.99626	3.55888	59.3276	1	1
Ctr	2021-03-30	3.5h	3.4782	23.3885	55.6915	96.7567	64.2046	111.547	62.1223	57.5583	2	1
Ctr	2021-03-30	3.5h	0.150537	3.05067	26.5612	75.0499	1.30579	3.68958	0.979996	35.3914	1	1
Ctr	2021-03-30	3.5h	0.143431	5.08445	30.3455	77.1801	1.36826	3.48	1.05602	39.3178	1	1
Ctr	2021-03-30	3.5h	4.90472	26.4392	80.9951	98.6708	107.16	130.546	105.736	82.0862	2	1
Ctr	2021-03-30	3.5h	7.90568	9.15201	74.1737	99.4858	132.002	177.048	131.323	74.5571	2	1
Ctr	2021-03-30	3.5h	0.134472	6.10134	15.4135	63.9784	0.79086	3.2827	0.50598	24.0917	1	1
Ctr	2021-03-30	3.5h	2.67065	30.5067	93.9488	96.9553	44.2604	45.6769	42.9128	96.899	1	1
Ctr	2021-03-30	3.5h	3.04495	16.2702	81.0936	99.4651	60.4196	74.1075	60.0965	81.5297	2	1
Ctr	2021-03-30	3.5h	0.484378	21.3547	86.5542	99.3503	10.4877	12.0382	10.4196	87.1202	1	1
Ctr	2021-03-30	3.5h	0.143372	12.2027	31.015	79.6018	1.63421	4.1943	1.30086	38.9626	1	1
Ctr	2021-03-30	3.5h	0.31488	16.2702	19.215	55.1038	2.18696	6.27165	1.2051	34.8706	1	1
Ctr	2021-03-30	3.5h	2.36758	35.1713	95.8928	99.7285	53.987	56.1465	53.8404	96.1538	2	1
Ctr	2021-03-30	3.5h	3.19427	24.4054	91.9962	98.676	58.7381	63.003	57.9604	93.2306	2	1
Ctr	2021-03-30	3.5h	8.49225	10.1689	76.3155	99.4622	129.221	168.414	128.526	76.7282	2	1
Ctr	2021-03-30	3.5h	0.133183	4.06756	6.89703	30.4485	1.02681	4.53308	0.312648	22.6514	1	1
Ctr	2021-03-30	3.5h	8.11153	9.15201	80.748	98.8906	110.329	135.118	109.105	81.6539	2	1
Ctr	2021-03-30	3.5h	0.107164	5.08445	34.0486	88.2735	1.28532	3.33228	1.1346	38.5717	1	1
Ctr	2021-03-30	3.5h	0.159658	10.1689	25.3564	75.6664	1.47187	4.39223	1.11371	33.5107	1	1
Ctr	2021-03-30	3.5h	0.158136	6.10134	11.8499	51.2129	0.91527	3.95563	0.468736	23.1384	1	1
Ctr	2021-03-30	3.5h	0.195565	10.1689	6.23105	21.294	1.96402	6.71183	0.418217	29.262	1	1
Ctr	2021-03-30	3.5h	3.43583	18.304	73.8577	89.9505	62.6008	76.2408	56.3097	82.1093	2	1
Ctr	2021-03-30	3.5h	1.30353	25.4223	90.1239	97.9665	22.2258	24.1598	21.7738	91.9946	1	1
Ctr	2021-03-30	3.5h	0.18004	9.15201	13.6025	58.592	1.14994	4.95329	0.673772	23.2157	1	1
Ctr	2021-03-30	3.5h	2.37305	7.11823	72.879	95.6462	30.0451	39.4311	28.737	76.1964	1	1
Ctr	2021-03-30	3.5h	0.137516	5.08445	3.93524	31.3265	0.465338	3.70433	0.145774	12.562	1	1
Ctr	2021-03-30	3.5h	2.47016	13.2196	79.3095	95.9745	42.2228	51.0949	40.5231	82.6361	1	1
Ctr	2021-03-30	3.5h	0.146981	9.15201	13.0143	65.9398	0.797742	4.04193	0.526029	19.7367	1	1
Ctr	2021-03-30	3.5h	5.03833	27.456	88.5263	91.1162	92.9727	95.6926	84.7131	97.1576	2	1
Ctr	2021-03-30	3.5h	0.352514	4.06756	5.77529	42.4795	1.75517	12.91	0.745588	13.5955	1	1
Ctr	2021-03-30	3.5h	0.155769	3.05067	11.748	53.6009	1.16816	5.32983	0.626146	21.9175	1	1
Ctr	2021-03-30	3.5h	8.81119	17.2871	89.4336	97.2822	134.068	145.833	130.424	91.9321	2	1
Ctr	2021-03-30	3.5h	4.59856	6.20671	90.7793	99.2353	96.3753	105.353	95.6384	91.4788	2	1
Ctr	2021-03-30	3.5h	0.146927	8.13512	31.187	83.9724	1.52401	4.10345	1.27974	37.1396	1	1
Ctr	2021-03-30	3.5h	0.22046	9.15201	25.2335	59.8192	2.73326	6.47954	1.63501	42.1829	1	1
Ctr	2021-03-30	3.5h	1.16985	4.06756	3.54882	25.5065	3.04761	21.9042	0.777339	13.9134	1	1
Ctr	2021-03-30	3.5h	0.316826	6.10134	11.792	37.5587	1.92978	6.14653	0.7248	31.3962	1	1
Ctr	2021-03-30	3.5h	0.377027	7.11823	19.2101	76.9953	1.97276	7.90694	1.51893	24.9497	1	1
Ctr	2021-03-30	3.5h	0.357897	7.11823	17.2547	55.5089	2.12545	6.83762	1.17981	31.0846	1	1
Ctr	2021-03-30	3.5h	0.124446	8.13512	30.6759	89.4132	1.31832	3.84259	1.17875	34.308	1	1
Ctr	2021-03-30	3.5h	5.22995	22.3716	64.4299	97.8872	128.408	195.088	125.695	65.8205	2	1
Ctr	2021-03-30	3.5h	4.04683	12.2027	83.8608	99.1834	64.7673	76.6013	64.2384	84.5512	2	1
Ctr	2021-03-30	3.5h	0.882285	7.11823	4.54611	29.8695	3.11907	20.4933	0.93165	15.2199	1	1
Ctr	2021-03-30	3.5h	4.58182	24.4054	64.2131	98.9464	81.1064	124.977	80.2518	64.8969	2	1
Ctr	2021-03-30	3.5h	5.30658	14.9985	51.6404	85.0235	98.7971	162.665	84.0008	60.7366	2	1
Ctr	2021-03-30	3.5h	0.216421	8.13512	14.8747	64.2252	1.69585	7.32225	1.08916	23.1602	1	1
Ctr	2021-03-30	3.5h	0.275049	6.10134	15.0024	55.6156	1.95466	7.24614	1.0871	26.9752	1	1
Ctr	2021-03-30	3.5h	0.402144	10.1689	26.9423	75.7894	1.57837	4.43999	1.19623	35.5489	1	1
Ctr	2021-03-30	3.5h	9.24729	5.17211	57.3376	94.7709	130.071	214.989	123.269	60.5013	2	1
Ctr	2021-03-30	3.5h	6.16412	21.7228	93.5581	99.2417	78.6386	83.4158	78.0423	94.273	2	1
Ctr	2021-03-30	3.5h	10.0029	13.6832	71.1124	98.2591	116.77	161.346	114.737	72.3724	2	1
Ctr	2021-03-30	3.5h	8.40012	26.3139	79.1206	99.6223	134.751	169.667	134.242	79.4206	2	1
Ctr	2021-03-30	3.5h	0.633658	19.6151	63.457	98.4982	11.896	18.4651	11.7174	64.4245	1	1
Ctr	2021-03-30	3.5h	1.22605	23.0766	82.2099	97.6674	24.404	28.9926	23.8348	84.1733	1	1
Ctr	2021-03-30	3.5h	8.96813	15.2928	74.0264	98.1735	111.052	147.276	109.023	75.4036	2	1
Ctr	2021-03-30	3.5h	0.600331	14.1153	67.6515	93.9263	11.4233	15.86	10.7295	72.0261	1	1
Ctr	2021-03-30	3.5h	2.4289	19.9998	78.6347	93.4447	61.9135	73.5742	57.8549	84.1511	2	1
Ctr	2021-03-30	3.5h	2.87136	6.38275	78.0927	97.5504	50.3351	62.8767	49.1021	80.0537	2	1
Ctr	2021-03-30	3.5h	6.79446	13.3308	64.3963	99.1164	124.047	190.929	122.951	64.9704	2	1
Ctr	2021-03-30	3.5h	5.41458	20.4783	74.5294	98.8004	120.545	159.802	119.099	75.4343	2	1
Ctr	2021-03-30	3.5h	1.96877	7.4994	12.3842	47.6353	4.67626	17.987	2.22755	25.998	1	1
Ctr	2021-03-30	3.5h	4.48419	22.4982	77.8969	98.6099	113.95	144.25	112.366	78.995	2	1
Ctr	2021-03-30	3.5h	0.507319	10.4992	26.7394	78.1735	6.03031	17.6298	4.7141	34.2052	1	1
Ctr	2021-03-30	3.5h	6.62401	26.6637	87.8873	98.733	121.895	136.937	120.35	89.0151	2	1
Ctr	2021-03-30	3.5h	1.43871	24.707	77.2981	95.5106	25.8027	31.8822	24.6443	80.9315	1	1
Ctr	2021-03-30	3.5h	0.181675	5.08379	27.6149	75.5332	1.79679	4.91465	1.35718	36.56	1	1
Ctr	2021-03-30	3.5h	0.14894	12.2011	11.8327	23.1918	2.31501	4.53738	0.536894	51.021	1	1
Ctr	2021-03-30	3.5h	0.121371	8.13406	8.47124	30.324	0.922996	3.304	0.279889	27.9357	1	1
Ctr	2021-03-30	3.5h	7.21898	28.4692	72.0959	98.0192	130.615	177.579	128.027	73.5528	2	1
Ctr	2021-03-30	3.5h	0.167096	4.06703	8.87497	31.975	1.33115	4.79592	0.425636	27.7559	1	1
Ctr	2021-03-30	3.5h	1.68173	5.08379	85.8496	98.1343	25.3276	28.9518	24.855	87.4818	1	1
Ctr	2021-03-30	3.5h	2.90399	17.2849	74.159	84.9909	59.4347	68.1159	50.5141	87.2552	2	1
Ctr	2021-03-30	3.5h	2.29211	11.1843	78.2897	94.2932	47.3184	56.991	44.6181	83.0279	2	1
Ctr	2021-03-30	3.5h	1.58966	12.2011	64.4944	88.4725	36.2177	49.683	32.0427	72.8976	1	1
Ctr	2021-03-30	3.5h	6.50572	24.8237	83.194	99.4387	98.0068	117.144	97.4567	83.6635	2	1
Ctr	2021-03-30	3.5h	0.142043	10.1676	9.20423	22.2463	1.57964	3.81795	0.351413	41.3741	1	1
Ctr	2021-03-30	3.5h	10.7241	26.4357	93.2894	97.7286	120.57	126.307	117.831	95.4576	2	1
Ctr	2021-03-30	3.5h	2.61683	29.486	67.5058	86.9157	54.5435	70.2264	47.4069	77.6681	2	1
Ctr	2021-03-30	3.5h	0.125863	3.05027	1.25653	8.35139	0.417347	2.77384	0.034854	15.0458	1	1
Ctr	2021-03-30	3.5h	2.70894	30.5027	88.3541	99.4886	55.5182	62.5147	55.2343	88.8083	2	1
Ctr	2021-03-30	3.5h	2.8192	28.124	80.251	99.075	44.6342	55.1038	44.2214	81.0002	1	1
Ctr	2021-03-30	3.5h	6.75904	26.2491	73.3184	99.1174	139.717	188.879	138.483	73.9713	2	1
Ctr	2021-03-30	3.5h	1.71221	21.3519	90.1636	99.6082	34.5996	38.2239	34.464	90.5182	1	1
Ctr	2021-03-30	3.5h	0.126084	6.10055	20.0013	56.9162	1.11716	3.17902	0.635846	35.1417	1	1
Ctr	2021-03-30	3.5h	3.48473	11.1843	71.7731	90.454	66.184	83.4103	59.8661	79.3475	2	1
Ctr	2021-03-30	3.5h	4.68089	25.9061	72.0818	97.1743	97.1317	130.944	94.3871	74.1778	2	1
Ctr	2021-03-30	3.5h	0.112523	7.1173	20.6943	73.5241	0.721441	2.56319	0.530433	28.1462	1	1
Ctr	2021-03-30	3.5h	0.223669	8.13406	19.9454	70.0047	1.68308	5.90733	1.17824	28.4915	1	1
Ctr	2021-03-30	3.5h	0.138951	1.01676	8.11795	43.0535	0.912706	4.84053	0.392952	18.8555	1	1
Ctr	2021-03-30	3.5h	2.18192	17.2849	83.5262	93.6584	44.7504	50.1789	41.9125	89.1817	1	1
Ctr	2021-03-30	3.5h	0.186763	7.1173	13.4396	65.7838	1.17619	5.7572	0.773743	20.4299	1	1
Ctr	2021-03-30	3.5h	2.20742	20.3352	72.4419	98.7371	60.0302	81.8201	59.272	73.3684	2	1
Ctr	2021-03-30	3.5h	6.61139	11.1843	68.5878	87.0015	120.858	153.305	105.149	78.8352	2	1
Ctr	2021-03-30	3.5h	1.24295	16.2681	69.382	98.4815	19.6153	27.8421	19.3174	70.4518	1	1
Ctr	2021-03-30	3.5h	0.118784	12.2011	39.0342	76.3783	1.49426	2.92382	1.14129	51.1064	1	1
Ctr	2021-03-30	3.5h	1.1846	12.2011	84.4991	98.9283	25.5314	29.8912	25.2578	85.4145	1	1
Ctr	2021-03-30	3.5h	0.262344	5.08379	23.6246	81.2262	2.03289	6.98949	1.65124	29.0849	1	1
Ctr	2021-03-30	3.5h	2.33099	21.3519	86.1959	99.237	30.8866	35.5596	30.6509	86.8586	1	1
Ctr	2021-03-30	3.5h	0.193788	14.2346	11.2745	36.4065	1.57801	5.09557	0.5745	30.9684	1	1
Ctr	2021-03-30	3.5h	0.091779	9.15082	16.1129	53.5898	1.04298	3.46884	0.55893	30.0671	1	1
Ctr	2021-03-30	3.5h	0.371465	4.06703	72.7692	98.0528	7.78987	10.4965	7.63819	74.2143	1	1
Ctr	2021-03-30	3.5h	2.64283	16.2681	73.9512	95.0438	64.5461	82.9561	61.347	77.8075	2	1
Ctr	2021-03-30	3.5h	7.67434	11.3775	66.564	98.1137	126.084	185.845	123.706	67.8437	2	1
Ctr	2021-03-30	3.5h	0.2587	6.10055	40.7746	94.638	2.90608	6.74501	2.75026	43.0849	1	1
Ctr	2021-03-30	3.5h	0.249715	11.1843	41.1741	92.1865	3.07325	6.88082	2.83312	44.664	1	1
Ctr	2021-03-30	3.5h	4.87158	21.3519	74.812	97.7214	82.1356	107.288	80.264	76.5565	2	1
Ctr	2021-03-30	3.5h	3.16627	13.4462	87.0731	97.4661	57.1447	63.9654	55.6967	89.3368	2	1
Ctr	2021-03-30	3.5h	8.2456	25.9439	82.836	97.3235	134.237	157.714	130.644	85.1141	2	1
Ctr	2021-03-30	3.5h	0.101734	6.10055	3.26927	16.7426	0.560412	2.86999	0.093828	19.5266	1	1
Ctr	2021-03-30	3.5h	1.91412	13.2179	68.2698	98.5064	32.5144	46.915	32.0288	69.305	1	1
Ctr	2021-03-30	3.5h	0.126377	8.13406	15.5067	56.3456	0.855202	3.1075	0.481869	27.5206	1	1
Ctr	2021-03-30	3.5h	2.47057	16.2491	79.9573	98.7229	34.2965	42.3457	33.8585	80.9917	1	1
Ctr	2021-03-30	3.5h	4.02005	20.3352	81.3642	93.9156	80.871	93.3464	75.9505	86.6354	2	1
Ctr	2021-03-30	3.5h	1.38496	25.4189	93.5495	98.9398	30.9278	32.7098	30.5999	94.552	1	1
Ctr	2021-03-30	3.5h	0.762527	5.08379	7.7238	22.7573	3.50291	10.3209	0.797166	33.94	1	1
Ctr	2021-03-30	3.5h	1.12631	20.3352	57.3792	97.6851	18.7371	31.8989	18.3033	58.7389	1	1
Ctr	2021-03-30	3.5h	2.09056	25.4189	93.5141	98.6924	44.5707	47.0387	43.9878	94.7531	1	1
Ctr	2021-03-30	3.5h	3.10067	19.3184	64.848	86.185	56.6232	75.254	48.8007	75.2428	2	1
Ctr	2021-03-30	3.5h	5.89866	27.9266	73.7809	98.608	119.38	159.551	117.718	74.8225	2	1
Ctr	2021-03-30	3.5h	2.90041	29.486	79.5767	93.1239	63.4989	74.3091	59.1327	85.4524	2	1
Ctr	2021-03-30	3.5h	5.0034	26.468	73.7084	91.3272	89.7334	111.183	81.9509	80.7081	2	1
Ctr	2021-03-30	3.5h	1.94579	25.4189	88.9773	96.1969	37.1449	40.1588	35.7323	92.495	1	1
Ctr	2021-03-30	3.5h	0.144548	9.15082	55.6224	93.0556	2.36791	3.96149	2.20348	59.7733	1	1
Ctr	2021-03-30	3.5h	0.252476	9.15082	16.28	34.1755	2.83521	5.95178	0.968948	47.6364	1	1
Ctr	2021-03-30	3.5h	0.148325	11.1843	36.6881	66.0434	2.10858	3.79571	1.39257	55.5516	1	1
Ctr	2021-03-30	3.5h	4.46561	7.24005	80.3542	99.2987	113.577	140.355	112.781	80.9217	2	1
Ctr	2021-03-30	3.5h	7.19401	15.5144	81.8215	98.2507	99.6045	119.605	97.8622	83.2782	2	1
Ctr	2021-03-30	3.5h	4.49422	17.4514	68.1471	95.6507	72.3332	101.526	69.1872	71.2458	2	1
Ctr	2021-03-30	3.5h	7.33165	5.65913	79.2096	99.0054	117.807	147.248	116.635	80.0053	2	1
Ctr	2021-03-30	3.5h	6.56849	23.5287	82.0691	98.7379	121.873	146.626	120.334	83.1181	2	1
Ctr	2021-03-30	3.5h	5.89473	3.67299	80.4103	98.3805	111.923	136.935	110.11	81.7339	2	1
Ctr	2021-03-30	3.5h	5.3089	22.664	79.0148	99.0491	128.599	161.205	127.376	79.7734	2	1
Ctr	2021-03-30	3.5h	2.56487	26.6635	93.1965	98.5393	57.3942	60.6845	56.5558	94.578	2	1
Ctr	2021-03-30	3.5h	1.47307	30.7266	95.4552	99.4551	26.9984	28.1297	26.8513	95.9782	1	1
Ctr	2021-03-30	3.5h	3.60744	9.47188	63.1291	99.248	58.644	92.1967	58.2029	63.6075	2	1
Ctr	2021-03-30	3.5h	8.43638	9.72861	69.0237	98.481	129.656	184.989	127.686	70.0884	2	1
Ctr	2021-04-07	3.5h	1.92307	11.1853	58.4631	98.6183	25.029	42.22	24.6831	59.2823	1	1
Ctr	2021-04-07	3.5h	5.70187	25.4211	72.7465	99.3525	106.218	145.066	105.53	73.2206	2	1
Ctr	2021-04-07	3.5h	1.48645	26.4379	88.265	99.3647	27.4892	30.9461	27.3146	88.8293	1	1
Ctr	2021-04-07	3.5h	0.357453	11.1853	24.2217	63.2946	2.09178	5.4661	1.32398	38.2682	1	1
Ctr	2021-04-07	3.5h	0.111801	8.13474	17.5033	53.2066	1.41951	4.31505	0.755275	32.8968	1	1
Ctr	2021-04-07	3.5h	6.04679	19.32	69.5664	98.63	94.7246	134.299	93.4269	70.5327	2	1
Ctr	2021-04-07	3.5h	0.140242	9.15158	15.1358	38.6343	1.68468	4.30018	0.650864	39.177	1	1
Ctr	2021-04-07	3.5h	0.58185	4.705	37.7332	96.022	5.51946	14.0457	5.29989	39.2964	1	1
Ctr	2021-04-07	3.5h	7.26936	26.4379	60.3186	96.9722	120.912	194.387	117.251	62.202	2	1
Ctr	2021-04-07	3.5h	3.00673	11.1853	76.5056	95.4616	64.7996	80.8552	61.8587	80.1428	2	1
Ctr	2021-04-07	3.5h	0.124323	6.10105	5.80595	14.8695	1.47946	3.78901	0.219988	39.0461	1	1
Ctr	2021-04-07	3.5h	9.43001	7.36708	57.3393	96.9265	118.843	200.893	115.191	59.1575	2	1
Ctr	2021-04-07	3.5h	0.131925	11.1853	3.81854	20.4414	0.834514	4.46732	0.170586	18.6804	1	1
Ctr	2021-04-07	3.5h	0.128982	5.08421	14.3543	75.1763	0.797173	4.17495	0.599286	19.0942	1	1
Ctr	2021-04-07	3.5h	4.02358	12.2021	36.8929	59.507	77.1158	124.385	45.8893	61.9976	2	1
Ctr	2021-04-07	3.5h	5.36007	14.2358	77.4733	96.2704	94.9976	118.047	91.4546	80.4747	2	1
Ctr	2021-04-07	3.5h	0.238005	6.10105	8.10536	23.1022	2.36729	6.74734	0.546897	35.0848	1	1
Ctr	2021-04-07	3.5h	1.82274	33.5558	83.6175	98.8421	37.3219	44.1172	36.8897	84.5971	1	1
Ctr	2021-04-07	3.5h	0.707849	9.15158	8.17326	42.7628	3.39096	17.7416	1.45007	19.113	1	1
Ctr	2021-04-07	3.5h	5.73699	24.4042	55.1743	99.0198	94.0622	168.811	93.1402	55.7205	2	1
Ctr	2021-04-07	3.5h	0.682747	28.4716	90.5362	98.4725	16.2058	17.6264	15.9583	91.9406	1	1
Ctr	2021-04-07	3.5h	6.10606	16.2695	70.5684	87.0527	104.734	129.2	91.1741	81.064	2	1
Ctr	2021-04-07	3.5h	6.80786	28.4716	60.8552	98.3056	117.226	189.367	115.24	61.9041	2	1
Ctr	2021-04-07	3.5h	0.267278	14.2358	37.252	78.4255	3.55503	7.48428	2.78805	47.4999	1	1
Ctr	2021-04-07	3.5h	0.18878	6.10105	14.6673	39.8351	1.95848	5.31906	0.780163	36.8201	1	1
Ctr	2021-04-07	3.5h	2.01959	24.6408	62.1953	97.2238	36.2791	56.7115	35.2719	63.9713	1	1
Ctr	2021-04-07	3.5h	0.564932	12.4516	8.01027	36.3847	3.53272	16.0465	1.28537	22.0155	1	1
Ctr	2021-04-07	3.5h	3.88441	16.2695	66.9048	97.881	70.0941	102.547	68.6088	68.3532	2	1
Ctr	2021-04-07	3.5h	5.10094	24.4042	57.2173	98.6869	105.544	182.04	104.158	57.9787	2	1
Ctr	2021-04-07	3.5h	0.31803	13.2189	29.3708	76.6493	3.12942	8.16688	2.39868	38.3184	1	1
Ctr	2021-04-07	3.5h	3.48345	11.1853	68.3839	98.0641	86.4652	123.993	84.7913	69.7339	2	1
Ctr	2021-04-07	3.5h	0.124746	7.11789	16.8204	50.4649	1.01032	3.03119	0.509858	33.3309	1	1
Ctr	2021-04-07	3.5h	0.226281	4.06737	40.4076	89.2327	1.87598	4.14275	1.67399	45.2834	1	1
Ctr	2021-04-07	3.5h	3.73281	27.4547	66.4001	97.0043	80.9625	118.279	78.537	68.4507	2	1
Ctr	2021-04-07	3.5h	2.03708	30.5053	95.084	98.495	40.7849	42.248	40.1711	96.5369	1	1
Ctr	2021-04-07	3.5h	1.2465	22.3705	69.3825	96.7127	25.6041	35.6897	24.7624	71.7409	1	1
Ctr	2021-04-07	3.5h	0.122205	5.08421	47.8726	94.8819	1.55249	3.07698	1.47303	50.4549	1	1
Ctr	2021-04-07	3.5h	0.210052	7.11789	9.15937	46.7258	1.04025	5.30674	0.486064	19.6024	1	1
Ctr	2021-04-07	3.5h	8.32595	18.3032	64.0854	99.1663	122.65	189.79	121.628	64.6242	2	1
Ctr	2021-04-07	3.5h	0.933295	27.4547	74.4616	89.6206	18.7277	22.5403	16.7839	83.0853	1	1
Ctr	2021-04-07	3.5h	6.54849	25.2586	80.1213	97.7639	106.336	129.751	103.958	81.9539	2	1
Ctr	2021-04-07	3.5h	0.143345	9.15158	31.9138	91.4062	1.43044	4.09701	1.30751	34.9142	1	1
Ctr	2021-04-07	3.5h	0.700263	10.1684	16.6453	48.7249	2.49062	7.29065	1.21355	34.1619	1	1
Ctr	2021-04-07	3.5h	3.64672	28.4716	76.9431	98.4876	86.0158	110.101	84.715	78.1246	2	1
Ctr	2021-04-07	3.5h	0.917562	24.4042	90.4507	99.0281	21.0173	23.0104	20.813	91.3384	1	1
Ctr	2021-04-07	3.5h	3.62737	31.5221	88.3283	99.6664	73.3981	82.8196	73.1532	88.624	2	1
Ctr	2021-04-07	3.5h	0.191728	11.1853	43.4361	90.0408	1.58722	3.29023	1.42915	48.2405	1	1
Ctr	2021-04-07	3.5h	6.43066	19.32	68.5965	99.055	104.655	151.124	103.666	69.251	2	1
Ctr	2021-04-07	3.5h	1.08341	30.5053	95.6861	98.7397	24.0299	24.7967	23.727	96.9074	1	1
Ctr	2021-04-07	3.5h	0.695187	12.2194	50.8456	93.7974	8.08682	14.9182	7.58523	54.2079	1	1
Ctr	2021-04-07	3.5h	0.13122	8.13474	22.2626	73.1267	1.14634	3.76542	0.838281	30.4439	1	1
Ctr	2021-04-07	3.5h	0.09513	8.13474	17.8421	61.9899	0.944901	3.28294	0.585744	28.7822	1	1
Ctr	2021-04-07	3.5h	5.06249	16.2695	60.346	83.0504	78.6771	108.278	65.3417	72.6619	2	1
Ctr	2021-04-07	3.5h	3.17381	17.7736	58.9575	92.5352	54.4124	85.4015	50.3506	63.7136	2	1
Ctr	2021-04-07	3.5h	0.326423	4.06737	11.2957	50.8273	1.71082	7.69818	0.869562	22.2236	1	1
Ctr	2021-04-07	3.5h	0.693981	10.1684	5.09414	23.776	1.59793	7.45808	0.379925	21.4255	1	1
Ctr	2021-04-07	3.5h	2.03301	12.4119	67.9483	95.5454	31.8102	44.7299	30.3932	71.1162	1	1
Ctr	2021-04-07	3.5h	1.99523	10.5259	70.1493	95.8726	50.8619	69.5126	48.7626	73.1693	2	1
Ctr	2021-04-07	3.5h	0.530629	16.8415	73.2221	97.4573	12.0949	16.0981	11.7873	75.1325	1	1
Ctr	2021-04-07	3.5h	4.06035	29.0888	85.7406	99.2106	105.86	122.491	105.024	86.4228	2	1
Ctr	2021-04-07	3.5h	5.88744	25.2623	63.1053	91.5968	115.944	168.291	106.201	68.8947	2	1
Ctr	2021-04-07	3.5h	7.16725	11.2487	34.3663	87.136	92.6296	234.863	80.7138	39.4398	2	1
Ctr	2021-04-07	3.5h	5.0354	31.0701	67.4228	97.9884	113.364	164.757	111.084	68.8069	2	1
Ctr	2021-04-07	3.5h	7.458	25.9017	89.0767	99.3049	133.787	149.149	132.857	89.7002	2	1
Ctr	2021-04-07	3.5h	5.86083	5.33309	74.7508	98.1638	107.685	141.414	105.708	76.149	2	1
Ctr	2021-04-07	3.5h	0.210611	6.97649	15.9283	48.2868	1.4514	4.39994	0.700835	32.9868	1	1
Ctr	2021-04-07	3.5h	4.08024	6.97649	89.5073	99.5132	94.3709	104.92	93.9115	89.9452	2	1
Ctr	2021-04-07	3.5h	4.38505	27.5676	81.2199	98.7798	87.4731	106.385	86.4057	82.2232	2	1
[truncated: 1,780 more rows]

## Sheet: Gly1 1h
Treatment	Date	Time	ALH	BCF	LIN	STR	VAP	VCL	VSL	WOB	Cluster	Conteo
[truncated: 2,616 more rows]

[truncated: 7 more sheets: Gly1 3.5h, Gly10 1h, Gly10 3.5h, Leu1 1h, Leu 1 3.5h, Leu10 1h, Leu 10 3.5h]
