# Supplementary material for: N-thiocarboxyanhydrides, amino acid-derived enzyme-activated H2S donors, enhance sperm mitochondrial activity in presence and absence of oxidative stress
Source: BMC Vet Res. 2023 Feb 16;19:52. doi: 10.1186/s12917-023-03593-5 (PMC9933379; doi:10.1186/s12917-023-03593-5)
Supplement: Supplementary file 5 — Additional file 5: Dataset Experiment IIb Sperm motile subpopulations. [file 12917_2023_3593_MOESM5_ESM.xlsx]

## Sheet: Complete database
Dataset Experiment IIb Sperm motile subpopulations
Treatment	Date	Time	ALH	BCF	LIN	STR	VAP	VCL	VSL	WOB	Cluster	Conteo		ALH: amplitude of lateral head displacement
Ctr	2021-03-29	1.5h	4.28453	25.522	67.525	97.8296	78.7179	114.046	77.0094	69.0231	1	1		BCF: beat-cross frequency
Ctr	2021-03-29	1.5h	3.29078	12.2029	19.445	73.3205	40.1104	151.243	29.4092	26.5206	2	1		Ctr: control
Ctr	2021-03-29	1.5h	7.27321	23.3889	70.7424	99.3544	109.72	154.096	109.011	71.2021	1	1		Gly-NTA: NTA derived from glycine
Ctr	2021-03-29	1.5h	0.227611	10.1691	29.5985	65.2556	2.28982	5.04835	1.49424	45.3579	2	1		Leu-NTA: NTA derived from leucine
Ctr	2021-03-29	1.5h	4.32865	27.1456	73.9866	97.2463	86.0836	113.146	83.7131	76.0816	1	1		LIN: linearity
Ctr	2021-03-29	1.5h	4.45783	14.2367	43.3846	72.5985	98.5304	164.878	71.5316	59.7597	1	1		NTA: N-thiocarboxyanhydride
Ctr	2021-03-29	1.5h	0.304073	9.15216	33.9602	79.5531	4.71946	11.0555	3.75448	42.6887	2	1		ORP: oxidation-reduction potential
Ctr	2021-03-29	1.5h	3.55757	21.4307	73.7753	97.5903	62.7043	82.9456	61.1933	75.5969	1	1		STR: straightness
Ctr	2021-03-29	1.5h	6.8852	26.4396	82.9159	98.9004	82.051	97.8688	81.1488	83.8378	1	1		VAP: average path velocity
Ctr	2021-03-29	1.5h	6.60655	24.2881	64.5882	94.7031	115.554	169.432	109.433	68.2007	1	1		VCL: curvilinear velocity
Ctr	2021-03-29	1.5h	2.31028	21.355	43.9296	90.218	33.8192	69.4542	30.511	48.6928	2	1		VSL: straight-line velocity
Ctr	2021-03-29	1.5h	7.65597	11.186	74.1215	96.278	123.578	160.519	118.979	76.9869	1	1		WOB: wobble
Ctr	2021-03-29	1.5h	6.44331	3.05072	59.9974	98.2083	128.884	210.967	126.575	61.0919	1	1
Ctr	2021-03-29	1.5h	4.22877	28.4734	66.4293	99.212	81.4556	121.654	80.8138	66.9569	1	1
Ctr	2021-03-29	1.5h	0.301026	9.15216	33.922	66.8289	4.67846	9.21693	3.12656	50.7594	2	1
Ctr	2021-03-29	1.5h	1.42949	4.06763	30.9915	86.9344	14.5619	40.8476	12.6593	35.6493	2	1
Ctr	2021-03-29	1.5h	7.7483	5.33398	83.3036	96.2439	98.6078	113.925	94.904	86.5547	1	1
Ctr	2021-03-29	1.5h	2.70149	23.3889	68.2914	80.6892	67.7086	80.0006	54.6335	84.6351	1	1
Ctr	2021-03-29	1.5h	3.33814	8.13526	72.2138	99.0295	59.5908	81.7191	59.0125	72.9215	1	1
Ctr	2021-03-29	1.5h	5.50045	27.4565	67.8553	95.5476	116.333	163.81	111.153	71.0172	1	1
Ctr	2021-03-29	1.5h	4.50076	17.2874	65.3074	98.6854	85.0959	128.588	83.9773	66.1774	1	1
Ctr	2021-03-29	1.5h	5.00409	16.2705	84.1592	99.1132	92.4426	108.868	91.6228	84.9122	1	1
Ctr	2021-03-29	1.5h	0.666642	10.1691	57.4162	98.2509	11.485	19.6532	11.2841	58.4383	2	1
Ctr	2021-03-29	1.5h	8.02361	17.2874	70.1021	96.2912	134.681	184.995	129.686	72.8022	1	1
Ctr	2021-03-29	1.5h	3.38556	7.11835	54.8685	94.3605	82.6769	142.184	78.0144	58.1478	1	1
Ctr	2021-03-29	1.5h	4.33824	17.2874	69.8834	81.6788	103.433	120.891	84.4828	85.5588	1	1
Ctr	2021-03-29	1.5h	4.1876	24.4058	55.7016	97.0821	77.7335	135.481	75.4653	57.3758	1	1
Ctr	2021-03-29	1.5h	0.813937	8.13526	5.95713	17.5823	8.29598	24.4854	1.45863	33.8813	2	1
Ctr	2021-03-29	1.5h	3.39115	20.6834	68.4988	99.091	73.0512	105.676	72.3872	69.1272	1	1
Ctr	2021-03-29	1.5h	4.56395	19.3212	73.4872	93.2681	87.5056	111.06	81.6148	78.7913	1	1
Ctr	2021-03-29	1.5h	3.751	29.4903	85.2083	99.5021	70.9027	82.7967	70.5497	85.6347	1	1
Ctr	2021-03-29	1.5h	4.93225	21.1741	67.8588	99.3026	74.4322	108.922	73.9131	68.3354	1	1
Ctr	2021-03-29	1.5h	4.39206	28.4734	61.6649	93.8549	89.368	136.02	83.8763	65.7023	1	1
Ctr	2021-03-29	1.5h	6.83297	23.3889	81.3325	99.5916	108.252	132.554	107.81	81.6661	1	1
Ctr	2021-03-29	1.5h	3.20478	27.4565	88.8881	98.4582	57.5128	63.7049	56.626	90.2801	1	1
Ctr	2021-03-29	1.5h	1.1612	19.3212	92.4612	99.0117	20.8407	22.3172	20.6347	93.3841	2	1
Ctr	2021-03-29	1.5h	4.45409	21.9405	83.9131	93.5686	104.902	116.972	98.1551	89.6809	1	1
Ctr	2021-03-29	1.5h	3.67323	23.3889	67.959	92.3053	90.3538	122.723	83.4014	73.6242	1	1
Ctr	2021-03-29	1.5h	2.51545	7.31349	71.8165	98.2771	58.4035	79.922	57.3972	73.0756	1	1
Ctr	2021-03-29	1.5h	0.177378	5.08453	16.9518	59.0784	1.25353	4.36867	0.740567	28.6937	2	1
Ctr	2021-03-29	1.5h	6.22232	18.3043	62.051	82.5621	113.626	151.185	93.812	75.1568	1	1
Ctr	2021-03-29	1.5h	2.86142	29.4431	86.482	99.2498	62.5032	71.7309	62.0343	87.1357	1	1
Ctr	2021-03-29	1.5h	4.66204	8.13526	88.1598	98.8638	90.3311	101.299	89.3048	89.1729	1	1
Ctr	2021-03-29	1.5h	0.110687	7.11835	18.6973	58.7438	0.970628	3.04954	0.570184	31.8286	2	1
Ctr	2021-03-29	1.5h	9.32329	17.2874	79.7694	98.1541	121.713	149.765	119.467	81.2695	1	1
Ctr	2021-03-29	1.5h	1.35562	26.4396	82.1896	99.1877	23.2986	28.1172	23.1094	82.8627	2	1
Ctr	2021-03-29	1.5h	4.8768	17.2874	76.7102	94.6556	93.6726	115.586	88.6663	81.0415	1	1
Ctr	2021-03-29	1.5h	6.71012	27.4172	86.3497	98.3322	125.073	142.429	122.987	87.8143	1	1
Ctr	2021-03-29	1.5h	4.17903	8.9327	52.6715	95.7148	85.3376	155.076	81.6807	55.0296	1	1
Ctr	2021-03-29	1.5h	0.116645	13.2198	33.5081	75.9386	1.46772	3.32625	1.11456	44.1253	2	1
Ctr	2021-03-29	1.5h	2.32457	32.541	73.6032	91.7207	62.9264	78.4157	57.7165	80.2471	1	1
Ctr	2021-03-29	1.5h	3.33805	26.4396	68.8968	89.5962	71.0219	92.3598	63.6329	76.897	1	1
Ctr	2021-03-29	1.5h	3.52578	22.372	65.321	83.7146	74.8076	95.8726	62.6249	78.0282	1	1
Ctr	2021-03-29	1.5h	4.45053	5.08453	74.6829	98.9811	85.0666	112.743	84.1998	75.4517	1	1
Ctr	2021-03-29	1.5h	5.35527	5.08453	69.4742	98.194	78.9094	111.53	77.4843	70.752	1	1
Ctr	2021-03-29	1.5h	4.3773	17.2874	83.5122	98.9468	77.6136	91.958	76.7961	84.4011	1	1
Ctr	2021-03-29	1.5h	3.67679	1.01691	58.3477	98.7971	74.6839	126.458	73.7855	59.0582	1	1
Ctr	2021-03-29	1.5h	6.00132	16.7404	65.7507	99.2098	118.985	179.533	118.045	66.2744	1	1
Ctr	2021-03-29	1.5h	5.03602	18.3043	45.6308	57.617	107.84	136.167	62.1343	79.1968	1	1
Ctr	2021-03-29	1.5h	5.53747	25.522	81.5188	99.1761	97.0902	118.12	96.2904	82.196	1	1
Ctr	2021-03-29	1.5h	0.105366	10.1691	19.1374	49.9117	1.23128	3.21125	0.614551	38.3426	2	1
Ctr	2021-03-29	1.5h	1.39303	15.2536	47.3988	97.879	35.7571	73.8388	34.9987	48.4259	1	1
Ctr	2021-03-29	1.5h	3.55806	11.6671	74.7873	95.8796	73.5643	94.3116	70.5332	78.0013	1	1
Ctr	2021-03-29	1.5h	5.71377	25.4227	81.8404	98.2313	128.116	153.775	125.85	83.3139	1	1
Ctr	2021-03-29	1.5h	2.9987	8.13526	71.0545	96.634	62.0729	84.419	59.9835	73.5295	1	1
Ctr	2021-03-29	1.5h	0.652601	10.1691	26.559	58.5694	6.11819	13.4922	3.58339	45.3462	2	1
Ctr	2021-03-29	1.5h	4.73947	30.001	79.3963	97.5452	83.4074	102.473	81.3599	81.3943	1	1
Ctr	2021-03-29	1.5h	5.30837	15.0002	73.3427	99.3261	116.605	157.915	115.819	73.8403	1	1
Ctr	2021-03-29	1.5h	3.74541	20.3765	59.933	86.7395	70.4065	101.898	61.0703	69.0954	1	1
Ctr	2021-03-29	1.5h	8.0653	14.114	63.9294	92.5568	127.466	184.545	117.979	69.0704	1	1
Ctr	2021-03-29	1.5h	5.64187	9.76725	80.8299	98.9746	110.239	134.985	109.108	81.6673	1	1
Ctr	2021-03-29	1.5h	5.95296	16.4926	68.9297	98.2617	105.747	150.747	103.909	70.1491	1	1
Ctr	2021-03-29	1.5h	3.69761	10.2432	74.7681	96.406	67.1874	86.6315	64.7727	77.5554	1	1
Ctr	2021-03-29	1.5h	7.70711	24.0054	71.968	98.5475	117.532	160.939	115.825	73.0287	1	1
Ctr	2021-03-29	1.5h	5.94794	8.57264	73.398	96.1296	121.338	158.916	116.641	76.3531	1	1
Ctr	2021-03-29	1.5h	0.268447	10.1682	3.67713	15.3248	1.5906	6.62899	0.243756	23.9946	2	1
Ctr	2021-03-29	1.5h	5.02259	23.3869	61.7767	95.0447	93.1248	143.274	88.5101	64.9975	1	1
Ctr	2021-03-29	1.5h	0.170307	3.63654	8.39698	27.014	1.54714	4.97731	0.417943	31.0838	2	1
Ctr	2021-03-29	1.5h	7.60184	16.2692	51.1208	75.014	85.1062	124.884	63.8416	68.1483	1	1
Ctr	2021-03-29	1.5h	1.45069	21.2932	88.5884	99.4426	37.065	41.6063	36.8584	89.085	1	1
Ctr	2021-03-29	1.5h	7.30419	14.9992	72.73	98.5078	121.021	163.915	119.215	73.8317	1	1
Ctr	2021-03-29	1.5h	6.25038	21.3533	76.838	98.1549	116.11	148.322	113.967	78.2823	1	1
Ctr	2021-03-29	1.5h	2.16305	15.2523	69.902	97.2905	54.6859	76.1126	53.2042	71.8487	1	1
Ctr	2021-03-29	1.5h	5.56909	26.4374	68.4498	96.2943	118.389	166.549	114.002	71.084	1	1
Ctr	2021-03-29	1.5h	5.82243	25.4206	77.066	99.2277	114.904	147.946	114.016	77.6658	1	1
Ctr	2021-03-29	1.5h	6.50798	5.08412	63.7534	95.3639	130.289	194.889	124.249	66.8528	1	1
Ctr	2021-03-29	1.5h	1.14578	1.01682	4.833	25.9244	6.21297	33.3266	1.61068	18.6427	2	1
Ctr	2021-03-29	1.5h	5.89386	24.4038	76.8859	98.7258	119.87	153.92	118.343	77.8783	1	1
Ctr	2021-03-29	1.5h	3.55838	24.4038	89.2191	99.5535	77.4939	86.4701	77.1479	89.6192	1	1
Ctr	2021-03-29	1.5h	3.94242	23.7918	76.5751	98.6462	89.0894	114.768	87.8833	77.626	1	1
Ctr	2021-03-29	1.5h	0.142055	8.13459	7.13855	22.4119	1.04444	3.27907	0.234078	31.8517	2	1
Ctr	2021-03-29	1.5h	0.124058	6.10094	6.47994	34.8689	0.882223	4.74728	0.307621	18.5837	2	1
Ctr	2021-03-29	1.5h	3.83768	3.05047	65.4115	98.3831	64.0956	96.4038	63.0592	66.4866	1	1
Ctr	2021-03-29	1.5h	1.70718	13.2187	68.4459	94.0283	39.4413	54.1829	37.086	72.7929	1	1
Ctr	2021-03-29	1.5h	0.736034	13.2187	9.44757	22.2586	5.75813	13.5662	1.28168	42.4446	2	1
Ctr	2021-03-29	1.5h	0.103656	3.05047	8.45466	33.4144	0.856847	3.38642	0.28631	25.3024	2	1
Ctr	2021-03-29	1.5h	4.41398	28.4711	74.0127	99.0038	98.6497	131.96	97.667	74.7574	1	1
Ctr	2021-03-29	1.5h	4.09243	9.15141	60.4349	97.9557	84.437	136.859	82.7108	61.6961	1	1
Ctr	2021-03-29	1.5h	7.6559	17.286	69.7789	96.6429	145.146	201.025	140.273	72.2028	1	1
Ctr	2021-03-29	1.5h	4.35955	28.4711	65.6995	98.9501	74.696	112.5	73.9118	66.3966	1	1
Ctr	2021-03-29	1.5h	4.8728	23.3869	84.2481	96.3687	90.3408	103.338	87.0603	87.4226	1	1
Ctr	2021-03-29	1.5h	4.37567	13.2187	75.4773	98.2016	98.9918	128.796	97.2115	76.8595	1	1
Ctr	2021-03-29	1.5h	4.55334	18.2097	71.4206	88.4379	87.5661	108.43	77.4416	80.7579	1	1
Ctr	2021-03-29	1.5h	1.2465	12.2019	89.0295	98.3223	26.9638	29.7783	26.5115	90.5486	2	1
Ctr	2021-03-29	1.5h	4.16211	25.4206	54.9592	97.3724	69.3765	122.916	67.5535	56.4423	1	1
Ctr	2021-03-29	1.5h	5.67291	11.1851	82.5901	97.0293	103.007	121.016	99.9469	85.1187	1	1
Ctr	2021-03-29	1.5h	2.33627	26.9376	85.4197	98.791	48.2199	55.7681	47.637	86.4651	1	1
Ctr	2021-03-29	1.5h	5.97494	24.4038	70.6367	96.6039	107.688	147.275	104.03	73.1199	1	1
Ctr	2021-03-29	1.5h	4.06764	29.4879	89.1519	99.2463	66.5882	74.1278	66.0863	89.829	1	1
Ctr	2021-03-29	1.5h	3.1989	29.2284	59.0874	98.6721	74.1272	123.788	73.1429	59.8826	1	1
Ctr	2021-03-29	1.5h	6.76285	11.1851	70.643	87.4938	81.8785	101.409	71.6385	80.7406	1	1
Ctr	2021-03-29	1.5h	4.22714	29.4879	80.9556	99.302	68.828	84.426	68.3476	81.5247	1	1
Ctr	2021-03-29	1.5h	2.71337	25.7078	79.4374	97.7032	51.0993	62.849	49.9256	81.3049	1	1
Ctr	2021-03-29	1.5h	6.63836	15.5164	55.3032	98.4624	124.733	222.076	122.815	56.1668	1	1
Ctr	2021-03-29	1.5h	4.39973	24.4038	62.9814	97.8243	73.2683	113.802	71.6742	64.3822	1	1
Ctr	2021-03-29	1.5h	5.82556	20.3365	76.9191	97.8603	111.106	141.355	108.729	78.601	1	1
Ctr	2021-03-29	1.5h	3.76094	27.4542	86.8605	98.6648	86.7762	98.569	85.6175	88.036	1	1
Ctr	2021-03-29	1.5h	1.66474	23.3869	79.7049	99.3172	33.973	42.3324	33.741	80.2528	1	1
Ctr	2021-03-29	1.5h	5.10141	8.13459	77.2187	97.506	100.671	127.119	98.1599	79.1938	1	1
Ctr	2021-03-29	1.5h	0.665078	8.13459	15.3758	47.0385	5.13704	15.7155	2.41638	32.6877	2	1
Ctr	2021-03-29	1.5h	6.60255	24.4038	81.9476	98.9884	121.497	146.762	120.268	82.7851	1	1
Ctr	2021-03-29	1.5h	3.8153	9.15141	75.8856	97.9437	63.2174	81.5931	61.9175	77.4788	1	1
Ctr	2021-03-29	1.5h	0.157082	8.13459	23.3837	69.5127	1.07271	3.18884	0.74567	33.6395	2	1
Ctr	2021-03-29	1.5h	6.10637	22.3701	72.1027	96.6651	125.771	168.617	121.577	74.5902	1	1
Ctr	2021-03-29	1.5h	1.97688	19.3196	72.2814	90.4113	41.1514	51.4732	37.2056	79.9473	1	1
Ctr	2021-03-29	1.5h	3.83533	22.3701	63.1589	98.5579	80.3598	125.399	79.2009	64.0831	1	1
Ctr	2021-03-29	1.5h	0.536251	15.2523	72.8826	99.0507	11.2368	15.2713	11.1301	73.5811	2	1
Ctr	2021-03-29	1.5h	6.95353	18.6204	80.8054	98.9556	132.519	162.284	131.135	81.6582	1	1
Ctr	2021-03-29	1.5h	3.02961	18.6204	67.8757	77.8059	55.2232	63.3023	42.9669	87.2372	1	1
Ctr	2021-03-29	1.5h	0.354815	6.20678	19.3669	50.9904	1.84062	4.8461	0.938542	37.9816	2	1
Ctr	2021-03-29	1.5h	0.145449	5.17232	6.83199	27.2373	1.17158	4.67077	0.319107	25.0832	2	1
Ctr	2021-03-29	1.5h	4.63618	12.4136	65.5719	94.3268	92.8141	133.515	87.5486	69.5157	1	1
Ctr	2021-03-29	1.5h	4.68158	22.4955	73.108	97.6635	105.29	140.655	102.83	74.857	1	1
Ctr	2021-03-29	1.5h	6.02383	23.9946	73.5416	98.7222	128.851	172.97	127.205	74.4935	1	1
Ctr	2021-03-29	1.5h	8.95369	6.85551	80.8265	99.0377	122.721	150.371	121.54	81.6119	1	1
Ctr	2021-03-29	1.5h	5.26669	18.8845	71.16	97.5591	106.679	146.256	104.075	72.9404	1	1
Ctr	2021-03-29	1.5h	5.83974	14.7137	61.6556	97.4925	111.857	176.873	109.052	63.2414	1	1
Ctr	2021-03-29	1.5h	3.2668	23.7683	79.5553	99.6797	54.1331	67.8267	53.9597	79.8109	1	1
Ctr	2021-03-29	1.5h	5.87051	16.4676	69.6223	99.1593	119.169	169.726	118.167	70.2127	1	1
Ctr	2021-03-29	1.5h	6.3715	7.34462	83.3626	97.1622	105.553	123.026	102.558	85.7973	1	1
Ctr	2021-03-29	1.5h	4.61607	26.4682	70.3074	88.6071	104.952	132.268	92.9945	79.3474	1	1
Ctr	2021-03-29	1.5h	3.45817	18.1787	72.8574	98.3941	56.984	76.957	56.0689	74.0465	1	1
Ctr	2021-03-29	1.5h	0.3346	8.10683	32.9762	84.6115	2.36494	6.06804	2.00101	38.9737	2	1
Ctr	2021-03-29	1.5h	9.1369	29.9926	82.9016	98.4593	141.926	168.561	139.74	84.1988	1	1
Ctr	2021-03-29	1.5h	5.33268	26.4661	55.6774	95.7739	94.4127	162.405	90.4227	58.1342	1	1
Ctr	2021-03-29	1.5h	6.47898	13.9492	70.5619	98.4573	112.271	156.655	110.539	71.6675	1	1
Ctr	2021-03-29	1.5h	5.54944	8.57015	81.0454	97.286	112.863	135.479	109.8	83.3064	1	1
Ctr	2021-03-29	1.5h	4.30344	19.495	82.6619	98.6293	84.3234	100.612	83.1676	83.8107	1	1
Ctr	2021-03-29	1.5h	3.38749	17.9953	70.9872	95.6858	58.3414	78.64	55.8244	74.1879	1	1
Ctr	2021-03-29	1.5h	6.70847	29.2274	72.128	98.1921	116.984	159.257	114.869	73.456	1	1
Ctr	2021-03-29	1.5h	4.63971	14.5919	72.4022	98.7436	90.308	123.164	89.1733	73.3235	1	1
Ctr	2021-03-29	1.5h	6.29805	28.3292	58.4818	98.8661	112.881	190.83	111.601	59.1525	1	1
Ctr	2021-03-29	1.5h	5.49115	17.6432	81.6857	98.9683	111.129	134.64	109.982	82.5373	1	1
Ctr	2021-03-29	1.5h	1.84766	16.2696	73.5114	93.2119	41.3069	52.3768	38.5029	78.8648	1	1
Ctr	2021-03-29	1.5h	5.6846	25.4212	72.2963	98.9633	109.01	149.22	107.88	73.0537	1	1
Ctr	2021-03-29	1.5h	2.39799	24.8129	75.966	98.0732	54.7148	70.6376	53.6605	77.4585	1	1
Ctr	2021-03-29	1.5h	0.121478	7.11793	8.49336	27.5224	1.16712	3.782	0.321219	30.8598	2	1
Ctr	2021-03-29	1.5h	4.39613	16.2696	51.4976	94.2413	55.8958	102.29	52.6769	54.6444	1	1
Ctr	2021-03-29	1.5h	7.81878	25.4212	83.679	99.2326	98.3115	116.585	97.557	84.3261	1	1
Ctr	2021-03-29	1.5h	0.17348	10.1685	13.0994	41.039	1.81517	5.68673	0.744928	31.9194	2	1
Ctr	2021-03-29	1.5h	2.68007	14.2359	76.8399	93.7406	62.7083	76.5008	58.7831	81.9707	1	1
Ctr	2021-03-29	1.5h	4.85509	16.2696	53.1589	97.9902	107.076	197.378	104.924	54.2492	1	1
Ctr	2021-03-29	1.5h	6.19155	32.5391	69.3619	97.2455	111.458	156.264	108.388	71.3265	1	1
Ctr	2021-03-29	1.5h	4.33879	14.2359	53.2452	98.0795	80.911	149.041	79.3571	54.2878	1	1
Ctr	2021-03-29	1.5h	0.480809	12.2022	47.6609	76.5393	3.87895	6.22927	2.96892	62.2698	2	1
Ctr	2021-03-29	1.5h	0.714688	13.219	21.4568	59.3367	4.3075	11.912	2.55593	36.161	2	1
Ctr	2021-03-29	1.5h	4.7807	24.2503	69.0194	97.4434	99.5423	140.536	96.9974	70.8303	1	1
Ctr	2021-03-29	1.5h	6.84393	14.2359	78.9794	98.7829	89.2621	111.644	88.1757	79.9525	1	1
Ctr	2021-03-29	1.5h	0.261185	5.08424	9.77201	57.1034	1.34001	7.83041	0.765189	17.1129	2	1
Ctr	2021-03-29	1.5h	0.153657	8.13478	14.8384	53.1757	0.904364	3.24093	0.480902	27.9045	2	1
Ctr	2021-03-29	1.5h	0.144241	5.08424	34.9542	85.8752	1.75857	4.32044	1.51018	40.7035	2	1
Ctr	2021-03-29	1.5h	0.159979	12.2022	32.9763	82.1594	1.93739	4.82695	1.59175	40.1369	2	1
Ctr	2021-03-29	1.5h	3.61026	23.3875	60.5293	90.8135	80.4989	120.774	73.1038	66.6524	1	1
Ctr	2021-03-29	1.5h	0.23354	13.219	23.7674	59.2599	2.44664	6.10027	1.44988	40.107	2	1
Ctr	2021-03-29	1.5h	4.41697	24.4043	46.7423	73.4043	75.8838	119.168	55.702	63.6779	1	1
Ctr	2021-03-29	1.5h	0.469999	8.10447	17.1215	71.3141	3.91521	16.3075	2.7921	24.0086	2	1
Ctr	2021-03-29	1.5h	5.84904	22.3706	80.6922	99.1085	121.101	148.74	120.021	81.418	1	1
Ctr	2021-03-29	1.5h	5.07246	15.29	78.2923	90.3535	103.376	119.302	93.4039	86.651	1	1
Ctr	2021-03-29	1.5h	2.99388	31.5223	78.9555	98.8328	65.4611	81.9411	64.697	79.888	1	1
Ctr	2021-03-29	1.5h	3.05686	3.05054	55.0508	97.9905	59.7126	106.288	58.5126	56.1798	1	1
Ctr	2021-03-29	1.5h	4.13919	12.2022	72.5828	92.1425	58.4579	74.2111	53.8645	78.7724	1	1
Ctr	2021-03-29	1.5h	6.23154	12.2022	62.6248	75.8734	43.665	52.9025	33.1301	82.5385	1	1
Ctr	2021-03-29	1.5h	1.79968	6.38166	77.2754	99.1707	39.9804	51.3085	39.6488	77.9216	1	1
Ctr	2021-03-29	1.5h	5.49108	17.2864	32.0933	54.9556	94.8579	162.432	52.1297	58.3986	1	1
Ctr	2021-03-29	1.5h	4.96502	18.8185	82.985	98.2979	88.0152	104.256	86.5172	84.4219	1	1
Ctr	2021-03-29	1.5h	3.82046	25.4212	59.1656	97.2054	77.1627	126.774	75.0063	60.8666	1	1
Ctr	2021-03-29	1.5h	0.612458	17.2864	10.914	32.396	3.79795	11.2734	1.23038	33.6894	2	1
Ctr	2021-03-29	1.5h	0.111669	10.1685	19.1318	60.2919	0.923269	2.90959	0.556657	31.7319	2	1
Ctr	2021-03-29	1.5h	6.3827	4.06739	73.7796	99.3375	123.345	166.073	122.528	74.2717	1	1
Ctr	2021-03-29	1.5h	0.144588	6.10109	25.0517	83.0098	1.46411	4.8514	1.21536	30.1791	2	1
Ctr	2021-03-29	1.5h	4.01485	25.4212	75.1758	94.6107	80.63	101.475	76.2846	79.4581	1	1
Ctr	2021-03-29	1.5h	2.80721	27.4549	86.1399	98.8747	67.6497	77.651	66.8885	87.1203	1	1
Ctr	2021-03-29	1.5h	0.45156	8.13478	3.7448	25.3009	3.15224	21.2974	0.797545	14.8011	2	1
Ctr	2021-03-29	1.5h	5.48283	14.734	64.9458	98.8994	124.276	189.248	122.909	65.6686	1	1
Ctr	2021-03-29	1.5h	0.120387	10.1685	23.2165	80.8418	1.13297	3.94511	0.915917	28.7184	2	1
Ctr	2021-03-29	1.5h	2.03391	22.3077	74.329	99.5114	40.0512	53.6203	39.8555	74.694	1	1
Ctr	2021-03-29	1.5h	2.76887	24.4043	72.8551	97.6259	51.4768	68.979	50.2547	74.6268	1	1
Ctr	2021-03-29	1.5h	3.87396	16.7308	76.3829	95.1069	69.6034	86.6655	66.1977	80.3127	1	1
Ctr	2021-03-29	1.5h	0.448658	6.10109	12.2255	56.8451	2.61322	12.1507	1.48548	21.5068	2	1
Ctr	2021-03-29	1.5h	5.98442	19.145	69.6397	86.682	105.856	131.761	91.758	80.3393	1	1
Ctr	2021-03-29	1.5h	5.33514	18.3033	42.9456	57.8403	107.661	145.001	62.2716	74.2485	1	1
Ctr	2021-03-29	1.5h	6.23332	27.4549	67.9074	98.8425	116.43	169.47	115.082	68.7026	1	1
Ctr	2021-03-29	1.5h	4.00232	28.4717	83.0516	98.2574	75.6421	89.4913	74.324	84.5246	1	1
Ctr	2021-03-29	1.5h	3.45708	10.1685	84.6334	98.2624	73.3221	85.1295	72.0481	86.1301	1	1
Ctr	2021-03-29	1.5h	1.99107	14.2359	61.7276	97.2949	45.0683	71.0365	43.8492	63.4439	1	1
Ctr	2021-03-29	1.5h	0.45436	6.10109	10.4602	42.5348	1.62583	6.61123	0.691546	24.592	2	1
Ctr	2021-03-29	1.5h	0.133136	5.08424	5.08907	23.5225	0.916897	4.23805	0.215677	21.6349	2	1
Ctr	2021-03-29	1.5h	0.368077	8.13478	5.51697	21.3336	2.16618	8.37641	0.462124	25.8605	2	1
Ctr	2021-03-29	1.5h	3.61546	14.2359	71.2627	96.7786	77.0795	104.678	74.5964	73.6348	1	1
Ctr	2021-03-29	1.5h	3.91586	24.4043	78.7491	98.8161	81.1392	101.815	80.1785	79.6926	1	1
Ctr	2021-03-29	1.5h	3.61215	5.29057	74.2707	97.4717	71.4828	93.8129	69.6755	76.1972	1	1
Ctr	2021-03-29	1.5h	3.89077	14.2359	70.8578	92.6455	72.4411	94.7156	67.1134	76.4828	1	1
Ctr	2021-03-29	1.5h	0.155344	6.10109	19.1718	61.8924	1.25636	4.05592	0.777595	30.9761	2	1
Ctr	2021-03-29	1.5h	4.24048	17.5879	89.8775	98.2624	96.3554	105.345	94.6812	91.4668	1	1
Ctr	2021-03-29	1.5h	2.85799	10.5258	81.2988	98.5038	75.6708	91.6847	74.5386	82.5337	1	1
Ctr	2021-03-29	1.5h	7.52128	14.998	62.7695	95.409	124.607	189.401	118.886	65.7898	1	1
Ctr	2021-03-29	1.5h	8.55684	18.1635	79.9158	98.5462	109.143	134.587	107.556	81.0948	1	1
Ctr	2021-03-29	1.5h	4.68729	13.3282	29.3596	62.5661	75.3995	160.678	47.1745	46.9258	1	1
Ctr	2021-03-29	1.5h	6.15787	5.10541	65.2615	95.7686	121.05	177.636	115.928	68.145	1	1
Ctr	2021-03-29	1.5h	0.233228	7.05769	8.07514	32.1179	1.37356	5.46319	0.44116	25.1422	2	1
Ctr	2021-03-29	1.5h	6.73817	19.6349	67.8689	96.0137	90.3371	127.799	86.736	70.6866	1	1
Ctr	2021-03-29	1.5h	5.50696	6.6675	74.1911	97.1719	105.364	138.001	102.384	76.3504	1	1
Ctr	2021-03-29	1.5h	4.70076	11.1125	77.3861	99.0362	114.712	146.804	113.606	78.1392	1	1
Ctr	2021-03-29	1.5h	10.4127	15.3176	54.8465	97.0587	129.519	229.202	125.709	56.5086	1	1
Ctr	2021-03-29	1.5h	7.25204	27.4497	67.1073	96.0816	129.63	185.6	124.551	69.844	1	1
Ctr	2021-03-29	1.5h	4.99933	5.6243	59.8231	96.0164	96.503	154.888	92.6588	62.305	1	1
Ctr	2021-03-29	1.5h	0.640875	9.37384	29.7218	77.9743	7.22177	18.9461	5.63112	38.1175	2	1
Ctr	2021-03-29	1.5h	4.03882	22.4972	92.4123	98.9988	77.0663	82.5591	76.2947	93.3469	1	1
Ctr	2021-03-29	1.5h	4.40494	28.4713	51.7253	92.1549	78.3158	139.529	72.1719	56.1287	1	1
Ctr	2021-03-29	1.5h	3.86009	22.3703	78.275	98.6721	84.918	107.046	83.7903	79.3285	1	1
Ctr	2021-03-29	1.5h	0.147655	14.2357	24.8167	56.0373	1.81599	4.10059	1.01763	44.286	2	1
Ctr	2021-03-29	1.5h	0.11006	7.11783	27.1284	69.7916	1.49938	3.85736	1.04644	38.8705	2	1
Ctr	2021-03-29	1.5h	0.154003	5.08416	34.3041	90.9505	1.78368	4.72907	1.62227	37.7174	2	1
Ctr	2021-03-29	1.5h	6.37178	26.4377	79.7039	98.0361	113.216	139.256	110.993	81.3006	1	1
Ctr	2021-03-29	1.5h	5.33221	22.22	76.2828	98.7563	102.36	132.517	101.087	77.2435	1	1
Ctr	2021-03-29	1.5h	0.314785	12.202	1.39181	2.85922	3.9569	8.12875	0.113137	48.6779	2	1
Ctr	2021-03-29	1.5h	5.26192	20.3367	58.7314	91.1067	109.533	169.912	99.792	64.4645	1	1
Ctr	2021-03-29	1.5h	0.213673	2.03367	18.929	63.5117	1.44555	4.85018	0.918091	29.804	2	1
Ctr	2021-03-29	1.5h	4.90754	28.4713	79.8397	98.1091	92.649	113.85	90.8972	81.3785	1	1
Ctr	2021-03-29	1.5h	7.65199	23.3872	73.5219	99.4477	131.837	178.327	131.109	73.9302	1	1
Ctr	2021-03-29	1.5h	0.67641	13.2188	10.5881	20.2145	5.1342	9.80212	1.03785	52.3785	2	1
Ctr	2021-03-29	1.5h	0.125004	6.101	47.5593	88.1276	1.61567	2.99385	1.42385	53.9664	2	1
Ctr	2021-03-29	1.5h	0.195772	11.1852	30.1632	69.9625	1.83527	4.25685	1.284	43.1134	2	1
Ctr	2021-03-29	1.5h	0.189709	12.202	42.131	76.7119	2.55329	4.64902	1.95868	54.9211	2	1
Ctr	2021-03-29	1.5h	2.63933	24.404	68.757	97.5162	54.5723	77.3984	53.2169	70.5083	1	1
Ctr	2021-03-29	1.5h	3.96313	22.3703	82.9134	97.8525	80.5585	95.0734	78.8285	84.733	1	1
Ctr	2021-03-29	1.5h	6.96431	27.4545	76.8056	98.7464	129.325	166.269	127.704	77.7806	1	1
Ctr	2021-03-29	1.5h	7.4986	25.4208	71.965	94.2441	101.301	132.662	95.4699	76.3602	1	1
Ctr	2021-03-29	1.5h	0.261583	8.13466	14.1305	35.6301	2.58709	6.52332	0.92178	39.659	2	1
Ctr	2021-03-29	1.5h	0.166678	5.08416	27.8692	84.5829	1.43913	4.36775	1.21726	32.949	2	1
Ctr	2021-03-29	1.5h	7.99671	29.4882	58.5264	98.4319	116.226	195.473	114.403	59.4588	1	1
Ctr	2021-03-29	1.5h	0.117424	8.13466	2.56504	9.32482	0.949293	3.45101	0.08852	27.5077	2	1
Ctr	2021-03-29	1.5h	2.97863	16.2693	85.9837	95.4018	50.5396	56.0754	48.2157	90.128	1	1
Ctr	2021-03-29	1.5h	3.16988	18.2122	81.8662	97.6919	80.9009	96.5401	79.0336	83.8004	1	1
Ctr	2021-03-29	1.5h	4.2273	14.9983	89.6774	98.4807	77.28	84.8662	76.1058	91.061	1	1
Ctr	2021-03-29	1.5h	0.114858	5.08416	11.9653	36.2507	1.20965	3.66481	0.438507	33.0072	2	1
Ctr	2021-03-29	1.5h	3.92685	10.1683	67.5438	96.072	109.166	155.275	104.878	70.3054	1	1
Ctr	2021-03-29	1.5h	4.12813	25.4208	63.4027	80.1068	81.6494	103.161	65.4067	79.1477	1	1
Ctr	2021-03-29	1.5h	0.49527	9.1515	9.57692	29.4862	4.22297	13.002	1.2452	32.4793	2	1
Ctr	2021-03-29	1.5h	6.06384	25.4208	76.0602	98.7239	87.3633	113.395	86.2485	77.0433	1	1
Ctr	2021-03-29	1.5h	6.09052	16.2693	70.7829	98.9552	82.6937	115.607	81.8297	71.5302	1	1
Ctr	2021-03-29	1.5h	4.85598	24.8257	76.5517	99.0587	83.2001	107.662	82.417	77.2791	1	1
Ctr	2021-03-29	1.5h	6.92144	19.3198	71.9673	97.8388	117.326	159.503	114.79	73.5571	1	1
Ctr	2021-03-29	1.5h	8.1521	22.3703	70.1187	98.6576	134.576	189.35	132.77	71.0728	1	1
Ctr	2021-03-29	1.5h	1.61384	13.2188	85.5715	97.5758	40.1947	45.8333	39.2203	87.6975	1	1
Ctr	2021-03-29	1.5h	7.72476	9.1515	65.6351	97.4129	116.407	172.766	113.395	67.3782	1	1
Ctr	2021-03-29	1.5h	7.32458	19.6537	66.9485	96.5839	120.692	174.117	116.569	69.3164	1	1
Ctr	2021-03-29	1.5h	8.77627	10.1683	66.3404	98.7784	125.172	186.377	123.643	67.1608	1	1
Ctr	2021-03-29	1.5h	4.61876	16.496	67.0973	84.0467	94.698	118.62	79.5905	79.8334	1	1
Ctr	2021-03-29	1.5h	4.51373	17.2862	68.0141	86.7279	79.3194	101.144	68.7921	78.4223	1	1
Ctr	2021-03-29	1.5h	7.81563	30.505	87.0843	99.1794	104.206	118.679	103.351	87.8048	1	1
Ctr	2021-03-29	1.5h	2.82281	12.202	73.646	96.6395	59.1774	77.6535	57.1887	76.2069	1	1
Ctr	2021-03-29	1.5h	4.04147	19.3198	42.322	53.5879	97.2079	123.084	52.0916	78.9769	1	1
Ctr	2021-03-29	1.5h	2.07475	28.4713	79.9629	94.8528	38.9807	46.2393	36.9743	84.3021	1	1
Ctr	2021-03-29	1.5h	4.03944	22.3703	67.0928	81.125	77.8556	94.1387	63.1603	82.703	1	1
Ctr	2021-03-29	1.5h	0.451218	13.2188	15.7868	43.5343	1.77715	4.90073	0.77367	36.263	2	1
Ctr	2021-03-29	1.5h	3.27888	20.3367	47.8972	67.7338	70.554	99.7738	47.7888	70.7139	1	1
Ctr	2021-03-29	1.5h	0.294422	6.101	13.2677	55.3072	1.6201	6.75346	0.896029	23.9891	2	1
Ctr	2021-03-29	1.5h	6.20769	3.0505	81.0756	99.3235	105.985	129.839	105.268	81.6278	1	1
Ctr	2021-03-29	1.5h	4.24563	12.4956	53.3612	95.453	58.0688	103.874	55.4284	55.9031	1	1
Ctr	2021-03-29	1.5h	4.10286	25.4208	75.7601	89.0546	85.635	100.662	76.2619	85.0715	1	1
Ctr	2021-03-29	1.5h	0.147997	7.11783	4.79709	25.5918	0.947203	5.05319	0.242406	18.7447	2	1
Ctr	2021-03-29	1.5h	3.34636	21.7206	65.0224	90.087	78.923	109.346	71.0994	72.1773	1	1
Ctr	2021-03-29	1.5h	3.38855	28.9609	67.9868	93.2237	85.483	117.215	79.6904	72.9287	1	1
Ctr	2021-03-29	1.5h	7.09585	9.47254	65.9689	98.4323	101.227	151.041	99.6405	67.0196	1	1
Ctr	2021-03-29	1.5h	4.26699	7.24022	83.383	97.8385	77.7895	91.2753	76.1081	85.2251	1	1
Ctr	2021-03-29	1.5h	2.00603	2.60844	72.9784	96.4172	45.7679	60.4674	44.1281	75.6902	1	1
Ctr	2021-03-29	1.5h	7.52263	8.33102	78.9515	99.1787	92.6365	116.37	91.8757	79.6053	1	1
Ctr	2021-03-29	1.5h	4.44487	30.5412	76.5034	97.4499	100.921	128.554	98.3478	78.5054	1	1
Ctr	2021-03-29	1.5h	2.89754	8.56954	79.1544	98.5253	56.9568	70.8955	56.1169	80.3391	1	1
Ctr	2021-03-29	1.5h	3.69313	6.31501	53.7796	97.6457	50.1756	91.1021	48.9943	55.0762	1	1
Ctr	2021-03-29	1.5h	6.29837	26.1795	63.7265	97.7813	108.023	165.75	105.627	65.1725	1	1
Ctr	2021-03-29	1.5h	3.15168	22.7963	66.361	88.5419	66.0629	88.1441	58.4933	74.9487	1	1
Ctr	2021-03-29	1.5h	3.34612	30.7652	87.0804	97.8164	48.1628	54.1007	47.1111	89.0243	1	1
Ctr	2021-03-29	1.5h	4.1716	23.0739	80.2551	95.1859	89.2871	105.898	84.9887	84.3141	1	1
Ctr	2021-03-29	1.5h	2.76743	1.76463	80.5277	98.8994	61.0954	75.0337	60.4229	81.4239	1	1
Ctr	2021-03-29	1.5h	3.6025	23.225	62.4226	88.099	91.3535	128.93	80.4815	70.855	1	1
Ctr	2021-03-29	1.5h	5.44934	23.225	52.9991	96.6679	95.0642	173.393	91.8966	54.8259	1	1
Ctr	2021-03-29	1.5h	2.8841	15.2538	63.5334	87.4968	47.5821	65.5291	41.6328	72.6122	1	1
Ctr	2021-03-29	1.5h	0.287971	11.1861	10.4899	27.1396	1.88457	4.87577	0.511464	38.6517	2	1
Ctr	2021-03-29	1.5h	6.88311	25.423	72.1304	97.706	115.346	156.245	112.7	73.8239	1	1
Ctr	2021-03-29	1.5h	3.80698	26.4399	59.3596	99.2437	87.6856	146.602	87.0224	59.812	1	1
Ctr	2021-03-29	1.5h	4.65223	14.2369	74.9368	89.8463	96.1847	115.322	86.4184	83.4056	1	1
Ctr	2021-03-29	1.5h	0.267331	10.1692	26.4794	62.1213	2.46609	5.78552	1.53197	42.6253	2	1
Ctr	2021-03-29	1.5h	3.05636	18.3046	71.47	98.4111	51.8809	71.4378	51.0566	72.6238	1	1
Ctr	2021-03-29	1.5h	4.00846	25.0887	81.933	98.3289	120.087	144.118	118.08	83.3254	1	1
Ctr	2021-03-29	1.5h	4.5423	4.06768	68.3604	97.4791	87.2389	124.399	85.0397	70.1283	1	1
Ctr	2021-03-29	1.5h	7.46097	28.4738	76.7165	96.1375	100.824	126.348	96.9299	79.7987	1	1
Ctr	2021-03-29	1.5h	2.75656	21.3553	78.1971	93.836	53.9216	64.7057	50.5979	83.3337	1	1
Ctr	2021-03-29	1.5h	3.22405	21.7225	78.445	96.6153	71.0761	87.5396	68.6704	81.1931	1	1
Ctr	2021-03-29	1.5h	0.118677	5.0846	19.4206	51.038	1.519	3.99199	0.775267	38.0512	2	1
Ctr	2021-03-29	1.5h	7.31086	24.4061	64.2673	96.6505	122.035	183.526	117.947	66.4946	1	1
Ctr	2021-03-29	1.5h	7.25536	26.4399	55.6027	97.7257	120.473	211.74	117.733	56.8967	1	1
Ctr	2021-03-29	1.5h	3.01423	15.2538	26.1536	78.4945	26.0592	78.2112	20.455	33.319	2	1
Ctr	2021-03-29	1.5h	5.26589	23.3892	73.6215	96.8857	111.612	146.881	108.136	75.988	1	1
Ctr	2021-03-29	1.5h	7.82484	20.6881	81.9752	99.2254	127.518	154.351	126.53	82.6151	1	1
Ctr	2021-03-29	1.5h	0.932109	21.3553	89.9156	99.3526	18.3624	20.2897	18.2436	90.5015	2	1
Ctr	2021-03-29	1.5h	2.94815	14.2369	74.5915	86.5851	75.2981	87.4052	65.1969	86.1483	1	1
Ctr	2021-03-29	1.5h	6.49015	24.4061	73.4306	93.587	118.413	150.917	110.819	78.4624	1	1
Ctr	2021-03-29	1.5h	0.350907	15.2538	38.3996	71.1878	2.633	4.88124	1.87438	53.9412	2	1
Ctr	2021-03-29	1.5h	0.44987	14.2369	24.1818	47.8801	5.31672	10.5272	2.54565	50.5049	2	1
Ctr	2021-03-29	1.5h	3.75177	25.423	80.3289	95.7731	87.0744	103.815	83.3939	83.8742	1	1
Ctr	2021-03-29	1.5h	1.54358	14.2369	66.4064	98.0457	29.8171	44.0234	29.2344	67.7301	2	1
Ctr	2021-03-29	1.5h	0.156018	5.0846	12.5479	27.2945	1.60363	3.48825	0.437703	45.9724	2	1
Ctr	2021-03-29	1.5h	2.43771	15.2538	66.0093	95.5162	65.4643	94.7275	62.529	69.108	1	1
Ctr	2021-03-29	1.5h	5.20979	13.22	62.4811	99.406	89.2909	142.06	88.7606	62.8544	1	1
Ctr	2021-03-29	1.5h	0.20863	12.203	22.9775	50.211	2.01649	4.4065	1.0125	45.7618	2	1
Ctr	2021-03-29	1.5h	4.98068	6.10152	63.7523	95.8545	76.4159	114.895	73.248	66.5095	1	1
Ctr	2021-03-29	1.5h	0.280837	13.22	8.29986	28.1852	2.29454	7.79196	0.646722	29.4476	2	1
Ctr	2021-03-29	1.5h	4.20665	10.3842	69.2088	87.5005	84.7972	107.209	74.1979	79.0954	1	1
Ctr	2021-03-29	1.5h	6.02593	17.2876	71.7756	96.5493	113.533	152.72	109.615	74.3408	1	1
Ctr	2021-03-29	1.5h	2.59883	23.3892	59.872	90.5883	40.5972	61.4248	36.7763	66.0925	1	1
Ctr	2021-03-29	1.5h	6.87154	6.10152	70.8455	97.3177	129.195	177.471	125.73	72.7981	1	1
Ctr	2021-03-29	1.5h	1.10059	16.2707	66.2609	93.69	18.5203	26.1868	17.3516	70.7236	2	1
Ctr	2021-03-29	1.5h	2.0715	21.3553	77.2669	95.7681	56.874	70.4922	54.4672	80.6813	1	1
Ctr	2021-03-29	1.5h	0.719847	6.10152	33.4551	92.0277	11.9851	32.9683	11.0296	36.3533	2	1
Ctr	2021-03-29	1.5h	4.32896	21.3553	70.6249	96.6701	86.6308	118.579	83.7461	73.0577	1	1
Ctr	2021-03-29	1.5h	5.2573	14.2369	89.0206	99.7011	107.06	119.904	106.74	89.2875	1	1
Ctr	2021-03-29	1.5h	2.83405	22.3723	91.4052	99.7174	63.3674	69.1299	63.1883	91.6642	1	1
Ctr	2021-03-29	1.5h	6.24961	4.20987	79.9116	99.3304	109.118	135.634	108.388	80.4503	1	1
Ctr	2021-03-29	1.5h	3.28986	23.0761	85.0146	95.999	66.7308	75.3528	64.0609	88.5578	1	1
Ctr	2021-03-29	1.5h	5.96972	20.3384	91.6872	99.4848	120.52	130.77	119.899	92.162	1	1
Ctr	2021-03-29	1.5h	3.69888	17.8352	76.6289	97.022	54.5083	69.0145	52.885	78.9809	1	1
Ctr	2021-03-29	1.5h	0.386429	8.13536	12.8406	42.3627	3.30822	10.9142	1.40145	30.3112	2	1
Ctr	2021-03-29	1.5h	4.00768	22.3723	75.3781	94.5951	70.0455	87.9029	66.2596	79.685	1	1
Ctr	2021-03-29	1.5h	5.3818	28.4738	74.1618	99.1318	113.86	152.197	112.872	74.8113	1	1
Ctr	2021-03-29	1.5h	4.99333	26.0389	84.2841	98.7058	97.8469	114.589	96.5805	85.3893	1	1
Ctr	2021-03-29	1.5h	5.49035	11.1861	62.6516	98.8316	102.592	161.837	101.394	63.3922	1	1
Ctr	2021-03-29	1.5h	3.84868	17.2876	78.5947	86.4463	84.6585	93.1159	73.1842	90.9174	1	1
Ctr	2021-03-29	1.5h	0.100363	7.11844	16.0423	52.2052	1.01199	3.29325	0.528314	30.7293	2	1
Ctr	2021-03-29	1.5h	2.64477	19.3215	66.5225	92.2327	51.4144	71.2853	47.4208	72.1247	1	1
Ctr	2021-03-29	1.5h	4.42087	18.3046	60.3892	97.5482	79.2635	128.036	77.3201	61.907	1	1
Ctr	2021-03-29	1.5h	8.51757	7.11844	70.0183	95.7876	130.989	179.198	125.471	73.0974	1	1
Ctr	2021-03-29	1.5h	3.32252	10.1692	43.8754	79.2782	79.6006	143.83	63.1059	55.3436	1	1
Ctr	2021-03-29	1.5h	0.161257	10.1692	32.5567	75.2999	1.9568	4.52585	1.47347	43.236	2	1
Ctr	2021-03-29	1.5h	4.23456	18.3046	67.9641	82.325	63.0977	76.4304	51.9452	82.5558	1	1
Ctr	2021-03-29	1.5h	8.67438	18.3046	64.3698	92.0923	116.36	166.473	107.158	69.8971	1	1
Ctr	2021-03-29	1.5h	7.8159	20.3384	72.1338	99.4876	111.981	154.446	111.408	72.5053	1	1
Ctr	2021-03-29	1.5h	3.20887	3.05076	61.7264	99.1718	78.0427	125.386	77.3963	62.2419	1	1
Ctr	2021-03-29	1.5h	1.97833	14.2369	67.7672	96.064	23.1378	32.7991	22.227	70.5438	2	1
Ctr	2021-03-29	1.5h	0.147635	10.1692	13.5341	48.5778	1.17041	4.20097	0.568562	27.8606	2	1
Ctr	2021-03-29	1.5h	3.26975	14.285	80.3787	95.4595	75.4686	89.6281	72.0419	84.2019	1	1
Ctr	2021-03-29	1.5h	3.4278	26.4399	80.2624	96.8617	60.7067	73.2616	58.8015	82.8629	1	1
Ctr	2021-03-29	1.5h	3.70965	23.3892	53.2798	74.8317	70.9051	99.5865	53.0595	71.1995	1	1
Ctr	2021-03-29	1.5h	6.44915	17.4195	62.9773	90.9317	94.5223	136.479	85.9508	69.2578	1	1
Ctr	2021-03-29	1.5h	0.904761	20.6881	32.6346	87.2665	10.427	27.8824	9.09932	37.3965	2	1
Ctr	2021-03-29	1.5h	7.19257	16.5505	73.4251	98.8793	121.132	163.125	119.775	74.2573	1	1
Ctr	2021-03-29	1.5h	3.37168	16.5505	86.4622	99.269	71.7692	82.3997	71.2446	87.0989	1	1
Ctr	2021-03-29	1.5h	8.4367	3.21385	59.2337	97.742	126.528	208.785	123.671	60.6021	1	1
Ctr	2021-03-29	1.5h	1.66173	10.1875	69.3246	98.0604	28.9571	40.9602	28.3954	70.6958	2	1
Ctr	2021-03-29	1.5h	6.60165	5.76906	69.9696	98.6359	128.892	181.698	127.134	70.9373	1	1
Ctr	2021-03-29	1.5h	3.14231	25.8805	58.4452	78.7073	68.3666	92.0682	53.8095	74.2564	1	1
Ctr	2021-03-29	1.5h	5.60425	9.59936	76.9397	99.1831	121.302	156.371	120.311	77.5733	1	1
Ctr	2021-03-29	1.5h	6.02538	28.1612	66.6309	98.2314	119.794	176.608	117.676	67.8305	1	1
Ctr	2021-03-29	1.5h	3.35068	25.5294	77.0281	98.4394	97.0273	123.998	95.513	78.2493	1	1
Ctr	2021-03-29	1.5h	6.22868	5.4537	72.0455	97.1538	99.1894	133.758	96.3663	74.1561	1	1
Ctr	2021-03-29	1.5h	5.7121	5	79.0696	96.5262	96.0328	117.234	92.6968	81.9152	1	1
Ctr	2021-03-29	1.5h	4.1754	26.6667	78.0838	94.9235	77.3021	93.9732	73.3778	82.2598	1	1
Ctr	2021-03-29	1.5h	4.90238	17.6476	80.468	97.4083	81.6817	98.8774	79.5647	82.609	1	1
Ctr	2021-03-29	1.5h	3.23705	17.6476	60.1165	88.3892	78.0976	114.827	69.0298	68.0134	1	1
Ctr	2021-03-29	1.5h	5.53188	24.7067	88.7455	99.564	108.23	121.424	107.758	89.1341	1	1
Ctr	2021-03-29	1.5h	0.790617	9.3752	15.7492	50.1993	7.82102	24.9288	3.9261	31.3735	2	1
Ctr	2021-03-29	1.5h	1.36552	16.27	41.3448	93.6068	14.9919	33.9426	14.0335	44.1686	2	1
Ctr	2021-03-29	1.5h	1.99899	28.4724	72.5992	97.9191	35.8099	48.2991	35.0648	74.142	1	1
Ctr	2021-03-29	1.5h	6.22926	18.3037	70.9363	92.1831	114.65	148.99	105.688	76.9515	1	1
Ctr	2021-03-29	1.5h	5.12333	26.5134	82.4705	98.4701	88.7312	105.945	87.3737	83.7518	1	1
Ctr	2021-03-29	1.5h	0.619773	10.1687	9.29264	34.5472	4.01447	14.9246	1.38689	26.8984	2	1
Ctr	2021-03-29	1.5h	3.36028	19.3206	71.186	96.5786	72.336	98.1389	69.8611	73.7078	1	1
Ctr	2021-03-29	1.5h	4.03592	20.3374	55.6475	98.6756	63.4486	112.509	62.6082	56.3944	1	1
Ctr	2021-03-29	1.5h	0.119253	8.13498	6.20369	22.6552	0.92581	3.38096	0.209744	27.3831	2	1
Ctr	2021-03-29	1.5h	4.80555	22.3533	48.1532	95.153	67.6651	133.709	64.3854	50.6061	1	1
Ctr	2021-03-29	1.5h	0.866943	8.13498	78.6466	98.2877	21.9602	27.4445	21.5842	80.0167	2	1
Ctr	2021-03-29	1.5h	0.104186	7.49981	22.0596	80.5195	0.990151	3.61414	0.797264	27.3966	2	1
Ctr	2021-03-29	1.5h	7.18921	22.3533	72.3116	97.6207	103.739	140.047	101.27	74.0741	1	1
Ctr	2021-03-29	1.5h	5.8924	28.4724	66.1776	97.7188	116.157	171.519	113.507	67.7224	1	1
Ctr	2021-03-29	1.5h	3.12649	15.2531	64.8915	96.2554	65.4164	97.0339	62.9668	67.416	1	1
Ctr	2021-03-29	1.5h	0.377316	7.69186	48.6557	83.0697	4.81807	8.22588	4.00235	58.5721	2	1
Ctr	2021-03-29	1.5h	4.12531	23.3881	76.2061	98.9754	87.4718	113.607	86.5755	76.995	1	1
Ctr	2021-03-29	1.5h	0.161729	7.11811	16.8042	61.89	1.69301	6.23538	1.04781	27.1517	2	1
Ctr	2021-03-29	1.5h	3.03238	22.4994	74.697	97.7006	57.8762	75.6997	56.5454	76.455	1	1
Ctr	2021-03-29	1.5h	4.49395	3.07674	61.9929	98.7124	106.85	170.139	105.474	62.8015	1	1
Ctr	2021-03-29	1.5h	3.43077	9.15185	75.1447	99.3856	85.4697	113.041	84.9445	75.6093	1	1
Ctr	2021-03-29	1.5h	1.93583	20.3374	52.7873	93.9534	30.9605	55.1051	29.0885	56.1845	2	1
Ctr	2021-03-29	1.5h	4.95557	24.4049	74.7567	98.1486	107.973	141.758	105.974	76.1669	1	1
Ctr	2021-03-29	1.5h	0.399087	12.2025	13.3748	43.8056	2.37172	7.76791	1.03894	30.5322	2	1
Ctr	2021-03-29	1.5h	0.247227	10.1687	25.169	47.8691	3.18383	6.05535	1.52407	52.5788	2	1
Ctr	2021-03-29	1.5h	8.76634	19.3206	74.2482	96.2088	102.914	133.353	99.0121	77.174	1	1
Ctr	2021-03-29	1.5h	8.05431	9.15185	73.5537	98.7182	109.722	147.261	108.316	74.5088	1	1
Ctr	2021-03-29	1.5h	2.15079	28.4724	87.3325	99.066	36.3595	41.2446	36.0199	88.1559	1	1
Ctr	2021-03-29	1.5h	3.02441	10.1687	83.5208	99.3842	51.3451	61.0972	51.0289	84.0383	1	1
Ctr	2021-03-29	1.5h	2.55711	6.10123	68.4481	96.1632	47.1422	66.2304	45.3335	71.1792	1	1
Ctr	2021-03-29	1.5h	2.60009	15.2531	89.3386	98.0693	47.2849	51.9059	46.372	91.0974	1	1
Ctr	2021-03-29	1.5h	7.55921	25.4218	76.8191	99.3394	111.597	144.312	110.859	77.33	1	1
Ctr	2021-03-29	1.5h	0.168987	9.15185	9.71296	45.5961	1.06925	5.01943	0.487536	21.3022	2	1
Ctr	2021-03-29	1.5h	0.714293	6.10123	10.6399	40.7493	3.2485	12.4413	1.32374	26.1106	2	1
Ctr	2021-03-29	1.5h	4.1349	21.3543	75.4465	95.8776	78.7589	100.087	75.5122	78.6904	1	1
Ctr	2021-03-29	1.5h	0.138916	5.08436	37.0065	79.8905	1.24236	2.68204	0.992531	46.3215	2	1
Ctr	2021-03-29	1.5h	1.97663	11.1856	25.9766	88.4688	26.7715	91.1759	23.6844	29.3625	2	1
Ctr	2021-03-29	1.5h	4.39078	26.5134	65.9194	85.9043	95.4315	124.364	81.9798	76.7359	1	1
Ctr	2021-03-29	1.5h	4.23243	30.6997	88.5562	99.0219	79.2247	88.5876	78.4498	89.4309	1	1
Ctr	2021-03-29	1.5h	0.146144	3.05062	11.1833	34.1142	1.5609	4.76145	0.532487	32.782	2	1
Ctr	2021-03-29	1.5h	0.309716	4.06749	16.7533	47.7148	2.26177	6.4417	1.0792	35.1113	2	1
Ctr	2021-03-29	1.5h	4.92115	16.27	33.3019	60.8376	88.7786	162.185	54.0108	54.739	1	1
Ctr	2021-03-29	1.5h	5.4721	23.3881	67.8141	98.726	110.995	161.591	109.581	68.6892	1	1
Ctr	2021-03-29	1.5h	4.56984	19.3206	70.7922	98.3613	97.1502	134.984	95.5582	71.9716	1	1
Ctr	2021-03-29	1.5h	2.73677	17.2868	54.0806	79.2978	64.9852	95.2871	51.5318	68.1994	1	1
Ctr	2021-03-29	1.5h	0.739073	9.15185	68.5683	97.0689	11.579	16.3919	11.2396	70.6387	2	1
Ctr	2021-03-29	1.5h	3.29947	13.2193	84.6142	95.4488	58.177	65.6264	55.5292	88.6488	1	1
Ctr	2021-03-29	1.5h	0.17281	7.11811	19.5396	56.5757	2.02646	5.86749	1.14648	34.537	2	1
Ctr	2021-03-29	1.5h	5.87747	24.4049	82.209	99.0908	117.072	141.113	116.008	82.9634	1	1
Ctr	2021-03-29	1.5h	0.487314	10.1687	4.24992	15.7553	2.86176	10.6091	0.450879	26.9745	2	1
Ctr	2021-03-29	1.5h	0.270849	10.1687	11.1429	37.8487	1.66094	5.64167	0.628644	29.4406	2	1
Ctr	2021-03-29	1.5h	4.83907	16.27	87.9459	99.5313	105.358	119.237	104.864	88.3601	1	1
Ctr	2021-03-29	1.5h	7.74682	21.3543	84.5466	99.1036	126.505	148.286	125.371	85.3113	1	1
Ctr	2021-03-29	1.5h	0.146218	10.1687	26.8853	76.358	1.25848	3.57425	0.960949	35.2095	2	1
Ctr	2021-03-29	1.5h	6.88275	24.4049	80.884	98.9708	120.242	147.129	119.004	81.7251	1	1
Ctr	2021-03-29	1.5h	0.67878	8.13498	8.07775	39.6156	2.22226	10.8986	0.880362	20.3903	2	1
Ctr	2021-03-29	1.5h	6.70625	1.87482	64.3167	98.5785	109.546	167.901	107.989	65.2441	1	1
Ctr	2021-03-29	1.5h	0.662687	7.11811	7.0379	34.3091	3.32703	16.2189	1.14147	20.5132	2	1
Ctr	2021-03-29	1.5h	3.14015	28.4724	72.2745	82.2402	64.4814	73.3725	53.0297	87.8822	1	1
Ctr	2021-03-29	1.5h	3.35264	6.10123	81.8108	98.1525	45.7616	54.9025	44.9162	83.3508	1	1
Ctr	2021-03-29	1.5h	0.084888	11.1856	22.0873	69.8883	0.983172	3.11093	0.687122	31.6038	2	1
Ctr	2021-03-29	1.5h	4.83816	26.2474	77.359	98.3422	85.6114	108.833	84.1922	78.663	1	1
Ctr	2021-03-29	1.5h	0.206028	15.2531	6.39315	17.8923	2.23839	6.26451	0.400499	35.7313	2	1
Ctr	2021-03-29	1.5h	1.90761	12.7644	14.0481	35.8685	8.7489	22.3383	3.1381	39.1655	2	1
Ctr	2021-03-29	1.5h	5.77605	12.305	48.7567	98.0123	106.468	214.025	104.352	49.7454	1	1
Ctr	2021-03-29	1.5h	4.47488	17.5825	46.9181	57.6792	82.799	101.79	47.7578	81.3433	1	1
Ctr	2021-03-29	1.5h	5.86607	29.9937	60.6366	98.5339	114.646	186.298	112.965	61.5388	1	1
Ctr	2021-03-29	1.5h	0.783719	17.5825	24.8198	69.029	6.90014	19.1907	4.7631	35.9557	2	1
Ctr	2021-03-29	1.5h	4.42097	17.5825	54.2312	94.9754	81.4517	142.647	77.359	57.1002	1	1
Ctr	2021-03-29	1.5h	6.27803	14.4797	56.0577	82.124	126.651	185.543	104.011	68.2598	1	1
Ctr	2021-03-29	1.5h	0.174811	6.2056	16.0394	42.7034	1.71	4.55271	0.730229	37.5601	2	1
Ctr	2021-03-29	1.5h	4.74925	13.6819	65.2979	96.5473	88.6826	131.123	85.6207	67.633	1	1
Ctr	2021-03-29	1.5h	5.76018	14.18	73.4367	97.697	96.8095	128.791	94.5799	75.1678	1	1
Ctr	2021-03-29	1.5h	7.36612	15.7868	64.8529	98.1972	131.572	199.22	129.2	66.0435	1	1
Ctr	2021-03-29	1.5h	6.28449	22.5006	68.2287	98.6681	115.704	167.324	114.163	69.1497	1	1
Ctr	2021-03-29	1.5h	7.95926	20.6255	77.9891	95.9841	138.665	170.66	133.096	81.252	1	1
Ctr	2021-03-29	1.5h	3.68225	23.5673	74.4401	99.085	74.1457	98.6931	73.4673	75.1276	1	1
Ctr	2021-03-29	1.5h	5.21109	19.9984	74.3904	97.1768	90.1841	117.808	87.638	76.5516	1	1
Ctr	2021-03-29	1.5h	5.38422	27.1652	77.0308	98.3464	79.0025	100.864	77.6961	78.326	1	1
Ctr	2021-03-29	1.5h	6.57636	6.81688	77.2146	97.6122	130.57	165.062	127.452	79.1034	1	1
Ctr	2021-03-29	1.5h	4.01541	17.7239	55.1308	97.4404	81.5547	144.143	79.4672	56.579	1	1
Ctr	2021-03-29	1.5h	0.761658	7.49767	11.3761	49.383	5.63285	24.452	2.78167	23.0364	2	1
Ctr	2021-03-29	1.5h	4.95334	11.9963	74.1609	94.9477	91.2948	116.884	86.6824	78.1071	1	1
Ctr	2021-03-29	1.5h	3.97088	27.6878	80.9681	99.3778	73.6196	90.3584	73.1615	81.4751	1	1
Ctr	2021-03-29	1.5h	7.00533	13.7124	74.9096	92.8028	126.759	157.037	117.636	80.7191	1	1
Ctr	2021-03-29	1.5h	7.02929	27.4249	76.8908	99.458	127.9	165.438	127.206	77.3099	1	1
Ctr	2021-04-06	1.5h	5.49621	27.3657	58.028	95.5248	113.126	186.226	108.063	60.7465	1	1
Ctr	2021-04-06	1.5h	0.271388	5.08398	3.82905	17.1843	1.62178	7.27831	0.27869	22.2823	2	1
Ctr	2021-04-06	1.5h	0.498856	10.168	25.999	64.003	2.99312	7.3683	1.91569	40.6215	2	1
Ctr	2021-04-06	1.5h	3.73785	27.4535	72.4129	98.5565	77.3638	105.295	76.247	73.4735	1	1
Ctr	2021-04-06	1.5h	1.81392	20.3359	31.4424	48.9289	48.4068	75.328	23.6849	64.2614	2	1
Ctr	2021-04-06	1.5h	2.02496	23.3863	78.3887	98.9108	38.2021	48.2034	37.786	79.2518	1	1
Ctr	2021-04-06	1.5h	3.04026	8.2744	53.1865	87.7394	65.5855	108.193	57.5443	60.6187	1	1
Ctr	2021-04-06	1.5h	0.346703	8.13437	10.9216	37.2537	3.73227	12.7308	1.39041	29.3168	2	1
Ctr	2021-04-06	1.5h	8.09134	30.5039	58.7277	98.598	117.416	197.13	115.77	59.5628	1	1
Ctr	2021-04-06	1.5h	3.77725	17.2855	42.0215	69.7366	74.1942	123.129	51.7405	60.2575	1	1
Ctr	2021-04-06	1.5h	0.191473	8.13437	19.328	54.5785	1.29642	3.66085	0.707568	35.4132	2	1
Ctr	2021-04-06	1.5h	6.18999	20.686	62.3591	98.5748	126.598	200.12	124.793	63.2608	1	1
Ctr	2021-04-06	1.5h	0.108344	9.15116	26.3538	70.9015	1.26774	3.41069	0.898847	37.1696	2	1
Ctr	2021-04-06	1.5h	0.369887	7.11757	9.73128	52.8013	1.81197	9.83165	0.956745	18.43	2	1
Ctr	2021-04-06	1.5h	5.85881	30.6904	60.2041	90.3368	115.818	173.786	104.626	66.6441	1	1
Ctr	2021-04-06	1.5h	4.6778	12.2015	76.6783	97.2741	91.3195	115.848	88.8302	78.827	1	1
Ctr	2021-04-06	1.5h	7.16987	5.08398	75.021	98.9791	127.312	167.97	126.013	75.7948	1	1
Ctr	2021-04-06	1.5h	3.37559	29.4871	73.69	99.4889	73.8493	99.704	73.4719	74.0686	1	1
Ctr	2021-04-06	1.5h	3.51684	16.2687	50.7528	97.3733	67.8893	130.251	66.1061	52.1219	1	1
Ctr	2021-04-06	1.5h	2.80384	9.15116	70.3516	91.6247	62.1795	80.9816	56.9718	76.7823	1	1
Ctr	2021-04-06	1.5h	0.178784	4.06718	13.1395	49.204	1.3514	5.06063	0.664942	26.7041	2	1
Ctr	2021-04-06	1.5h	5.58765	28.4703	70.059	98.9726	111.401	157.376	110.256	70.7863	1	1
Ctr	2021-04-06	1.5h	0.292306	5.08398	2.36379	18.1994	1.41669	10.9074	0.257828	12.9883	2	1
Ctr	2021-04-06	1.5h	0.350806	4.06718	7.28205	49.5904	1.66438	11.3343	0.825373	14.6844	2	1
Ctr	2021-04-06	1.5h	7.03743	28.4703	63.387	99.2715	127.218	199.239	126.291	63.8522	1	1
Ctr	2021-04-06	1.5h	4.18387	27.4535	79.223	97.6698	81.7781	100.82	79.8725	81.1131	1	1
Ctr	2021-04-06	1.5h	3.67202	17.2855	48.9883	84.4109	82.0013	141.295	69.2181	58.0355	1	1
Ctr	2021-04-06	1.5h	0.556714	7.11757	8.6982	37.3555	2.99185	12.8489	1.11762	23.2849	2	1
Ctr	2021-04-06	1.5h	7.22065	32.5375	82.8625	99.3096	135.835	162.797	134.898	83.4385	1	1
Ctr	2021-04-06	1.5h	1.40413	9.15116	19.1128	54.3057	6.46997	18.3833	3.51356	35.1949	2	1
Ctr	2021-04-06	1.5h	0.193405	4.06718	29.2343	65.7122	2.10687	4.73577	1.38447	44.4884	2	1
Ctr	2021-04-06	1.5h	0.101535	5.08398	8.93789	33.2816	0.922218	3.43402	0.306929	26.8554	2	1
Ctr	2021-04-06	1.5h	0.130979	16.2687	18.2259	44.474	1.44859	3.53478	0.644246	40.9811	2	1
Ctr	2021-04-06	1.5h	5.85981	7.11757	61.2009	96.4903	112.751	177.764	108.793	63.427	1	1
Ctr	2021-04-06	1.5h	2.40015	13.2183	75.7724	96.048	58.6502	74.3441	56.3323	78.8901	1	1
Ctr	2021-04-06	1.5h	0.136515	6.10077	18.0122	46.6904	1.80987	4.69145	0.845034	38.578	2	1
Ctr	2021-04-06	1.5h	9.70628	13.2183	78.301	98.6309	127.24	160.276	125.498	79.388	1	1
Ctr	2021-04-06	1.5h	4.74227	28.4703	78.447	99.6181	103.32	131.203	102.925	78.7478	1	1
Ctr	2021-04-06	1.5h	7.8565	24.4031	71.686	95.9634	112.45	150.532	107.91	74.7014	1	1
Ctr	2021-04-06	1.5h	5.15242	19.3191	73.16	98.2683	106.435	142.963	104.592	74.4492	1	1
Ctr	2021-04-06	1.5h	6.85791	25.4199	72.3976	96.0797	109.08	144.761	104.804	75.3516	1	1
Ctr	2021-04-06	1.5h	0.340785	10.168	1.66974	4.66462	2.37127	6.62443	0.110611	35.7958	2	1
Ctr	2021-04-06	1.5h	0.283448	14.2351	8.45524	17.9404	3.57405	7.58345	0.6412	47.1296	2	1
Ctr	2021-04-06	1.5h	0.964762	6.10077	28.8069	77.3953	6.42823	17.2706	4.97515	37.2205	2	1
Ctr	2021-04-06	1.5h	1.25844	6.10077	38.1119	85.9045	11.5102	25.9441	9.8878	44.3655	2	1
Ctr	2021-04-06	1.5h	3.43237	6.10077	76.3323	98.5493	75.2832	97.195	74.1911	77.4559	1	1
Ctr	2021-04-06	1.5h	4.35253	8.57012	60.4651	96.635	90.4855	144.613	87.4407	62.5706	1	1
Ctr	2021-04-06	1.5h	4.6765	28.1248	71.3635	94.0916	87.4223	115.265	82.2571	75.8447	1	1
Ctr	2021-04-06	1.5h	5.30494	32.5375	70.7012	97.9259	103.171	142.898	101.031	72.1986	1	1
Ctr	2021-04-06	1.5h	5.30928	8.13437	56.5372	97.8508	109.741	189.933	107.383	57.779	1	1
Ctr	2021-04-06	1.5h	4.7738	29.4871	86.4888	99.1751	110.869	127.132	109.955	87.2082	1	1
Ctr	2021-04-06	1.5h	5.18608	28.1248	56.6583	98.7729	114.995	200.473	113.584	57.3622	1	1
Ctr	2021-04-06	1.5h	5.29005	15.2519	41.7268	75.9836	80.692	146.938	61.3127	54.9155	1	1
Ctr	2021-04-06	1.5h	0.111547	4.99908	20.8282	49.6582	1.70799	4.07215	0.848157	41.9432	2	1
Ctr	2021-04-06	1.5h	5.98594	17.6426	38.3397	84.7426	77.2334	170.71	65.4495	45.2426	1	1
Ctr	2021-04-06	1.5h	6.58001	14.2351	69.057	98.6521	109.711	156.73	108.233	70.0005	1	1
Ctr	2021-04-06	1.5h	5.40147	21.3527	70.7189	97.0775	104.125	142.935	101.082	72.8479	1	1
Ctr	2021-04-06	1.5h	3.88707	2.03359	63.5071	98.2598	77.4409	119.819	76.0933	64.6318	1	1
Ctr	2021-04-06	1.5h	4.97307	16.2687	40.232	51.5726	99.5781	127.647	51.355	78.0103	1	1
Ctr	2021-04-06	1.5h	3.90942	10.5855	79.3663	99.4375	111.396	139.567	110.769	79.8152	1	1
Ctr	2021-04-06	1.5h	6.82375	22.3695	71.2366	97.72	112.67	154.557	110.101	72.8987	1	1
Ctr	2021-04-06	1.5h	4.1677	21.3527	52.4384	95.5551	71.0983	129.558	67.9381	54.8776	1	1
Ctr	2021-04-06	1.5h	0.220238	8.13437	13.5815	33.656	2.76521	6.85239	0.93066	40.354	2	1
Ctr	2021-04-06	1.5h	3.80309	9.15116	1.96272	5.69543	13.8397	40.1601	0.78823	34.4612	2	1
Ctr	2021-04-06	1.5h	5.96135	31.0667	75.2647	98.6177	130.965	171.601	129.155	76.3196	1	1
Ctr	2021-04-06	1.5h	7.05097	20.3359	59.687	96.3454	122.693	198.049	118.209	61.9511	1	1
Ctr	2021-04-06	1.5h	1.52659	20.3359	14.5478	20.7314	30.2514	43.1101	6.27155	70.1724	2	1
Ctr	2021-04-06	1.5h	0.187508	15.5155	9.4728	25.5022	1.74005	4.68447	0.44375	37.145	2	1
Ctr	2021-04-06	1.5h	5.96715	2.06874	28.4672	93.5512	71.1118	233.693	66.5259	30.4296	1	1
Ctr	2021-04-06	1.5h	3.96742	11.5764	70.4246	89.3328	83.8425	106.353	74.8988	78.834	1	1
Ctr	2021-04-06	1.5h	6.77951	8.4192	48.3722	96.9132	119.55	239.518	115.86	49.9129	1	1
Ctr	2021-04-06	1.5h	6.8845	24.4404	70.8413	99.4514	114.007	160.05	113.382	71.2321	1	1
Ctr	2021-04-06	1.5h	8.67409	21.9215	82.5232	98.8939	156.573	187.633	154.841	83.4462	1	1
Ctr	2021-04-06	1.5h	4.78814	23.7441	61.3386	97.2856	82.2433	130.441	80.0109	63.05	1	1
Ctr	2021-04-06	1.5h	5.65245	28.0802	79.6954	98.7729	121.081	150.066	119.596	80.6855	1	1
Ctr	2021-04-06	1.5h	9.11996	28.0802	79.2719	99.2709	121.35	151.964	120.465	79.8541	1	1
Ctr	2021-04-06	1.5h	3.72956	8.18074	78.8419	96.4899	73.0461	89.3968	70.4821	81.71	1	1
Ctr	2021-04-06	1.5h	5.58053	4.09037	43.8935	95.0082	91.4334	197.909	86.8692	46.1997	1	1
Ctr	2021-04-06	1.5h	2.71407	13.9538	68.6941	97.3562	52.4047	74.2701	51.0192	70.5596	1	1
Ctr	2021-04-06	1.5h	2.6051	11.1631	65.0437	89.8092	79.0845	109.196	71.0251	72.4244	1	1
Ctr	2021-04-06	1.5h	2.97195	14.9987	58.1769	88.5512	78.5827	119.611	69.586	65.6986	1	1
Ctr	2021-04-06	1.5h	2.92257	24.8768	60.8175	97.5564	45.4899	72.9697	44.3783	62.3408	1	1
Ctr	2021-04-06	1.5h	5.62115	26.149	13.704	22.4389	79.5733	130.293	17.8554	61.0728	1	1
Ctr	2021-04-06	1.5h	6.58294	7.69088	50.4837	97.859	117.135	227.057	114.627	51.5882	1	1
Ctr	2021-04-06	1.5h	5.45017	20.6232	75.479	97.683	97.6915	126.43	95.428	77.2694	1	1
Ctr	2021-04-06	1.5h	1.09092	7.11693	18.7086	61.3867	3.53859	11.6108	2.17223	30.4767	2	1
Ctr	2021-04-06	1.5h	5.14862	27.451	72.7181	99.1597	102.403	139.639	101.543	73.3343	1	1
Ctr	2021-04-06	1.5h	0.126975	5.08352	1.86834	12.7444	0.389236	2.65507	0.049606	14.6601	2	1
Ctr	2021-04-06	1.5h	7.88386	6.10022	54.8033	97.3081	99.6918	177.011	97.0081	56.3194	1	1
Ctr	2021-04-06	1.5h	4.38225	16.8708	71.4375	88.7684	79.9225	99.3119	70.9459	80.4763	1	1
Ctr	2021-04-06	1.5h	6.19752	23.0765	82.6635	96.8269	104.565	122.481	101.247	85.3725	1	1
Ctr	2021-04-06	1.5h	0.479093	9.54283	23.8986	71.93	3.54872	10.6809	2.55259	33.2248	2	1
Ctr	2021-04-06	1.5h	4.5304	4.89726	78.0913	98.1216	99.0294	124.43	97.1693	79.5863	1	1
Ctr	2021-04-06	1.5h	0.899151	12.2004	13.2802	38.9415	5.00923	14.6885	1.95067	34.103	2	1
Ctr	2021-04-06	1.5h	0.197109	7.11693	13.0764	34.086	2.03348	5.30066	0.693133	38.3629	2	1
Ctr	2021-04-06	1.5h	5.05943	26.4343	59.59	97.2128	96.8735	158.036	94.1735	61.2985	1	1
Ctr	2021-04-06	1.5h	7.45301	27.451	72.53	98.5563	140.002	190.24	137.981	73.5925	1	1
Ctr	2021-04-06	1.5h	5.45601	20.3341	53.5163	96.261	122.386	220.139	117.81	55.595	1	1
Ctr	2021-04-06	1.5h	3.94662	15.2506	62.0705	97.5382	80.5687	126.607	78.5853	63.6371	1	1
Ctr	2021-04-06	1.5h	2.21896	21.3508	57.5111	90.9092	42.1136	66.57	38.2852	63.2622	1	1
Ctr	2021-04-06	1.5h	0.304414	4.06682	7.03814	30.3443	1.54448	6.65888	0.468662	23.1942	2	1
Ctr	2021-04-06	1.5h	7.02216	23.3842	78.3964	99.5877	129.902	165.015	129.366	78.7209	1	1
Ctr	2021-04-06	1.5h	4.25889	23.3842	63.1415	98.6562	73.5384	114.901	72.5502	64.0015	1	1
Ctr	2021-04-06	1.5h	5.27302	22.3675	75.9827	99.4709	113.362	148.405	112.762	76.3868	1	1
Ctr	2021-04-06	1.5h	1.96634	22.3675	78.7735	97.2755	40.9485	50.5663	39.8329	80.9798	1	1
Ctr	2021-04-06	1.5h	6.37556	19.3174	71.6883	92.6437	119.567	154.518	110.771	77.3807	1	1
Ctr	2021-04-06	1.5h	4.01728	7.11693	42.8857	93.1371	63.1097	137.059	58.7785	46.0457	1	1
Ctr	2021-04-06	1.5h	6.06029	30.5011	75.9568	98.1374	124.052	160.277	121.741	77.3985	1	1
Ctr	2021-04-06	1.5h	4.05454	22.3675	62.5731	98.8144	77.4376	122.288	76.5195	63.3239	1	1
Ctr	2021-04-06	1.5h	7.93791	31.5178	76.5157	98.8394	127.504	164.703	126.024	77.4142	1	1
Ctr	2021-04-06	1.5h	0.230157	13.2171	14.8871	31.961	3.35663	7.2063	1.07281	46.5791	2	1
Ctr	2021-04-06	1.5h	3.66404	11.1837	51.6914	91.7416	79.5562	141.196	72.9861	56.3446	1	1
Ctr	2021-04-06	1.5h	4.22728	13.2171	61.3793	96.0967	86.9424	136.119	83.5488	63.8724	1	1
Ctr	2021-04-06	1.5h	7.77512	11.1837	67.7074	97.4178	131.97	189.88	128.562	69.5021	1	1
Ctr	2021-04-06	1.5h	4.45331	18.3007	41.8093	59.2945	72.4275	102.718	42.9455	70.5112	1	1
Ctr	2021-04-06	1.5h	0.183853	17.284	23.3924	59.5048	2.19879	5.59321	1.30838	39.3117	2	1
Ctr	2021-04-06	1.5h	6.35301	5.08352	55.4096	96.7888	90.6861	158.41	87.774	57.2479	1	1
Ctr	2021-04-06	1.5h	8.88381	5.08352	73.9978	97.1297	132.624	174.083	128.818	76.1845	1	1
Ctr	2021-04-06	1.5h	0.183986	4.06682	0.496447	1.46492	1.43989	4.24883	0.021093	33.889	2	1
Ctr	2021-04-06	1.5h	3.66763	15.2506	34.0775	53.2224	57.8866	90.4075	30.8086	64.0285	1	1
Ctr	2021-04-06	1.5h	0.069405	9.15033	11.5621	41.0079	0.616953	2.18819	0.253	28.1947	2	1
Ctr	2021-04-06	1.5h	0.133891	9.15033	29.7045	76.5934	1.55154	4.00067	1.18838	38.7821	2	1
Ctr	2021-04-06	1.5h	3.99965	15.2506	62.443	80.7247	79.8464	103.223	64.4558	77.3531	1	1
Ctr	2021-04-06	1.5h	8.49239	13.2171	80.5371	99.1151	131.984	162.43	130.816	81.2561	1	1
Ctr	2021-04-06	1.5h	2.76509	20.3341	61.3645	89.9141	59.638	87.3844	53.623	68.2479	1	1
Ctr	2021-04-06	1.5h	5.2999	29.4844	79.2297	98.3361	113.783	141.222	111.889	80.5703	1	1
Ctr	2021-04-06	1.5h	0.600485	16.2673	60.9975	98.2956	9.77825	15.7573	9.61158	62.0552	2	1
Ctr	2021-04-06	1.5h	6.53112	27.451	79.4061	95.5634	129.349	155.668	123.61	83.0926	1	1
Ctr	2021-04-06	1.5h	0.257124	11.1837	20.3791	61.094	2.62825	7.87915	1.6057	33.357	2	1
Ctr	2021-04-06	1.5h	0.911097	6.48599	31.3912	95.7937	10.8218	33.024	10.3666	32.7695	2	1
Ctr	2021-04-06	1.5h	0.156979	6.10022	13.5137	33.7622	1.54102	3.85003	0.520282	40.0263	2	1
Ctr	2021-04-06	1.5h	3.39105	9.15033	69.2644	95.9248	58.5522	81.0894	56.1661	72.207	1	1
Ctr	2021-04-06	1.5h	0.495781	4.06682	8.74309	49.4246	2.77789	15.7034	1.37296	17.6897	2	1
Ctr	2021-04-06	1.5h	4.16399	25.4176	47.3727	53.4958	76.7096	86.6247	41.0364	88.554	1	1
Ctr	2021-04-06	1.5h	3.16631	8.13363	74.5528	97.2221	63.7111	83.0838	61.9413	76.683	1	1
Ctr	2021-04-06	1.5h	5.72832	6.52111	80.4984	99.5914	127.709	158	127.187	80.8286	1	1
Ctr	2021-04-06	1.5h	3.72733	27.451	51.9795	93.749	92.9678	167.675	87.1564	55.4454	1	1
Ctr	2021-04-06	1.5h	8.91229	16.2673	76.6562	88.0781	138.02	158.585	121.565	87.0321	1	1
Ctr	2021-04-06	1.5h	5.64541	12.2004	58.314	96.3304	94.5023	156.111	91.0345	60.5354	1	1
Ctr	2021-04-06	1.5h	1.48501	24.4009	89.6469	98.6205	33.4958	36.8486	33.0337	90.901	1	1
Ctr	2021-04-06	1.5h	3.40455	22.3675	69.216	98.9124	81.1285	115.936	80.2461	69.977	1	1
Ctr	2021-04-06	1.5h	0.170696	6.10022	32.8164	67.6911	1.92791	3.97674	1.30502	48.4797	2	1
Ctr	2021-04-06	1.5h	0.494481	9.15033	20.7314	61.5317	4.26249	12.6512	2.62278	33.6922	2	1
Ctr	2021-04-06	1.5h	4.51963	22.3675	81.4167	88.664	89.9397	97.9458	79.7442	91.826	1	1
Ctr	2021-04-06	1.5h	6.26085	29.4844	66.4384	98.5153	126.192	187.118	124.318	67.4396	1	1
Ctr	2021-04-06	1.5h	4.69355	22.3675	79.4564	95.7383	106.113	127.857	101.591	82.9933	1	1
Ctr	2021-04-06	1.5h	0.211114	3.05011	26.8891	80.5028	1.55923	4.66815	1.25522	33.4014	2	1
Ctr	2021-04-06	1.5h	4.08839	21.5974	73.3366	98.5556	86.7937	116.64	85.5401	74.4115	1	1
Ctr	2021-04-06	1.5h	0.347808	10.167	19.0292	58.9814	3.70884	11.4956	2.18753	32.2631	2	1
Ctr	2021-04-06	1.5h	5.5965	19.0219	63.0764	97.0031	114.36	175.87	110.933	65.0252	1	1
Ctr	2021-04-06	1.5h	1.08034	4.06682	3.11017	20.7759	2.26078	15.102	0.469698	14.9701	2	1
Ctr	2021-04-06	1.5h	3.58443	11.1837	74.2662	98.5794	90.6377	120.311	89.3501	75.3364	1	1
Ctr	2021-04-06	1.5h	0.512248	11.1837	13.1926	47.5285	3.23256	11.6458	1.53638	27.7572	2	1
Ctr	2021-04-06	1.5h	6.26136	29.4844	72.6005	98.7363	118.842	161.624	117.34	73.5297	1	1
Ctr	2021-04-06	1.5h	4.22976	27.451	69.5692	98.0134	76.6915	108.048	75.168	70.9792	1	1
Ctr	2021-04-06	1.5h	4.37375	23.3842	57.7184	79.8185	75.6727	104.647	60.4008	72.3121	1	1
Ctr	2021-04-06	1.5h	0.598011	5.08352	24.0713	73.7639	3.02836	9.28008	2.23384	32.6329	2	1
Ctr	2021-04-06	1.5h	6.83073	23.7877	65.6729	99.014	116.726	175.986	115.575	66.3269	1	1
Ctr	2021-04-06	1.5h	4.5451	9.30822	46.3921	80.0093	69.7282	120.255	55.7891	57.9834	1	1
Ctr	2021-04-06	1.5h	3.65059	13.4452	44.9379	87.6242	82.2265	160.333	72.0503	51.2848	1	1
Ctr	2021-04-06	1.5h	6.50936	27.3591	70.3099	97.1746	108.252	149.615	105.194	72.3541	1	1
Ctr	2021-04-06	1.5h	1.01708	11.7829	57.1537	88.4508	16.5834	25.6644	14.6682	64.6164	2	1
Ctr	2021-04-06	1.5h	3.55417	8.41818	64.0098	93.4621	74.3873	108.615	69.5239	68.4874	1	1
Ctr	2021-04-06	1.5h	7.16916	24.6359	72.8819	96.7094	141.022	187.127	136.381	75.3617	1	1
Ctr	2021-04-06	1.5h	6.20782	4.61466	65.442	98.2759	132.539	199.037	130.254	66.5901	1	1
Ctr	2021-04-06	1.5h	6.18309	13.466	73.9705	97.4158	118.708	156.333	115.64	75.9328	1	1
Ctr	2021-04-06	1.5h	5.62481	12.2419	69.4299	98.8313	128.914	183.505	127.407	70.251	1	1
Ctr	2021-04-06	1.5h	6.23611	11.4859	68.7815	99.1619	108.368	156.234	107.46	69.3628	1	1
Ctr	2021-04-06	1.5h	6.27084	6.66456	83.9496	96.2744	112.66	129.2	108.463	87.1983	1	1
Ctr	2021-04-06	1.5h	6.74347	18.6608	76.9384	98.3165	113.22	144.68	111.314	78.2558	1	1
Ctr	2021-04-06	1.5h	8.49666	10.2852	65.5487	96.7275	133.51	197.016	129.141	67.7664	1	1
Ctr	2021-04-06	1.5h	2.43799	24.9926	72.3674	97.4874	58.5958	78.9354	57.1235	74.2326	1	1
Ctr	2021-04-06	1.5h	5.19771	24.9926	56.9506	98.6198	92.8612	160.805	91.5795	57.7477	1	1
Ctr	2021-04-06	1.5h	0.893605	8.56794	21.9883	76.9806	7.60032	26.6086	5.85077	28.5634	2	1
Ctr	2021-04-06	1.5h	0.382869	9.67498	45.713	73.9777	4.49479	7.27394	3.32514	61.793	2	1
Ctr	2021-04-06	1.5h	4.39454	21.811	63.1923	97.7007	85.0579	131.507	83.1022	64.6795	1	1
Ctr	2021-04-06	1.5h	4.35059	22.3704	39.3293	53.8039	75.3971	103.146	40.5666	73.0975	1	1
Ctr	2021-04-06	1.5h	7.98574	21.3536	81.0654	97.9903	128.817	155.711	126.228	82.728	1	1
Ctr	2021-04-06	1.5h	4.62217	8.1347	82.7542	98.721	121.208	144.595	119.658	83.8264	1	1
Ctr	2021-04-06	1.5h	6.1108	32.5388	87.3438	98.4686	107.279	120.943	105.636	88.7021	1	1
Ctr	2021-04-06	1.5h	6.21453	32.2187	69.3213	97.9573	133.67	188.888	130.94	70.7669	1	1
Ctr	2021-04-06	1.5h	0.529506	7.11787	14.4729	56.4666	1.86007	7.25713	1.05032	25.6309	2	1
Ctr	2021-04-06	1.5h	3.16123	25.4209	71.4381	90.1541	67.539	85.2334	60.8891	79.24	1	1
Ctr	2021-04-06	1.5h	6.20304	12.2021	61.1471	95.9427	115.36	181.005	110.679	63.733	1	1
Ctr	2021-04-06	1.5h	6.92308	9.15154	59.8194	98.7771	132.029	218.013	130.414	60.56	1	1
Ctr	2021-04-06	1.5h	6.65896	20.3368	72.0978	99.4786	128.016	176.634	127.349	72.4757	1	1
Ctr	2021-04-06	1.5h	0.265699	8.1347	2.96111	12.8682	1.47907	6.42765	0.19033	23.0111	2	1
Ctr	2021-04-06	1.5h	2.20796	18.3031	69.1349	81.2891	53.8927	63.3673	43.8089	85.0482	1	1
Ctr	2021-04-06	1.5h	7.72399	31.522	78.3805	98.9096	137.538	173.561	136.038	79.2446	1	1
Ctr	2021-04-06	1.5h	3.3095	7.14199	67.6968	98.7606	75.0636	109.508	74.1333	68.5464	1	1
Ctr	2021-04-06	1.5h	6.45226	18.3031	57.5919	94.3194	114.219	187.06	107.731	61.0605	1	1
Ctr	2021-04-06	1.5h	6.97479	29.9892	72.7613	97.9752	134.317	180.862	131.598	74.265	1	1
Ctr	2021-04-06	1.5h	1.84988	13.5421	43.003	88.6756	19.8069	40.8434	17.5639	48.4947	2	1
Ctr	2021-04-06	1.5h	9.80686	29.4883	77.3928	98.4013	134.694	171.257	132.54	78.6501	1	1
Ctr	2021-04-06	1.5h	6.37725	33.5557	78.0475	98.5814	137.161	173.248	135.215	79.1707	1	1
Ctr	2021-04-06	1.5h	4.00008	19.3199	74.3152	82.8527	76.604	85.4044	63.4684	89.6956	1	1
Ctr	2021-04-06	1.5h	5.86226	6.10103	74.7905	98.1351	96.2046	126.233	94.4105	76.2118	1	1
Ctr	2021-04-06	1.5h	5.23413	11.1852	35.2751	66.0082	85.7147	160.393	56.5788	53.4404	1	1
Ctr	2021-04-06	1.5h	5.30679	6.10103	81.0508	98.6615	88.3644	107.564	87.1816	82.1503	1	1
Ctr	2021-04-06	1.5h	4.25889	21.3536	67.6837	94.7088	95.6477	133.838	90.5868	71.4651	1	1
Ctr	2021-04-06	1.5h	4.27397	8.37004	79.0936	98.5241	84.5789	105.357	83.3306	80.2784	1	1
Ctr	2021-04-06	1.5h	5.4602	7.11787	83.0485	99.2298	114.108	136.342	113.23	83.6931	1	1
Ctr	2021-04-06	1.5h	3.94159	19.3199	41.3262	72.2746	99.1546	173.41	71.6637	57.1795	1	1
Ctr	2021-04-06	1.5h	4.05433	17.2862	73.4202	91.3636	72.3561	90.0393	66.1071	80.3605	1	1
Ctr	2021-04-06	1.5h	4.87324	27.4546	67.3948	99.4963	106.796	157.665	106.258	67.736	1	1
Ctr	2021-04-06	1.5h	3.30973	24.4041	76.913	97.6803	71.7389	91.1091	70.0748	78.7396	1	1
Ctr	2021-04-06	1.5h	1.89041	15.2526	53.9521	80.4785	37.8916	56.5216	30.4946	67.0392	2	1
Ctr	2021-04-06	1.5h	4.30189	30.5051	66.9365	99.0969	89.0119	131.779	88.208	67.5465	1	1
Ctr	2021-04-06	1.5h	5.93153	10.1684	65.6334	97.954	85.1387	127.064	83.3968	67.0044	1	1
Ctr	2021-04-06	1.5h	5.79696	20.3368	59.4735	94.0413	108.911	172.214	102.422	63.2419	1	1
Ctr	2021-04-06	1.5h	3.06189	17.2862	53.1295	98.846	75.7348	140.902	74.8608	53.7498	1	1
Ctr	2021-04-06	1.5h	0.508673	10.1684	5.26196	12.9401	2.85643	7.02451	0.369626	40.6638	2	1
Ctr	2021-04-06	1.5h	0.906562	13.2189	23.0624	52.3486	4.04251	9.17597	2.1162	44.0554	2	1
Ctr	2021-04-06	1.5h	0.439097	3.05051	7.22404	39.0847	1.90238	10.2926	0.743539	18.4831	2	1
Ctr	2021-04-06	1.5h	2.50835	15.2526	69.8143	98.2306	39.5628	55.6659	38.8628	71.0718	1	1
Ctr	2021-04-06	1.5h	3.68993	8.1347	72.7351	97.0692	42.9991	57.3848	41.7389	74.9312	1	1
Ctr	2021-04-06	1.5h	4.65771	20.3368	76.199	98.5228	128.192	165.748	126.298	77.3414	1	1
Ctr	2021-04-06	1.5h	0.514082	3.05051	10.0221	34.3722	3.04555	10.4451	1.04682	29.1576	2	1
Ctr	2021-04-06	1.5h	5.51664	20.3368	69.9141	99.4045	126.819	180.313	126.064	70.333	1	1
Ctr	2021-04-06	1.5h	5.81111	8.1347	89.3111	99.1819	122.036	135.523	121.037	90.0478	1	1
Ctr	2021-04-06	1.5h	2.90574	21.3536	82.4283	92.8538	49.22	55.4454	45.7027	88.7721	1	1
Ctr	2021-04-06	1.5h	3.52424	30.5051	57.3253	78.173	71.9625	98.1333	56.2552	73.3313	1	1
Ctr	2021-04-06	1.5h	5.67748	8.1347	78.5442	98.7278	94.5715	118.874	93.3684	79.5563	1	1
Ctr	2021-04-06	1.5h	1.20013	5.17076	4.11829	35.767	6.10734	53.0418	2.18441	11.5142	2	1
Ctr	2021-04-06	1.5h	0.33715	6.10103	15.37	46.9522	2.90064	8.86088	1.36191	32.7354	2	1
Ctr	2021-04-06	1.5h	5.34036	19.3199	59.8001	70.4398	97.9179	115.34	68.9732	84.8953	1	1
Ctr	2021-04-06	1.5h	7.83265	23.6151	65.3524	95.3939	130.906	191.082	124.877	68.5079	1	1
Ctr	2021-04-06	1.5h	0.227222	3.8698	14.9417	59.5683	1.85197	7.38327	1.10319	25.0834	2	1
Ctr	2021-04-06	1.5h	5.84424	4.38903	72.998	97.5712	141.491	189.121	138.055	74.8151	1	1
Ctr	2021-04-06	1.5h	4.7263	6.31498	72.9698	98.6276	97.3687	131.606	96.0324	73.9852	1	1
Ctr	2021-04-06	1.5h	10.8098	15.8445	79.0521	98.0954	135.541	168.193	132.96	80.587	1	1
Ctr	2021-04-06	1.5h	7.05956	19.2849	72.1445	98.3388	136.835	186.517	134.562	73.3632	1	1
Ctr	2021-04-06	1.5h	4.75639	23.0763	88.5132	99.3455	108.498	121.776	107.788	89.0964	1	1
Ctr	2021-04-06	1.5h	1.67177	17.45	8.79909	22.8093	11.8495	30.7168	2.7028	38.5768	2	1
Ctr	2021-04-06	1.5h	6.13655	25.5542	75.4321	99.4485	136.892	180.477	136.138	75.8504	1	1
Ctr	2021-04-06	1.5h	7.67624	21.9171	66.0395	99.3131	132.957	199.947	132.044	66.4962	1	1
Ctr	2021-04-06	1.5h	4.57035	23.5385	63.155	97.8798	89.5004	138.711	87.6028	64.523	1	1
Ctr	2021-04-06	1.5h	4.23747	10.8016	39.1539	91.765	48.6285	113.971	44.6239	42.6676	1	1
Ctr	2021-04-06	1.5h	3.61714	30.0004	61.9515	98.2649	85.7729	136.05	84.2847	63.0454	1	1
Ctr	2021-04-06	1.5h	5.487	22.9838	59.0812	96.3397	124.442	202.919	119.887	61.3259	1	1
Ctr	2021-04-06	1.5h	6.38124	8.18207	68.9192	93.3026	147.119	199.169	137.266	73.8663	1	1
Ctr	2021-04-06	1.5h	2.57908	16.7459	74.5105	99.0972	56.7064	75.4182	56.1944	75.1892	1	1
Ctr	2021-04-06	1.5h	0.688191	13.1721	29.1679	82.9752	6.79617	19.3334	5.63914	35.1526	2	1
Ctr	2021-04-06	1.5h	4.90016	27.8078	77.6962	90.0507	94.2092	109.189	84.836	86.2805	1	1
Ctr	2021-04-06	1.5h	2.01886	7.31783	6.80125	18.1192	13.6649	36.4047	2.47598	37.5361	2	1
Ctr	2021-04-06	1.5h	5.68991	3.15869	66.1902	99.2429	95.3674	142.99	94.6453	66.6951	1	1
Ctr	2021-04-06	1.5h	4.78857	22.7011	90.7563	99.002	67.3258	73.4427	66.6539	91.6712	1	1
Ctr	2021-04-06	1.5h	6.62319	21.078	59.8707	98.607	134.601	221.688	132.726	60.7165	1	1
Ctr	2021-04-06	1.5h	9.2305	10.0006	56.9277	95.8488	145.351	244.728	139.318	59.3932	1	1
Ctr	2021-04-06	1.5h	3.25276	24.7011	72.7579	99.4404	78.5181	107.313	78.0787	73.1674	1	1
Ctr	2021-04-06	1.5h	6.93847	30.9317	84.0515	99.0791	117.62	138.649	116.537	84.8328	1	1
Ctr	2021-04-06	1.5h	4.50453	22.4948	62.6161	99.2982	82.4675	130.779	81.8888	63.0586	1	1
Ctr	2021-04-06	1.5h	5.34356	29.9931	67.2936	97.6552	129.692	188.206	126.651	68.9094	1	1
Ctr	2021-04-06	1.5h	0.90717	3.05097	7.2201	35.4663	3.79615	18.6473	1.34635	20.3576	2	1
Ctr	2021-04-06	1.5h	7.48188	29.4927	83.4931	99.3915	136.928	163.002	136.095	84.0043	1	1
Ctr	2021-04-06	1.5h	5.32192	20.7232	62.464	93.3525	77.1317	115.273	72.0044	66.9119	1	1
Ctr	2021-04-06	1.5h	4.15058	27.164	71.0931	97.9638	88.9066	122.51	87.0963	72.5707	1	1
Ctr	2021-04-06	1.5h	0.666908	8.13593	5.21024	17.8666	1.88202	6.45369	0.336253	29.1619	2	1
Ctr	2021-04-06	1.5h	4.18016	15.9161	67.7115	93.2394	92.2207	126.989	85.986	72.6212	1	1
Ctr	2021-04-06	1.5h	6.93247	24.7855	70.5688	98.6036	128.432	179.454	126.638	71.5682	1	1
Ctr	2021-04-06	1.5h	4.58659	27.4588	79.2226	99.6443	85.2968	107.284	84.9935	79.5054	1	1
Ctr	2021-04-06	1.5h	5.01101	20.3398	69.2768	98.1506	91.3076	129.364	89.619	70.5821	1	1
Ctr	2021-04-06	1.5h	5.24269	26.4418	57.8667	91.8078	91.4096	145.025	83.9212	63.0303	1	1
Ctr	2021-04-06	1.5h	2.12049	15.2549	79.3175	96.0848	56.9975	69.0465	54.7659	82.5494	1	1
Ctr	2021-04-06	1.5h	3.58972	26.4418	67.7385	94.0564	73.481	102.03	69.1136	72.019	1	1
Ctr	2021-04-06	1.5h	5.01282	9.15292	68.1654	91.2506	90.4824	121.125	82.5656	74.7014	1	1
Ctr	2021-04-06	1.5h	0.072318	6.10194	0.280794	1.06305	0.658985	2.49483	0.007005	26.414	2	1
Ctr	2021-04-06	1.5h	0.121803	6.10194	1.29825	5.95016	0.832154	3.81393	0.049514	21.8188	2	1
Ctr	2021-04-06	1.5h	2.93828	29.4927	81.8124	99.2996	61.5747	74.7362	61.1435	82.3895	1	1
Ctr	2021-04-06	1.5h	0.078483	4.06796	1.32403	6.26407	0.697422	3.29956	0.043687	21.1368	2	1
Ctr	2021-04-06	1.5h	5.8186	9.15292	66.8252	96.2508	118.155	170.182	113.725	69.4283	1	1
Ctr	2021-04-06	1.5h	4.12628	3.429	65.5967	98.6767	87.3366	131.38	86.1809	66.4764	1	1
Ctr	2021-04-06	1.5h	3.14758	12.2039	40.1097	86.0093	37.5135	80.4421	32.2651	46.6341	2	1
Ctr	2021-04-06	1.5h	1.16258	5.08495	0.455537	3.19221	3.22057	22.5685	0.102808	14.2702	2	1
Ctr	2021-04-06	1.5h	5.9571	21.3568	72.0869	96.2567	82.2096	109.773	79.1322	74.8903	1	1
Ctr	2021-04-06	1.5h	7.37193	26.4418	81.6956	98.1069	120.099	144.225	117.826	83.2721	1	1
Ctr	2021-04-06	1.5h	3.25747	19.3228	63.202	97.9085	68.5718	106.227	67.1376	64.5521	1	1
Ctr	2021-04-06	1.5h	0.197499	10.1699	19.4697	62.4567	1.61653	5.18565	1.00963	31.1732	2	1
Ctr	2021-04-06	1.5h	3.91574	18.3058	47.9995	87.7695	87.7197	160.4	76.9911	54.6881	1	1
Ctr	2021-04-06	1.5h	6.2133	25.4248	67.479	98.8831	117.331	171.936	116.021	68.2411	1	1
Ctr	2021-04-06	1.5h	0.858994	11.1869	11.3272	25.7589	5.50054	12.5086	1.41688	43.9741	2	1
Ctr	2021-04-06	1.5h	0.279718	11.1869	24.0719	59.2486	2.93827	7.23202	1.74088	40.6286	2	1
Ctr	2021-04-06	1.5h	8.87831	22.3738	83.8114	98.3399	155.731	182.727	153.146	85.2262	1	1
Ctr	2021-04-06	1.5h	6.61792	30.5097	71.8311	95.9732	139.336	186.167	133.726	74.845	1	1
Ctr	2021-04-06	1.5h	2.33347	30.5097	75.3314	99.71	59.2924	78.4805	59.1204	75.5505	1	1
Ctr	2021-04-06	1.5h	5.59256	18.3058	58.8479	96.2976	108.686	177.852	104.662	61.1104	1	1
Ctr	2021-04-06	1.5h	6.68202	9.15292	75.9584	97.8507	143.06	184.292	139.985	77.6268	1	1
Ctr	2021-04-06	1.5h	1.61775	14.2379	14.3557	35.474	9.37519	23.1669	3.32576	40.4681	2	1
Ctr	2021-04-06	1.5h	3.5001	8.13593	66.2987	97.1333	75.6118	110.778	73.4443	68.2554	1	1
Ctr	2021-04-06	1.5h	3.74821	25.4248	64.6182	97.3306	88.5029	133.307	86.1405	66.3904	1	1
Ctr	2021-04-06	1.5h	4.04745	24.4078	82.1423	98.7212	83.5463	100.409	82.4779	83.2063	1	1
Ctr	2021-04-06	1.5h	7.16642	24.4078	68.3762	98.911	133.039	192.45	131.59	69.129	1	1
Ctr	2021-04-06	1.5h	3.40551	20.3398	69.1058	93.5929	74.7464	101.232	69.9573	73.8366	1	1
Ctr	2021-04-06	1.5h	3.0576	21.3568	72.7515	84.6189	68.8214	80.0477	58.2359	85.9754	1	1
Ctr	2021-04-06	1.5h	7.6329	12.2039	58.9606	98.2182	127.643	212.632	125.369	60.0302	1	1
Ctr	2021-04-06	1.5h	3.96934	23.3908	60.9845	66.9547	77.7803	85.3948	52.0775	91.0832	1	1
Ctr	2021-04-06	1.5h	4.23829	15.2549	64.4788	98.9049	89.0219	136.552	88.047	65.1927	1	1
Ctr	2021-04-06	1.5h	5.75774	24.4078	81.252	96.9634	96.2976	114.918	93.3734	83.7965	1	1
Ctr	2021-04-06	1.5h	0.850367	9.15292	15.6037	45.517	6.79216	19.8132	3.09159	34.281	2	1
Ctr	2021-04-06	1.5h	5.82648	19.3228	60.6564	96.2786	130.021	206.38	125.183	63.0009	1	1
Ctr	2021-04-06	1.5h	3.09699	23.3908	66.7487	98.2708	75.9008	111.745	74.5883	67.9232	1	1
Ctr	2021-04-06	1.5h	4.2039	28.4757	56.2607	99.3651	84.4737	149.194	83.9374	56.6202	1	1
Ctr	2021-04-06	1.5h	5.95513	18.6213	49.8349	98.0829	113.597	223.576	111.419	50.809	1	1
Ctr	2021-04-06	1.5h	0.227685	9.15292	10.7271	22.1509	2.72274	5.62235	0.603113	48.4271	2	1
Ctr	2021-04-06	1.5h	5.04054	25.4248	68.2203	98.4123	111.097	160.264	109.333	69.3209	1	1
Ctr	2021-04-06	1.5h	6.54415	9.15292	72.8145	97.5499	127.301	170.546	124.182	74.6433	1	1
Ctr	2021-04-06	1.5h	0.445939	11.1869	36.5394	82.0684	4.16914	9.36399	3.42155	44.5231	2	1
Ctr	2021-04-06	1.5h	0.184838	7.11893	5.72217	25.4721	0.993394	4.42207	0.253039	22.4644	2	1
Ctr	2021-04-06	1.5h	2.06221	27.4588	62.1759	89.3672	36.7012	52.7517	32.7988	69.5735	1	1
Ctr	2021-04-06	1.5h	0.210336	5.08495	10.9899	56.0971	0.863132	4.4058	0.484192	19.5908	2	1
Ctr	2021-04-06	1.5h	4.6744	17.8379	56.0863	97.9507	84.2573	147.149	82.5306	57.2597	1	1
Ctr	2021-04-06	1.5h	0.655324	11.1869	23.7385	48.7289	7.46847	15.3308	3.6393	48.7154	2	1
Ctr	2021-04-06	1.5h	5.41875	17.2888	61.6883	98.6922	128.907	206.232	127.221	62.5058	1	1
Ctr	2021-04-06	1.5h	2.64839	23.7939	57.1788	94.7739	62.6874	103.904	59.4113	60.3318	1	1
Ctr	2021-04-06	1.5h	3.17486	16.2719	74.0731	86.2026	60.7292	70.6736	52.3501	85.9291	1	1
Ctr	2021-04-06	1.5h	4.88722	4.28511	58.9544	98.9977	96.4159	161.904	95.4496	59.5513	1	1
Ctr	2021-04-06	1.5h	2.60245	5.26241	2.53506	23.1961	15.7583	144.191	3.65531	10.9288	2	1
Ctr	2021-04-06	1.5h	4.51832	22.1021	51.6997	92.7767	80.1896	143.903	74.3973	55.7248	1	1
Ctr	2021-04-06	1.5h	7.41657	25.7104	71.0738	96.4819	96.6069	131.143	93.2081	73.6655	1	1
Ctr	2021-04-06	1.5h	4.01378	16.8722	69.3999	96.4264	104.711	145.488	100.969	71.9719	1	1
Ctr	2021-04-06	1.5h	7.15377	15.5539	73.9264	99.1179	135.879	182.182	134.681	74.5842	1	1
Ctr	2021-04-06	1.5h	5.09888	31.1507	80.0163	95.8957	82.8712	99.3173	79.47	83.4409	1	1
Ctr	2021-04-06	1.5h	4.93699	19.998	62.7474	98.0665	104.599	163.475	102.577	63.9846	1	1
Ctr	2021-04-06	1.5h	3.40516	2.39969	23.351	87.5002	29.0265	108.767	25.3982	26.6868	2	1
Ctr	2021-04-06	1.5h	5.54525	1.3636	52.4542	98.373	97.0027	181.92	95.4245	53.3217	1	1
Ctr	2021-04-06	1.5h	4.21342	14.2845	58.0183	91.4123	75.4219	118.833	68.9448	63.4688	1	1
Ctr	2021-04-06	1.5h	0.494017	10.7681	46.9801	95.5705	7.83733	15.9433	7.49017	49.1576	2	1
Ctr	2021-04-06	1.5h	1.42978	1.62126	6.36586	27.624	3.88879	16.875	1.07424	23.0446	2	1
Ctr	2021-04-06	1.5h	3.96414	21.173	75.7316	97.27	64.7999	83.2292	63.0308	77.8571	1	1
Ctr	2021-04-06	1.5h	5.71074	17.6442	85.6225	99.3298	104.986	121.794	104.283	86.2002	1	1
Ctr	2021-04-06	1.5h	7.3247	22.9374	72.0651	99.2642	127.965	176.262	127.023	72.5993	1	1
Ctr	2021-04-06	1.5h	2.91351	8.13513	78.4918	98.3306	70.1133	87.8344	68.9428	79.8244	1	1
Ctr	2021-04-06	1.5h	3.94217	5.08446	70.5792	98.4543	105.169	146.706	103.544	71.6872	1	1
Ctr	2021-04-06	1.5h	3.51575	18.3041	69.5034	88.054	79.4706	100.681	69.9771	78.9328	1	1
Ctr	2021-04-06	1.5h	5.03145	23.3885	76.1981	86.2391	108.235	122.498	93.3409	88.3568	1	1
Ctr	2021-04-06	1.5h	1.94872	20.3378	62.1842	96.1892	39.1509	60.5603	37.6589	64.6477	1	1
Ctr	2021-04-06	1.5h	5.85412	9.15203	62.1834	98.6863	111.929	177.634	110.459	63.0112	1	1
Ctr	2021-04-06	1.5h	0.841535	5.08446	17.6887	67.7443	7.72427	29.5824	5.23275	26.111	2	1
Ctr	2021-04-06	1.5h	3.35939	22.3716	64.0274	76.9804	64.0163	76.967	49.28	83.1737	1	1
Ctr	2021-04-06	1.5h	4.90742	30.5068	72.2084	99.6478	110.74	152.822	110.35	72.4636	1	1
Ctr	2021-04-06	1.5h	6.34787	29.1848	76.4421	98.1441	112.369	144.27	110.283	77.8876	1	1
Ctr	2021-04-06	1.5h	3.34875	12.939	47.8117	96.5797	66.1025	133.527	63.8416	49.5049	1	1
Ctr	2021-04-06	1.5h	3.92171	22.3716	59.0102	74.0258	78.325	98.2553	57.9807	79.7158	1	1
Ctr	2021-04-06	1.5h	0.177037	7.82438	8.08354	23.9817	2.17717	6.45909	0.522123	33.7071	2	1
Ctr	2021-04-06	1.5h	2.19894	19.5264	84.7218	98.8189	35.2497	41.115	34.8334	85.7344	1	1
Ctr	2021-04-06	1.5h	3.83081	27.4561	75.104	93.0111	55.916	69.248	52.0081	80.7473	1	1
Ctr	2021-04-06	1.5h	2.25889	17.2872	56.7411	96.3994	47.3548	80.4527	45.6498	58.8604	1	1
Ctr	2021-04-06	1.5h	3.19413	24.4054	47.7846	51.0322	71.9543	76.8445	36.7198	93.6362	1	1
Ctr	2021-04-06	1.5h	4.08733	14.2365	52.6104	93.6096	74.1906	132.007	69.4495	56.202	1	1
Ctr	2021-04-06	1.5h	8.40376	29.4899	75.1569	99.431	131.549	174.036	130.8	75.587	1	1
Ctr	2021-04-06	1.5h	7.44472	28.473	79.8818	99.2225	140.278	174.242	139.188	80.5077	1	1
Ctr	2021-04-06	1.5h	4.00562	22.3716	61.6255	94.6326	77.8171	119.497	73.6404	65.1208	1	1
Ctr	2021-04-06	1.5h	5.65017	26.4392	69.0625	98.5165	112.736	160.816	111.063	70.1024	1	1
Ctr	2021-04-06	1.5h	2.03487	15.2534	40.3667	75.7375	45.2371	84.8757	34.2615	53.2981	1	1
Ctr	2021-04-06	1.5h	6.35097	5.08446	56.3735	94.3319	125.936	210.733	118.798	59.7608	1	1
Ctr	2021-04-06	1.5h	4.28342	23.3885	68.4026	96.2493	87.4558	123.059	84.1756	71.0682	1	1
Ctr	2021-04-06	1.5h	3.63384	18.3041	56.0068	92.735	89.1432	147.602	82.6669	60.3945	1	1
Ctr	2021-04-06	1.5h	3.4449	24.9004	62.7086	99.7314	69.3884	110.355	69.2021	62.8775	1	1
Ctr	2021-04-06	1.5h	5.0416	5.08446	72.559	99.3878	89.6835	122.844	89.1345	73.0059	1	1
Ctr	2021-04-06	1.5h	6.28046	25.878	68.2548	97.5314	130.073	185.865	126.862	69.9823	1	1
Ctr	2021-04-06	1.5h	0.169335	12.2027	37.0847	74.2884	2.89288	5.79505	2.14907	49.9198	2	1
Ctr	2021-04-06	1.5h	6.5316	22.3716	79.5096	97.2356	124.203	151.893	120.77	81.77	1	1
Ctr	2021-04-06	1.5h	7.05954	21.3547	77.667	97.6606	128.584	161.685	125.576	79.5275	1	1
Ctr	2021-04-06	1.5h	0.170195	2.03378	13.0277	30.1523	1.94818	4.509	0.58742	43.2064	2	1
Ctr	2021-04-06	1.5h	5.4566	10.1689	29.3197	83.0817	79.9481	226.544	66.4222	35.2903	1	1
Ctr	2021-04-06	1.5h	4.51899	17.2872	82.3058	98.9203	94.234	113.256	93.2166	83.2041	1	1
Ctr	2021-04-06	1.5h	4.96223	24.4054	72.3106	91.8325	91.4221	116.104	83.9552	78.7418	1	1
Ctr	2021-04-06	1.5h	0.185069	9.15203	46.6296	82.8673	2.95831	5.25732	2.45147	56.2702	2	1
Ctr	2021-04-06	1.5h	6.59626	27.4561	52.4069	98.3918	93.9731	176.431	92.4618	53.2635	1	1
Ctr	2021-04-06	1.5h	6.35878	29.4899	72.7114	99.3424	116.468	159.125	115.702	73.1927	1	1
Ctr	2021-04-06	1.5h	4.72254	20.3378	64.3142	97.9021	81.7249	124.406	80.0104	65.6923	1	1
Ctr	2021-04-06	1.5h	4.84483	28.473	59.084	74.5714	90.7085	114.486	67.6426	79.2314	1	1
Ctr	2021-04-06	1.5h	4.38312	8.13513	36.4653	80.6916	17.3084	38.3005	13.9664	45.1909	2	1
Ctr	2021-04-06	1.5h	3.85831	17.2872	79.7071	88.5904	82.677	91.8913	73.2438	89.9726	1	1
Ctr	2021-04-06	1.5h	0.359909	14.2365	1.75882	5.4789	2.61199	8.13661	0.143108	32.1017	2	1
Ctr	2021-04-06	1.5h	4.70081	27.4561	82.7088	98.8485	116.448	139.172	115.107	83.6723	1	1
Ctr	2021-04-06	1.5h	9.01334	12.939	37.9317	48.2088	115.36	146.615	55.6136	78.6822	1	1
Ctr	2021-04-06	1.5h	5.61339	25.4223	59.7774	83.9943	103.333	145.195	86.7937	71.1684	1	1
Ctr	2021-04-06	1.5h	3.2429	16.2703	56.1952	99.0751	77.2455	136.188	76.531	56.7199	1	1
Ctr	2021-04-06	1.5h	3.98127	30.5068	65.8949	96.7436	78.9745	115.946	76.4028	68.113	1	1
Ctr	2021-04-06	1.5h	0.317076	9.08961	11.5528	45.0481	2.08704	8.13804	0.940171	25.6454	2	1
Ctr	2021-04-06	1.5h	6.85389	27.4561	74.8594	99.1607	123.237	163.242	122.202	75.493	1	1
Ctr	2021-04-06	1.5h	5.15853	22.1052	74.8199	95.5744	105.029	134.163	100.381	78.2844	1	1
Ctr	2021-04-06	1.5h	4.00837	24.4054	70.7044	97.3388	68.928	94.8933	67.0937	72.6374	1	1
Ctr	2021-04-06	1.5h	2.08338	22.3716	61.3211	93.949	40.0049	61.2909	37.5843	65.2706	1	1
Ctr	2021-04-06	1.5h	3.67563	25.4943	77.2179	99.3365	74.3639	95.665	73.8705	77.7337	1	1
Ctr	2021-04-06	1.5h	4.87836	16.2703	68.9143	98.1981	103.258	147.135	101.397	70.1788	1	1
Ctr	2021-04-06	1.5h	4.51801	17.2872	67.1637	85.8184	81.7545	104.462	70.1604	78.2626	1	1
Ctr	2021-04-06	1.5h	0.148986	14.2365	37.2928	76.4642	1.92114	3.93906	1.46898	48.7715	2	1
Ctr	2021-04-06	1.5h	5.83154	9.15203	66.6351	96.5111	130.161	188.519	125.62	69.044	1	1
Ctr	2021-04-06	1.5h	3.92131	12.2027	15.6946	40.3321	63.7886	163.924	25.7273	38.9135	1	1
Ctr	2021-04-06	1.5h	2.99482	26.4392	69.7862	99.2104	72.6555	103.29	72.0819	70.3416	1	1
Ctr	2021-04-06	1.5h	3.03412	25.1538	82.3606	99.6671	97.161	117.578	96.8376	82.6357	1	1
Ctr	2021-04-06	1.5h	5.03928	9.72826	78.5333	97.776	124.827	155.413	122.051	80.3196	1	1
Ctr	2021-04-06	1.5h	3.00232	23.3885	68.7353	89.4845	72.3443	94.183	64.737	76.8125	1	1
Ctr	2021-04-06	1.5h	2.97607	25.4223	56.1255	95.3253	80.1227	136.083	76.3772	58.8778	1	1
Ctr	2021-04-06	1.5h	0.098861	6.10135	3.45039	25.7668	0.410019	3.06195	0.105649	13.3908	2	1
Ctr	2021-04-06	1.5h	6.04008	7.11824	80.8832	98.7984	135.547	165.57	133.918	81.867	1	1
Ctr	2021-04-06	1.5h	3.21501	15.2534	67.9758	87.6891	64.4453	83.1347	56.5115	77.5191	1	1
Ctr	2021-04-06	1.5h	3.85482	9.64201	71.3973	98.5724	77.0614	106.392	75.9613	72.4313	1	1
Ctr	2021-04-06	1.5h	2.38519	12.2027	5.51786	16.5016	9.4948	28.3949	1.56679	33.4384	2	1
Ctr	2021-04-06	1.5h	7.34812	31.5236	66.868	97.6038	134.798	196.757	131.568	68.5096	1	1
Ctr	2021-04-06	1.5h	6.96196	24.4054	75.5942	97.6776	139.284	179.973	136.049	77.3916	1	1
Ctr	2021-04-06	1.5h	6.07522	28.2335	44.4163	87.6087	89.168	175.879	78.119	50.6985	1	1
Ctr	2021-04-06	1.5h	4.60139	20.6894	71.7251	98.7866	103.585	142.667	102.328	72.6062	1	1
Ctr	2021-04-06	1.5h	6.60128	10.3845	68.2905	98.9572	116.542	168.877	115.327	69.0101	1	1
Ctr	2021-04-06	1.5h	0.580213	8.93509	11.0032	32.7114	5.23095	15.5511	1.71112	33.6372	2	1
Ctr	2021-04-06	1.5h	6.00762	24.3699	76.2643	99.1584	117.758	153.108	116.767	76.9116	1	1
Ctr	2021-04-06	1.5h	0.189211	9.99935	57.9077	98.6907	2.41874	4.12221	2.38708	58.6759	2	1
Ctr	2021-04-06	1.5h	3.76323	27.0914	73.2296	95.9353	87.7705	114.985	84.2029	76.3323	1	1
Ctr	2021-04-06	1.5h	0.528355	4.2856	44.9971	94.3059	6.96476	14.5969	6.56818	47.714	2	1
Ctr	2021-04-06	1.5h	4.17263	8.9989	62.6434	99.0386	83.583	132.144	82.7794	63.2515	1	1
Ctr	2021-04-06	1.5h	6.04908	13.8431	67.9994	87.8458	112.817	145.744	99.1052	77.4077	1	1
Ctr	2021-04-06	1.5h	0.215184	10.2427	20.0158	67.8203	2.35791	7.9894	1.59914	29.5129	2	1
Ctr	2021-04-06	1.5h	6.98314	8.77947	59.38	98.8751	133.915	222.986	132.409	60.0556	1	1
Ctr	2021-04-06	1.5h	4.5719	11.6662	60.3526	98.4168	86.2556	140.657	84.89	61.3235	1	1
Ctr	2021-04-06	1.5h	7.50603	29.9964	81.1752	97.3196	139.425	167.155	135.688	83.411	1	1
Ctr	2021-04-06	1.5h	3.97419	26.6682	69.3423	89.1679	90.025	115.764	80.2734	77.7659	1	1
Ctr	2021-04-06	1.5h	7.21983	25.0015	67.2554	98.6027	138.303	202.765	136.37	68.2085	1	1
Ctr	2021-04-06	1.5h	7.68551	29.035	86.0534	98.9837	143.531	165.097	142.072	86.937	1	1
Ctr	2021-04-06	1.5h	5.24853	17.421	60.9562	97.3165	129.375	206.547	125.903	62.637	1	1
Ctr	2021-04-06	1.5h	3.83773	17.2849	54.6568	75.0587	70.3699	96.6371	52.8188	72.8188	1	1
Ctr	2021-04-06	1.5h	4.92162	27.3864	72.6608	99.5377	99.0587	135.7	98.6008	72.9983	1	1
Ctr	2021-04-06	1.5h	0.355107	9.15085	15.5739	49.2421	2.31678	7.32526	1.14083	31.6273	2	1
Ctr	2021-04-06	1.5h	7.40257	30.5028	79.5941	98.5041	130.672	161.717	128.717	80.8029	1	1
Ctr	2021-04-06	1.5h	0.328782	8.13409	15.737	42.3017	2.95975	7.95593	1.25202	37.2018	2	1
Ctr	2021-04-06	1.5h	5.40859	26.4358	81.0005	98.7524	116.899	142.518	115.44	82.0238	1	1
Ctr	2021-04-06	1.5h	2.82487	13.4681	79.7763	93.9413	76.4416	90.0145	71.8102	84.9214	1	1
Ctr	2021-04-06	1.5h	8.92305	18.3307	68.7872	98.5676	123.046	176.317	121.283	69.7868	1	1
Ctr	2021-04-06	1.5h	5.84132	23.3855	50.5533	98.3144	86.7979	168.802	85.3349	51.42	1	1
Ctr	2021-04-06	1.5h	0.556259	5.08381	16.8438	66.7491	3.68973	14.6218	2.46286	25.2344	2	1
Ctr	2021-04-06	1.5h	4.68537	21.352	63.0557	78.2102	101.298	125.644	79.2256	80.6233	1	1
Ctr	2021-04-06	1.5h	4.48048	13.3322	69.8281	96.7347	102.88	142.522	99.5207	72.1852	1	1
Ctr	2021-04-06	1.5h	2.66969	18.3017	67.5628	99.3572	52.828	77.6883	52.4884	67.9999	1	1
Ctr	2021-04-06	1.5h	0.327341	12.2011	14.2324	42.244	1.59729	4.741	0.674758	33.6909	2	1
Ctr	2021-04-06	1.5h	0.125503	3.05028	10.3217	36.8477	0.917655	3.27597	0.338135	28.0117	2	1
Ctr	2021-04-06	1.5h	4.37872	26.4358	80.6158	91.0886	86.7747	98.0477	79.0419	88.5026	1	1
Ctr	2021-04-06	1.5h	4.33346	8.13409	61.6726	96.8475	81.7314	128.347	79.1549	63.6801	1	1
Ctr	2021-04-06	1.5h	0.258454	15.2514	15.1211	31.3358	3.4954	7.24358	1.09531	48.2551	2	1
Ctr	2021-04-06	1.5h	10.9824	29.4861	85.8615	99.4413	123.332	142.838	122.642	86.3439	1	1
Ctr	2021-04-06	1.5h	3.73432	15.3478	76.1562	93.2143	64.4148	78.8428	60.0437	81.7002	1	1
Ctr	2021-04-06	1.5h	4.06327	24.4023	67.0819	83.5867	91.5171	114.034	76.4961	80.2543	1	1
Ctr	2021-04-06	1.5h	0.239943	6.10057	6.86783	32.3477	1.91402	9.01513	0.619143	21.2312	2	1
Ctr	2021-04-06	1.5h	6.94215	19.6528	74.5269	99.2113	113.682	151.336	112.786	75.1193	1	1
Ctr	2021-04-06	1.5h	3.98848	22.6647	77.3673	97.1353	82.9912	104.196	80.6137	79.649	1	1
Ctr	2021-04-06	1.5h	4.85239	22.3687	61.8747	68.2983	94.2766	104.064	64.3893	90.5948	1	1
Ctr	2021-04-06	1.5h	7.41091	25.419	69.7101	98.1772	87.3425	123.01	85.7504	71.0044	1	1
Ctr	2021-04-06	1.5h	4.43882	23.3855	61.2107	71.3673	77.382	90.2218	55.2254	85.7686	1	1
Ctr	2021-04-06	1.5h	7.40796	26.4358	80.0854	96.0302	146.385	175.53	140.574	83.396	1	1
Ctr	2021-04-06	1.5h	4.38818	15.3478	79.4046	99.3978	93.7945	117.411	93.2297	79.8857	1	1
Ctr	2021-04-06	1.5h	5.18075	18.3017	71.9408	96.8994	83.4238	112.366	80.8371	74.2428	1	1
Ctr	2021-04-06	1.5h	3.92431	16.2682	61.1059	97.1423	89.9529	143.001	87.3823	62.9035	1	1
Ctr	2021-04-06	1.5h	0.177229	10.1676	34.9127	83.4323	1.09076	2.60663	0.910043	41.8455	2	1
Ctr	2021-04-06	1.5h	4.4256	22.3687	69.167	93.2153	93.182	125.58	86.8599	74.2013	1	1
Ctr	2021-04-06	1.5h	4.722	13.2179	68.2902	83.4246	84.0894	102.725	70.1512	81.8586	1	1
Ctr	2021-04-06	1.5h	6.3514	22.3687	76.7589	99.0075	116.614	150.415	115.457	77.5283	1	1
Ctr	2021-04-06	1.5h	5.95294	18.3017	60.3429	96.4745	74.7693	119.539	72.1333	62.548	1	1
Ctr	2021-04-06	1.5h	5.93648	13.2179	11.7235	28.0398	119.541	285.916	33.5192	41.81	1	1
Ctr	2021-04-06	1.5h	5.34936	6.10057	65.66	95.0313	89.3606	129.334	84.9205	69.093	1	1
Ctr	2021-04-06	1.5h	3.82395	21.352	58.2677	74.0248	80.6159	102.416	59.6757	78.7139	1	1
Ctr	2021-04-06	1.5h	6.73413	10.1676	65.0627	99.141	131.545	200.446	130.415	65.6264	1	1
Ctr	2021-04-06	1.5h	0.134195	6.20615	1.23396	6.67372	0.790806	4.27698	0.052776	18.4898	2	1
Ctr	2021-04-06	1.5h	3.57087	22.3687	62.2299	98.3838	81.3504	128.613	80.0356	63.2522	1	1
Ctr	2021-04-06	1.5h	4.73874	25.419	72.7549	98.1847	98.8719	133.43	97.0771	74.1	1	1
Ctr	2021-04-06	1.5h	5.60543	18.6185	79.3314	97.9806	81.5599	100.733	79.9129	80.9664	1	1
Ctr	2021-04-06	1.5h	7.56845	11.1844	60.3365	97.1543	96.9647	156.133	94.2054	62.1038	1	1
Ctr	2021-04-06	1.5h	0.26924	9.15085	13.5404	34.5473	3.35464	8.55914	1.15894	39.1937	2	1
Ctr	2021-04-06	1.5h	3.9897	19.3185	69.6434	97.6683	96.7882	135.736	94.5314	71.3061	1	1
Ctr	2021-04-06	1.5h	8.20812	31.5196	65.88	97.1571	130.357	192.245	126.651	67.8077	1	1
Ctr	2021-04-06	1.5h	4.1181	18.3017	67.7759	92.6848	77.8221	106.423	72.1293	73.1251	1	1
Ctr	2021-04-06	1.5h	2.46954	7.11733	83.6571	99.527	64.8864	77.1955	64.5795	84.0547	1	1
Ctr	2021-04-06	1.5h	0.18717	4.49975	10.9459	26.9962	1.29568	3.19556	0.349785	40.5462	2	1
Ctr	2021-04-06	1.5h	3.38886	18.3017	70.104	95.7518	71.9804	98.3147	68.9225	73.2143	1	1
Ctr	2021-04-06	1.5h	6.09846	17.2849	77.875	97.8579	128.117	160.993	125.373	79.5797	1	1
Ctr	2021-04-06	1.5h	3.59694	21.352	63.4493	86.3098	71.6863	97.5145	61.8722	73.5135	1	1
Ctr	2021-04-06	1.5h	3.33042	8.13409	76.8014	99.2189	60.1441	77.6995	59.6743	77.4061	1	1
Ctr	2021-04-06	1.5h	1.49179	25.419	31.3804	85.9167	10.6883	29.2635	9.183	36.5242	2	1
Ctr	2021-04-06	1.5h	4.66808	32.432	83.4592	99.2157	88.2124	104.866	87.5205	84.1189	1	1
Ctr	2021-04-06	1.5h	5.26074	20.3352	82.0452	98.3933	105.622	126.668	103.925	83.385	1	1
Ctr	2021-04-06	1.5h	1.75204	20.3531	85.3471	99.1833	41.0017	47.6488	40.6668	86.0499	1	1
Ctr	2021-04-06	1.5h	0.533793	11.7834	44.5217	94.2038	4.06016	8.59091	3.82482	47.2611	2	1
Ctr	2021-04-06	1.5h	5.4813	3.5289	73.5832	97.899	104.981	139.673	102.776	75.1623	1	1
Ctr	2021-04-06	1.5h	3.14228	19.1977	50.5118	80.379	68.8045	109.488	55.3044	62.842	1	1
Ctr	2021-04-06	1.5h	5.45752	19.1977	68.3899	84.5495	104.881	129.663	88.6767	80.8874	1	1
Ctr	2021-04-06	1.5h	2.91357	9.99937	61.4525	98.411	45.8117	73.3635	45.0837	62.4448	1	1
Ctr	2021-04-06	1.5h	7.06867	3.52898	67.8017	96.5902	125.978	179.469	121.683	70.1952	1	1
Ctr	2021-04-06	1.5h	2.95982	29.9927	87.4754	98.806	49.7968	56.2469	49.2022	88.5325	1	1
Ctr	2021-04-06	1.5h	5.32884	23.6785	88.0298	96.9406	99.1245	109.158	96.0919	90.8079	1	1
Ctr	2021-04-06	1.5h	2.81339	12.6285	69.6141	95.1991	53.6042	73.3051	51.0307	73.1247	1	1
Ctr	2021-04-06	1.5h	2.26351	18.3302	73.1237	96.2934	66.6014	87.7044	64.1327	75.9385	1	1
Ctr	2021-04-06	1.5h	5.07762	10.585	54.8704	98.7375	109.001	196.145	107.625	55.5719	1	1
Ctr	2021-04-06	1.5h	5.39077	12.3491	71.5936	98.593	123.441	169.994	121.705	72.6153	1	1
Ctr	2021-04-06	1.5h	4.13062	20.6195	67.669	95.4835	100.996	142.508	96.4341	70.8699	1	1
Ctr	2021-05-24	1.5h	4.39989	17.2849	78.5001	97.3113	79.4916	98.5403	77.3543	80.6691	1	1
Ctr	2021-05-24	1.5h	4.85036	22.7014	75.1216	97.823	89.3611	116.366	87.4157	76.7934	1	1
Ctr	2021-05-24	1.5h	0.32216	10.1676	48.7619	87.4571	4.72824	8.48035	4.13518	55.7552	2	1
Ctr	2021-05-24	1.5h	5.86145	4.06705	86.2865	98.7128	119.239	136.411	117.704	87.4117	1	1
Ctr	2021-05-24	1.5h	0.936046	10.1676	21.2375	53.6894	8.16489	20.6412	4.38368	39.5562	2	1
Ctr	2021-05-24	1.5h	4.15021	22.3688	67.7	90.4501	83.0025	110.895	75.0758	74.8479	1	1
Ctr	2021-05-24	1.5h	4.59322	14.0394	82.2874	95.5736	94.6883	109.977	90.497	86.0985	1	1
Ctr	2021-05-24	1.5h	6.58591	25.419	67.9063	98.8881	121.22	176.526	119.872	68.6698	1	1
Ctr	2021-05-24	1.5h	9.1969	26.4358	73.4373	98.5273	125.64	168.565	123.79	74.5349	1	1
Ctr	2021-05-24	1.5h	4.40913	18.3017	50.6881	79.0196	82.8642	129.18	65.479	64.1462	1	1
Ctr	2021-05-24	1.5h	4.81248	25.419	76.721	96.4457	93.5925	117.655	90.2659	79.5484	1	1
Ctr	2021-05-24	1.5h	9.17884	10.1676	79.4939	97.7382	119.633	147.09	116.927	81.3335	1	1
Ctr	2021-05-24	1.5h	3.06897	10.1676	61.42	93.3785	64.2975	97.7531	60.04	65.7754	1	1
Ctr	2021-05-24	1.5h	4.39088	20.687	69.9264	97.515	80.3116	111.998	78.3159	71.7084	1	1
Ctr	2021-05-24	1.5h	6.33984	5.08381	61.6282	95.0051	119.053	183.531	113.107	64.8683	1	1
Ctr	2021-05-24	1.5h	3.98428	24.4023	59.3243	80.043	80.8196	109.045	64.6904	74.1155	1	1
Ctr	2021-05-24	1.5h	2.99333	29.4861	75.1056	97.4883	60.9863	79.1613	59.4545	77.0406	1	1
Ctr	2021-05-24	1.5h	0.494706	11.1844	26.044	74.0365	2.4699	7.02128	1.82862	35.1773	2	1
Ctr	2021-05-24	1.5h	4.96141	15.5152	74.5937	99.3662	95.293	126.94	94.6891	75.0694	1	1
Ctr	2021-05-24	1.5h	6.0545	3.10305	52.5929	98.6195	117.073	219.528	115.456	53.3292	1	1
Ctr	2021-05-24	1.5h	5.95825	8.13409	73.7825	97.4374	107.741	142.284	104.98	75.7229	1	1
Ctr	2021-05-24	1.5h	7.1996	19.3185	69.4343	98.2885	117.895	166.888	115.878	70.6434	1	1
Ctr	2021-05-24	1.5h	0.723389	1.01676	6.27071	43.1537	4.0068	27.574	1.72908	14.5311	2	1
Ctr	2021-05-24	1.5h	3.89979	9.15085	62.2561	78.567	80.3984	101.462	63.1666	79.2395	1	1
Ctr	2021-05-24	1.5h	0.116424	12.2011	35.7563	69.7183	1.8501	3.60736	1.28986	51.2869	2	1
Ctr	2021-05-24	1.5h	3.62499	23.3855	60.2601	83.3558	69.1765	95.6895	57.6626	72.2926	1	1
Ctr	2021-05-24	1.5h	8.1928	17.2849	44.7607	96.3418	119.99	258.264	115.601	46.4603	1	1
Ctr	2021-05-24	1.5h	0.117354	12.2011	37.4247	82.8975	2.28217	5.05511	1.89186	45.1458	2	1
Ctr	2021-05-24	1.5h	0.112132	12.2011	52.5916	88.3977	2.10446	3.53725	1.8603	59.4943	2	1
Ctr	2021-05-24	1.5h	5.51028	25.419	77.8711	99.1976	102.584	130.679	101.761	78.501	1	1
Ctr	2021-05-24	1.5h	3.05595	14.2347	63.9209	99.4074	64.741	100.683	64.3574	64.302	1	1
Ctr	2021-05-24	1.5h	5.94032	19.4104	73.091	98.7794	116.106	156.913	114.689	73.9942	1	1
Ctr	2021-05-24	1.5h	6.10274	14.2347	17.4176	30.7563	75.8921	134.012	23.3416	56.631	1	1
Ctr	2021-05-24	1.5h	4.30916	17.2849	73.1707	99.1612	76.881	104.189	76.2361	73.7897	1	1
Ctr	2021-05-24	1.5h	9.4846	16.2682	69.3793	97.135	128.329	179.668	124.653	71.4256	1	1
Ctr	2021-05-24	1.5h	5.58597	31.5196	63.9779	98.7777	124.464	192.164	122.942	64.7696	1	1
Ctr	2021-05-24	1.5h	5.80683	15.8812	78.3434	96.8325	119.503	147.706	115.718	80.9061	1	1
Ctr	2021-05-24	1.5h	3.0228	24.4023	64.4438	92.6559	66.5639	95.7041	61.6754	69.5517	1	1
Ctr	2021-05-24	1.5h	1.53263	8.13409	13.4091	37.5136	4.00573	11.2065	1.50269	35.7446	2	1
Ctr	2021-05-24	1.5h	5.12467	21.7213	72.6997	97.3422	116.466	155.943	113.37	74.6847	1	1
Ctr	2021-05-24	1.5h	7.56282	6.10057	13.7049	21.5742	80.4359	126.622	17.3534	63.5245	1	1
Ctr	2021-05-24	1.5h	7.55724	24.6112	67.7515	98.8207	100.632	146.78	99.4454	68.5601	1	1
Ctr	2021-05-24	1.5h	1.2961	5.65939	53.7075	96.2903	27.4231	49.166	26.4058	55.7767	2	1
Ctr	2021-05-24	1.5h	0.259943	4.06705	5.02084	33.0099	0.85368	5.61259	0.281799	15.2101	2	1
Ctr	2021-05-24	1.5h	5.37475	28.4693	72.4782	91.3599	108.895	137.263	99.486	79.3326	1	1
Ctr	2021-05-24	1.5h	1.76291	13.2179	27.2311	58.3014	13.1935	28.2472	7.69202	46.7074	2	1
Ctr	2021-05-24	1.5h	3.57192	26.4358	69.8529	92.4822	88.0477	116.571	81.4285	75.5311	1	1
Ctr	2021-05-24	1.5h	6.1668	21.5057	55.3463	97.1129	110.717	194.269	107.521	56.9917	1	1
Ctr	2021-05-24	1.5h	0.522753	5.08381	13.7557	77.1006	4.51379	25.2997	3.48016	17.8412	2	1
Ctr	2021-05-24	1.5h	4.85025	20.3352	81.2803	90.6227	98.3088	109.608	89.0901	89.6909	1	1
Ctr	2021-05-24	1.5h	0.831394	5.08381	12.4482	46.0207	4.73893	17.5198	2.18089	27.049	2	1
Ctr	2021-05-24	1.5h	5.57778	16.2682	33.7675	52.9339	86.5485	135.673	45.8135	63.7918	1	1
Ctr	2021-05-24	1.5h	5.35447	13.2179	18.1206	24.1173	97.4793	129.738	23.5094	75.1353	1	1
Ctr	2021-05-24	1.5h	7.61924	14.4809	69.2598	96.3809	117.362	163.319	113.114	71.8605	1	1
Ctr	2021-05-24	1.5h	4.19455	23.3855	64.2013	94.5029	79.6957	117.31	75.3147	67.9358	1	1
Ctr	2021-05-24	1.5h	3.14696	24.4023	47.2577	93.288	66.5728	131.416	62.1044	50.6579	1	1
Ctr	2021-05-24	1.5h	5.36001	14.2347	60.9828	82.5644	97.6117	132.156	80.5925	73.8609	1	1
Ctr	2021-05-24	1.5h	4.20602	26.4358	76.1859	97.725	95.9469	123.073	93.7641	77.9595	1	1
Ctr	2021-05-24	1.5h	0.162273	10.1676	12.0137	34.8664	1.55987	4.52711	0.543871	34.4563	2	1
Ctr	2021-05-24	1.5h	4.52369	12.2011	63.0882	92.1554	81.8104	119.504	75.3927	68.4585	1	1
Ctr	2021-05-24	1.5h	8.80812	23.3855	71.4968	98.1813	132.045	181.328	129.644	72.8211	1	1
Ctr	2021-05-24	1.5h	4.24992	30.5028	68.6959	99.6206	105.987	153.698	105.585	68.9576	1	1
Ctr	2021-05-24	1.5h	4.09638	10.1676	6.89269	15.7913	72.8276	166.85	11.5005	43.6485	1	1
Ctr	2021-05-24	1.5h	5.43818	13.2179	81.1092	98.8726	91.8457	111.961	90.8103	82.034	1	1
Ctr	2021-05-24	1.5h	4.76799	22.3688	46.7281	85.4322	81.4331	148.883	69.5701	54.6961	1	1
Ctr	2021-05-24	1.5h	0.1645	5.08381	21.1539	66.1417	1.47506	4.61206	0.97563	31.9827	2	1
Ctr	2021-05-24	1.5h	0.325629	3.05028	19.408	58.9638	2.0827	6.32749	1.22804	32.9151	2	1
Ctr	2021-05-24	1.5h	0.521351	13.2179	9.66882	19.3687	6.54971	13.1204	1.26859	49.9199	2	1
Ctr	2021-05-24	1.5h	3.81038	10.1676	60.0283	96.8433	77.5343	125.086	75.0868	61.985	1	1
Ctr	2021-05-24	1.5h	4.37689	23.4743	77.0461	98.0011	103.368	131.482	101.302	78.6175	1	1
Ctr	2021-05-24	1.5h	5.14875	18.6181	33.372	74.7055	92.2144	206.428	68.8892	44.6714	1	1
Ctr	2021-05-24	1.5h	9.26999	5.17171	67.4407	97.0583	130.653	188.032	126.81	69.4847	1	1
Ctr	2021-05-24	1.5h	8.70379	20.9955	75.789	99.5271	128.013	168.109	127.408	76.1491	1	1
Ctr	2021-05-24	1.5h	6.42496	19.6525	64.9105	93.5986	115.943	167.186	108.521	69.3498	1	1
Ctr	2021-05-24	1.5h	6.23161	24.6417	73.0371	98.5458	88.3481	119.204	87.0633	74.1149	1	1
Ctr	2021-05-24	1.5h	5.04661	24.2079	54.9073	89.0517	89.6289	145.365	79.8161	61.6578	1	1
Ctr	2021-05-24	1.5h	7.76601	11.5777	64.7331	95.2899	101.727	149.746	96.9353	67.9328	1	1
Ctr	2021-05-24	1.5h	5.28581	19.2825	64.8495	96.9071	88.5298	132.294	85.7917	66.9192	1	1
Ctr	2021-05-24	1.5h	7.60977	14.1803	76.3924	98.3715	133.526	171.943	131.351	77.6571	1	1
Ctr	2021-05-24	1.5h	8.85519	24.6387	71.9246	98.7905	130.528	179.283	128.949	72.8052	1	1
Ctr	2021-05-24	1.5h	8.47602	16.7425	40.6947	88.0451	123.456	267.104	108.697	46.2203	1	1
Ctr	2021-05-24	1.5h	7.36284	22.6364	78.9564	99.169	124.742	156.676	123.706	79.618	1	1
Ctr	2021-05-24	1.5h	1.00192	9.9993	16.7269	48.917	5.16085	15.0926	2.52453	34.1945	2	1
Ctr	2021-05-24	1.5h	3.87051	23.475	56.2575	96.7794	74.6993	128.505	72.2935	58.1296	1	1
Ctr	2021-05-24	1.5h	9.12984	19.0214	68.8379	98.9719	115.038	165.396	113.855	69.553	1	1
Ctr	2021-05-24	1.5h	0.552776	7.69061	13.9021	51.9548	2.27389	8.49798	1.1814	26.7581	2	1
Ctr	2021-05-24	1.5h	6.6408	16.9193	62.9658	98.5916	79.3875	124.305	78.2694	63.8653	1	1
Ctr	2021-05-24	1.5h	9.11917	10.5866	67.6288	90.7334	112.912	151.487	102.449	74.5357	1	1
Ctr	2021-05-24	1.5h	6.31467	26.2487	63.4396	96.5019	104.991	159.708	101.318	65.7392	1	1
Ctr	2021-05-24	1.5h	4.6601	20.624	56.6617	69.6542	107.089	131.645	74.5922	81.3472	1	1
Ctr	2021-05-24	1.5h	4.66584	19.3515	65.2785	98.1053	86.7425	130.363	85.0991	66.5392	1	1
Ctr	2021-05-24	1.5h	4.27565	25.1569	50.2665	90.7782	86.2332	155.732	78.2809	55.3728	1	1
Ctr	2021-05-24	1.5h	0.329869	5.4551	2.01765	14.7581	1.0554	7.71972	0.155757	13.6715	2	1
Ctr	2021-05-24	1.5h	4.08416	3.05101	48.4194	92.2495	87.5955	166.888	80.8064	52.4874	1	1
Ctr	2021-05-24	1.5h	4.37239	25.4251	66.488	98.9243	77.8031	115.759	76.9661	67.211	1	1
Ctr	2021-05-24	1.5h	5.73457	24.4081	65.9091	89.047	111.851	151.117	99.5996	74.0161	1	1
Ctr	2021-05-24	1.5h	6.19131	13.1286	58.0248	98.2341	126.867	214.782	124.627	59.0678	1	1
Ctr	2021-05-24	1.5h	2.49176	12.204	41.922	77.4043	54.5038	100.635	42.1883	54.1598	1	1
Ctr	2021-05-24	1.5h	7.55821	24.4081	70.8025	97.7847	125.823	173.773	123.036	72.4065	1	1
Ctr	2021-05-24	1.5h	6.78235	22.3741	70.8471	98.9585	125.418	175.182	124.111	71.5928	1	1
Ctr	2021-05-24	1.5h	0.146033	8.13602	9.29575	22.9205	1.69692	4.1841	0.388943	40.5565	2	1
Ctr	2021-05-24	1.5h	3.86063	16.272	42.556	78.1531	87.8166	161.273	68.6314	54.4522	1	1
Ctr	2021-05-24	1.5h	0.45876	9.15302	11.0402	35.0024	5.35078	16.9643	1.8729	31.5414	2	1
Ctr	2021-05-24	1.5h	1.92042	6.10201	21.1268	67.1352	15.7601	50.0813	10.5806	31.4691	2	1
Ctr	2021-05-24	1.5h	6.18672	16.272	76.0713	98.8923	113.978	148.171	112.716	76.9234	1	1
Ctr	2021-05-24	1.5h	5.36669	22.3299	61.9858	92.278	104.462	155.512	96.3956	67.1729	1	1
Ctr	2021-05-24	1.5h	5.45244	19.323	52.2865	66.9514	99.1273	126.93	66.3671	78.0961	1	1
Ctr	2021-05-24	1.5h	6.31138	30.5101	68.8399	96.8809	120.224	169.196	116.474	71.0562	1	1
Ctr	2021-05-24	1.5h	4.33495	20.3401	69.6561	92.3443	100.933	133.808	93.2055	75.4308	1	1
Ctr	2021-05-24	1.5h	3.00358	20.3401	67.6226	97.7338	70.0524	101.246	68.4649	69.1906	1	1
Ctr	2021-05-24	1.5h	5.15407	26.4421	49.2072	88.0389	82.6338	147.844	72.7499	55.8925	1	1
Ctr	2021-05-24	1.5h	4.29941	8.13602	53.3855	94.8732	82.3713	146.385	78.1483	56.2704	1	1
Ctr	2021-05-24	1.5h	6.29111	12.204	64.026	92.8154	127.072	184.211	117.943	68.982	1	1
Ctr	2021-05-24	1.5h	0.248211	6.10201	18.1601	63.9941	1.85323	6.53057	1.18596	28.3778	2	1
Ctr	2021-05-24	1.5h	6.42076	25.4251	56.2686	77.0485	108.244	148.218	83.4002	73.0301	1	1
Ctr	2021-05-24	1.5h	4.95973	20.3401	76.4749	99.0804	103.628	134.26	102.675	77.1847	1	1
Ctr	2021-05-24	1.5h	3.37676	15.255	77.9921	98.4811	97.5207	123.14	96.0395	79.195	1	1
Ctr	2021-05-24	1.5h	7.96371	5.08501	64.7627	97.8178	117.486	177.452	114.923	66.2075	1	1
Ctr	2021-05-24	1.5h	7.56011	20.3401	67.1287	97.9863	115.774	168.993	113.443	68.5083	1	1
Ctr	2021-05-24	1.5h	3.30995	20.3401	11.3224	14.0748	69.561	86.471	9.7906	80.4443	1	1
Ctr	2021-05-24	1.5h	4.59755	6.10201	63.7507	95.5156	117.987	176.776	112.696	66.7437	1	1
Ctr	2021-05-24	1.5h	3.47133	23.3911	37.8872	72.325	78.8847	150.588	57.0534	52.3846	1	1
Ctr	2021-05-24	1.5h	5.47737	6.42899	69.081	97.103	80.3713	112.973	78.0429	71.142	1	1
Ctr	2021-05-24	1.5h	3.2153	24.4081	58.2009	99.3327	67.7402	115.614	67.2882	58.5919	1	1
Ctr	2021-05-24	1.5h	5.2634	8.13602	59.3252	97.7897	119.837	197.535	117.188	60.6661	1	1
Ctr	2021-05-24	1.5h	0.917369	9.15302	10.1277	31.4374	6.7739	21.027	2.12954	32.2153	2	1
Ctr	2021-05-24	1.5h	5.38879	10.9102	69.3622	98.3091	95.6772	135.606	94.0593	70.5553	1	1
Ctr	2021-05-24	1.5h	0.294808	7.11902	9.74054	36.3868	2.25971	8.44139	0.822238	26.7694	2	1
Ctr	2021-05-24	1.5h	9.0725	8.27675	79.3364	98.8946	122.309	152.461	120.957	80.2231	1	1
Ctr	2021-05-24	1.5h	0.872397	13.221	21.0588	70.0814	5.60287	18.6458	3.92657	30.049	2	1
Ctr	2021-05-24	1.5h	7.02959	28.0029	62.9778	98.7038	125.283	196.353	123.659	63.8048	1	1
Ctr	2021-05-24	1.5h	0.744223	7.11902	7.49336	21.9974	5.64485	16.5709	1.24172	34.0648	2	1
Ctr	2021-05-24	1.5h	3.51102	22.3741	54.0789	70.1239	83.9163	108.814	58.8454	77.1191	1	1
Ctr	2021-05-24	1.5h	4.08309	20.3401	53.77	95.37	74.2283	131.656	70.7916	56.3803	1	1
Ctr	2021-05-24	1.5h	0.155422	4.06801	24.0794	54.7266	1.81662	4.12874	0.994175	43.9994	2	1
Ctr	2021-05-24	1.5h	7.34158	20.3401	66.1037	99.3357	134.664	202.363	133.769	66.5458	1	1
Ctr	2021-05-24	1.5h	0.319714	6.25068	12.589	42.0357	2.2822	7.62048	0.959339	29.9483	2	1
Ctr	2021-05-24	1.5h	8.1239	20.6919	79.9744	98.0313	121.821	149.327	119.423	81.5805	1	1
Ctr	2021-05-24	1.5h	4.29563	21.3571	43.185	83.5614	92.5731	179.126	77.3555	51.6805	1	1
Ctr	2021-05-24	1.5h	7.98867	7.11902	30.7721	71.0743	80.4845	185.895	57.2038	43.2958	1	1
Ctr	2021-05-24	1.5h	1.464	9.15302	12.356	49.9573	4.51916	18.2716	2.25765	24.7332	2	1
Ctr	2021-05-24	1.5h	0.135402	13.221	15.4523	49.5888	1.17645	3.77543	0.583389	31.1608	2	1
Ctr	2021-05-24	1.5h	3.65253	4.06801	69.273	99.0176	86.0435	122.989	85.1982	69.9602	1	1
Ctr	2021-05-24	1.5h	8.08015	1.42857	50.6711	88.8118	113.044	198.133	100.396	57.0545	1	1
Ctr	2021-05-24	1.5h	4.40669	11.5785	70.5103	98.2396	98.6438	137.437	96.9073	71.7738	1	1
Ctr	2021-05-24	1.5h	2.67674	13.447	67.3922	98.4822	52.7499	77.0849	51.9492	68.4308	1	1
Ctr	2021-05-24	1.5h	8.19413	19.9992	66.768	94.8744	122.62	174.237	116.335	70.3752	1	1
Ctr	2021-05-24	1.5h	7.64972	2.2221	45.7444	91.4197	99.9116	199.672	91.3389	50.0378	1	1
Ctr	2021-05-24	1.5h	5.81387	5.26272	56.6924	96.1315	130.832	221.848	125.771	58.9738	1	1
Ctr	2021-05-24	1.5h	6.47095	10.5254	69.4546	97.5228	116.647	163.786	113.757	71.2188	1	1
Ctr	2021-05-24	1.5h	4.67697	8.42034	72.2427	96.1692	97.4365	129.707	93.704	75.1204	1	1
Ctr	2021-05-24	1.5h	6.71806	16.8407	53.5175	95.8891	114.828	205.741	110.107	55.8119	1	1
Ctr	2021-05-24	1.5h	6.22652	3.15763	49.691	95.6394	112.101	215.758	107.213	51.9567	1	1
Ctr	2021-05-24	1.5h	6.97229	21.0509	78.6703	98.4647	98.7389	123.583	97.2229	79.8969	1	1
Ctr	2021-05-24	1.5h	6.1186	27.8539	79.2268	99.4874	120.371	151.153	119.754	79.6349	1	1
Ctr	2021-05-24	1.5h	3.56257	4.36321	18.5866	88.9412	39.5483	189.248	35.1748	20.8976	1	1
Ctr	2021-05-24	1.5h	3.83278	18.1109	43.3364	67.8334	75.4375	118.081	51.1719	63.8865	1	1
Ctr	2021-05-24	1.5h	6.55181	21.9216	78.9969	99.1443	125.92	158.035	124.843	79.6788	1	1
Ctr	2021-05-24	1.5h	4.16264	10.3837	30.8368	80.5438	53.3654	139.387	42.9825	38.2858	1	1
Ctr	2021-05-24	1.5h	4.36597	13.8449	23.7297	49.3209	79.979	166.232	39.4464	48.1129	1	1
Ctr	2021-05-24	1.5h	6.90385	21.6648	69.3818	98.8189	112.173	159.765	110.848	70.211	1	1
Ctr	2021-05-24	1.5h	0.913136	10.5873	24.1916	73.9549	5.12225	15.6589	3.78816	32.7113	2	1
Ctr	2021-05-24	1.5h	9.18965	15.3831	55.038	97.3946	130.277	230.537	126.883	56.5103	1	1
Ctr	2021-05-24	1.5h	4.07578	25.1971	77.0665	93.2627	96.2382	116.463	89.7543	82.6338	1	1
Ctr	2021-05-24	1.5h	4.8553	22.4985	59.9764	90.4152	84.9863	128.118	76.8406	66.3345	1	1
Ctr	2021-05-24	1.5h	8.34449	5.21691	66.8888	98.6521	133.893	197.474	132.088	67.8027	1	1
Ctr	2021-05-24	1.5h	4.14977	19.9957	67.9112	97.0634	66.717	95.3567	64.7578	69.9658	1	1
Ctr	2021-05-24	1.5h	6.03348	26.5123	68.629	98.974	103.445	149.184	102.383	69.3404	1	1
Ctr	2021-05-24	1.5h	6.65524	28.6351	84.6282	98.8692	71.5868	83.6333	70.7773	85.5961	1	1
Ctr	2021-05-24	1.5h	8.02304	16.7453	44.7457	93.6562	111.806	234.017	104.713	47.7766	1	1
Ctr	2021-05-24	1.5h	7.33918	3.52924	67.4937	99.0823	124.243	182.392	123.103	68.1188	1	1
Ctr	2021-05-24	1.5h	6.43556	6.10248	78.8086	98.1726	108.97	135.745	106.978	80.2755	1	1
Ctr	2021-05-24	1.5h	3.18279	19.3245	36.9193	71.1602	68.9213	132.843	49.0445	51.8819	1	1
Ctr	2021-05-24	1.5h	7.90504	21.6705	81.81	99.2784	111.523	135.336	110.718	82.4047	1	1
Ctr	2021-05-24	1.5h	0.688304	9.15371	15.6151	52.3304	2.38288	7.98566	1.24697	29.8395	2	1
Ctr	2021-05-24	1.5h	8.7369	20.6884	68.9604	97.0712	118.878	167.336	115.396	71.041	1	1
Ctr	2021-05-24	1.5h	3.63807	20.402	46.7966	82.6069	71.6537	126.485	59.1909	56.6497	1	1
Ctr	2021-05-24	1.5h	5.52738	29.4953	65.416	92.3533	98.9465	139.691	91.3804	70.8323	1	1
Ctr	2021-05-24	1.5h	5.72554	21.3587	43.9461	95.7869	86.3413	188.193	82.7036	45.879	1	1
Ctr	2021-05-24	1.5h	5.8914	9.47379	66.1268	95.3491	108.447	156.371	103.403	69.3523	1	1
Ctr	2021-05-24	1.5h	0.417581	16.2733	14.8787	44.509	4.01303	12.0048	1.78616	33.4285	2	1
Ctr	2021-05-24	1.5h	0.336894	9.15371	3.31657	10.6179	3.07781	9.85351	0.326798	31.2357	2	1
Ctr	2021-05-24	1.5h	8.43951	17.4197	75.6677	98.623	118.547	154.51	116.914	76.7241	1	1
Ctr	2021-05-24	1.5h	4.47208	25.2025	49.3863	88.3448	94.6744	169.358	83.6399	55.9018	1	1
Ctr	2021-05-24	1.5h	4.19011	11.1879	49.6001	91.3411	83.0915	153.017	75.8967	54.3021	1	1
Ctr	2021-05-24	1.5h	9.1795	3.15793	62.1645	98.9322	118.692	188.894	117.425	62.8354	1	1
Ctr	2021-05-24	1.5h	0.349481	5.80657	1.55743	7.90609	2.13326	10.8292	0.168658	19.6992	2	1
Ctr	2021-05-24	1.5h	8.59504	4.06832	70.5844	98.669	126.204	176.419	124.524	71.5365	1	1
Ctr	2021-05-24	1.5h	0.730029	5.0854	21.8225	93.9888	5.79404	24.9547	5.44576	23.2182	2	1
Ctr	2021-05-24	1.5h	0.437307	6.10248	7.88639	34.8517	2.16185	9.5537	0.753442	22.6284	2	1
Ctr	2021-05-24	1.5h	0.199391	7.11955	17.6505	61.4847	1.24083	4.32237	0.76292	28.7072	2	1
Ctr	2021-05-24	1.5h	0.683874	14.2391	29.3539	91.7602	5.94763	18.5923	5.45756	31.9898	2	1
Ctr	2021-05-24	1.5h	7.04679	27.4611	58.9716	95.8326	119.843	194.752	114.848	61.536	1	1
Ctr	2021-05-24	1.5h	7.60691	20.3416	71.7691	98.8885	118.267	162.957	116.953	72.5758	1	1
Ctr	2021-05-24	1.5h	7.30933	25.427	65.3899	99.2477	125.9	191.089	124.953	65.8855	1	1
Ctr	2021-05-24	1.5h	6.46181	17.8949	73.3648	97.4705	112.948	150.06	110.091	75.2687	1	1
Ctr	2021-05-24	1.5h	1.04574	4.06832	4.76957	37.5378	6.31044	49.6649	2.3688	12.706	2	1
Ctr	2021-05-24	1.5h	6.21389	17.2903	78.1306	98.8357	122.277	154.681	120.853	79.0511	1	1
Ctr	2021-05-24	1.5h	8.06182	26.4441	65.4805	96.5672	120.996	178.439	116.842	67.8082	1	1
Ctr	2021-05-24	1.5h	0.81095	10.1708	43.2676	61.9	11.1601	15.966	6.90811	69.8992	2	1
Ctr	2021-05-24	1.5h	4.13979	26.4441	56.658	86.0625	70.0903	106.466	60.3214	65.8336	1	1
Ctr	2021-05-24	1.5h	6.3105	30.7354	67.5905	93.8926	114.163	158.588	107.191	71.9871	1	1
Ctr	2021-05-24	1.5h	3.48874	19.3245	45.8521	82.435	81.3566	146.266	67.0663	55.6222	1	1
Ctr	2021-05-24	1.5h	0.557538	9.15371	9.33678	26.1085	3.95182	11.0505	1.03176	35.7615	2	1
Ctr	2021-05-24	1.5h	4.83527	23.3928	58.3206	63.5932	92.1624	100.495	58.609	91.7089	1	1
Ctr	2021-05-24	1.5h	0.218749	11.7647	52.5924	92.8474	1.89837	3.3514	1.76258	56.6439	2	1
Ctr	2021-05-24	1.5h	2.31615	5.0854	9.1562	40.5884	7.37503	32.6927	2.99341	22.5587	2	1
Ctr	2021-05-24	1.5h	0.246364	5.0854	14.3728	52.0574	1.50702	5.45833	0.784517	27.6096	2	1
Ctr	2021-05-24	1.5h	5.98921	19.3245	62.1413	97.326	125.747	196.945	122.384	63.8486	1	1
Ctr	2021-05-24	1.5h	3.78668	7.11955	66.5739	98.0567	62.4443	91.9742	61.2308	67.8933	1	1
Ctr	2021-05-24	1.5h	1.22039	8.13663	21.9803	69.2335	7.75095	24.4139	5.36626	31.748	2	1
Ctr	2021-05-24	1.5h	4.42551	7.11955	64.2384	97.9072	92.7514	141.364	90.8102	65.6116	1	1
Ctr	2021-05-24	1.5h	7.73048	18.3074	71.5866	98.0669	115.41	158.101	113.179	72.9978	1	1
Ctr	2021-05-24	1.5h	6.33193	26.4441	85.648	99.2265	114.445	132.589	113.56	86.3156	1	1
Ctr	2021-05-24	1.5h	2.67052	22.3757	62.4989	92.0815	55.5081	81.7817	51.1126	67.8734	1	1
Ctr	2021-05-24	1.5h	0.838174	4.06832	12.201	35.2392	6.62995	19.1487	2.33634	34.6235	2	1
Ctr	2021-05-24	1.5h	6.0163	21.3587	77.3153	98.6421	108.322	138.202	106.851	78.3797	1	1
Ctr	2021-05-24	1.5h	5.26065	21.3587	56.507	96.4687	107.825	184.079	104.018	58.5755	1	1
Ctr	2021-05-24	1.5h	5.56523	14.2391	86.1964	98.9295	112.899	129.576	111.69	87.1291	1	1
Ctr	2021-05-24	1.5h	0.16722	6.10248	15.5946	56.3357	1.27438	4.6037	0.717929	27.6816	2	1
Ctr	2021-05-24	1.5h	6.02733	24.2123	52.4827	98.3608	107.402	201.289	105.642	53.3573	1	1
Ctr	2021-05-24	1.5h	6.4391	26.3177	62.1739	97.9451	128.895	203.053	126.246	63.4783	1	1
Ctr	2021-05-24	1.5h	4.59565	17.896	9.75059	15.1722	94.7683	147.462	14.3785	64.2661	1	1
Ctr	2021-05-24	1.5h	6.25806	13.5463	43.4137	78.3913	106.378	192.085	83.3912	55.3808	1	1
Ctr	2021-05-24	1.5h	3.82598	13.9294	57.0047	94.7495	84.6573	140.712	80.2124	60.1636	1	1
Ctr	2021-05-24	1.5h	5.48625	16.0724	47.9033	95.819	89.5701	179.163	85.8252	49.9936	1	1
Ctr	2021-05-24	1.5h	7.98676	18.2154	77.0729	99.2026	117.495	151.231	116.558	77.6925	1	1
Ctr	2021-05-24	1.5h	5.07718	27.2729	74.2224	98.0269	92.8984	122.693	91.0654	75.7163	1	1
Ctr	2021-05-24	1.5h	8.37417	6.54551	77.8786	98.464	133.663	168.994	131.61	79.0935	1	1
Ctr	2021-05-24	1.5h	1.01276	6.66702	18.2474	78.0831	4.92116	21.0583	3.84259	23.3692	2	1
Ctr	2021-05-24	1.5h	3.68463	20.0011	46.9861	89.8989	74.8046	143.124	67.2485	52.2655	1	1
Ctr	2021-05-24	1.5h	5.12728	22.2234	63.4453	98.0114	105.431	162.872	103.334	64.7326	1	1
Ctr	2021-05-24	1.5h	0.200955	9.05645	17.0188	56.7387	1.57708	5.25781	0.894813	29.995	2	1
Ctr	2021-05-24	1.5h	4.83461	16.1549	65.6865	97.38	70.2835	104.195	68.4421	67.4538	1	1
Ctr	2021-05-24	1.5h	3.83232	28.6337	64.1217	99.1768	74.5095	115.244	73.8962	64.654	1	1
Ctr	2021-05-24	1.5h	7.11133	17.3351	77.5968	99.1701	88.4541	113.046	87.72	78.2462	1	1
Ctr	2021-05-24	1.5h	5.09649	4.7369	73.3327	97.5216	95.1503	126.536	92.7921	75.1963	1	1
Ctr	2021-05-24	1.5h	4.14335	20.0022	62.117	97.5659	86.8369	136.393	84.7232	63.6667	1	1
Ctr	2021-05-24	1.5h	4.5804	29.1438	68.1105	98.86	106.91	155.177	105.692	68.8959	1	1
Ctr	2021-05-24	1.5h	5.4558	33.5362	65.4922	95.592	112.56	164.291	107.598	68.5122	1	1
Ctr	2021-05-24	1.5h	0.104347	7.11715	21.8854	65.5403	1.10424	3.30686	0.723721	33.3924	2	1
Ctr	2021-05-24	1.5h	0.363717	15.251	28.5852	75.3645	5.34716	14.0977	4.02986	37.9293	2	1
Ctr	2021-05-24	1.5h	7.87964	15.8762	66.2162	95.5242	108.03	155.846	103.195	69.3188	1	1
Ctr	2021-05-24	1.5h	4.34345	5.71251	59.8905	98.7043	87.2344	143.769	86.1041	60.6766	1	1
Ctr	2021-05-24	1.5h	7.17901	19.4966	58.1463	93.665	80.2884	129.333	75.2021	62.079	1	1
Ctr	2021-05-24	1.5h	5.57395	9.47307	69.3484	97.534	84.5375	118.897	82.4529	71.1017	1	1
Ctr	2021-05-24	1.5h	6.0537	8.13389	72.1773	96.7831	113.66	152.408	110.004	74.5763	1	1
Ctr	2021-05-24	1.5h	5.12195	14.2343	40.7986	55.8771	101.634	139.196	56.7901	73.015	1	1
Ctr	2021-05-24	1.5h	3.64163	28.4686	75.0783	93.6337	57.0954	71.2064	53.4605	80.183	1	1
Ctr	2021-05-24	1.5h	2.8845	19.318	47.8431	96.556	37.0716	74.8173	35.7949	49.5496	1	1
Ctr	2021-05-24	1.5h	0.186499	5.08368	17.2871	62.0704	1.35736	4.87368	0.842518	27.8508	2	1
Ctr	2021-05-24	1.5h	4.04871	22.3682	74.628	99.1224	77.0294	102.312	76.3533	75.2887	1	1
Ctr	2021-05-24	1.5h	0.142328	7.11715	3.18569	12.6173	0.925863	3.66699	0.116819	25.2486	2	1
Ctr	2021-05-24	1.5h	3.55271	26.4351	82.6537	95.3177	76.2229	87.9016	72.654	86.7139	1	1
Ctr	2021-05-24	1.5h	6.1601	13.2176	65.1676	92.0121	105.857	149.463	97.4016	70.8251	1	1
Ctr	2021-05-24	1.5h	5.23918	17.2845	65.0788	81.0519	92.363	115.033	74.862	80.2927	1	1
Ctr	2021-05-24	1.5h	3.17219	18.3012	70.4812	87.3777	67.3547	83.5017	58.853	80.6627	1	1
Ctr	2021-05-24	1.5h	6.51968	13.2176	36.9756	68.8017	90.8814	169.106	62.5279	53.7423	1	1
Ctr	2021-05-24	1.5h	7.51297	26.6484	72.7164	98.3819	115.104	155.731	113.242	73.9123	1	1
Ctr	2021-05-24	1.5h	8.28715	26.4351	83.6667	95.8421	135.706	155.454	130.064	87.2964	1	1
Ctr	2021-05-24	1.5h	0.513969	20.3347	20.3583	38.0583	4.812	8.99564	1.83136	53.4925	2	1
Ctr	2021-05-24	1.5h	5.94101	22.9323	79.3016	99.2075	103.089	128.966	102.272	79.935	1	1
Ctr	2021-05-24	1.5h	3.20429	6.10042	61.5445	97.0754	77.6891	122.541	75.417	63.3986	1	1
Ctr	2021-05-24	1.5h	4.46975	20.3347	52.3409	83.5809	78.0918	124.701	65.2698	62.623	1	1
Ctr	2021-05-24	1.5h	4.93564	27.3904	58.1089	96.0968	94.7463	156.685	91.0481	60.4691	1	1
Ctr	2021-05-24	1.5h	3.60034	16.2678	53.7997	67.92	61.9985	78.2706	42.1094	79.2104	1	1
Ctr	2021-05-24	1.5h	0.470501	11.1841	25.3935	65.6924	4.37499	11.318	2.87403	38.6551	2	1
Ctr	2021-05-24	1.5h	0.272772	13.0431	33.996	69.4793	2.74837	5.61699	1.90955	48.9296	2	1
Ctr	2021-05-24	1.5h	7.03741	15.7885	37.1315	61.5751	122.843	203.711	75.6407	60.3027	1	1
Ctr	2021-05-24	1.5h	5.57667	17.4495	62.2129	88.9372	103.864	148.48	92.3736	69.9515	1	1
Ctr	2021-05-24	1.5h	5.01258	4.06694	66.0973	99.2145	92.0682	138.198	91.345	66.6206	1	1
Ctr	2021-05-24	1.5h	8.24809	6.10042	77.4621	95.068	111.471	136.806	105.973	81.4807	1	1
Ctr	2021-05-24	1.5h	7.2273	27.6818	78.8523	98.9264	127.737	160.256	126.365	79.708	1	1
Ctr	2021-05-24	1.5h	5.01602	27.4519	72.0933	98.6242	104.991	143.629	103.547	73.099	1	1
Ctr	2021-05-24	1.5h	7.59132	10.1674	76.3492	98.3972	123.296	158.901	121.32	77.5928	1	1
Ctr	2021-05-24	1.5h	6.26379	22.3682	70.4772	99.1989	115.959	163.216	115.03	71.0464	1	1
Ctr	2021-05-24	1.5h	5.97623	22.3682	34.9007	59.2907	96.6641	164.217	57.3128	58.8637	1	1
Ctr	2021-05-24	1.5h	4.24933	16.2678	40.0613	64.597	97.0287	156.454	62.6777	62.0172	1	1
Ctr	2021-05-24	1.5h	3.96132	22.3682	51.5729	97.8695	70.4249	133.645	68.9246	52.6955	1	1
Ctr	2021-05-24	1.5h	4.02649	26.4351	68.9278	98.7729	91.08	130.517	89.9624	69.7841	1	1
Ctr	2021-05-24	1.5h	4.34283	7.82584	69.2128	96.223	84.3805	117.31	81.1935	71.9295	1	1
Ctr	2021-05-24	1.5h	6.74154	13.2176	81.6708	99.5053	113.585	138.389	113.024	82.0768	1	1
Ctr	2021-05-24	1.5h	11.2171	21.5073	65.1461	97.5887	119.635	179.212	116.75	66.7558	1	1
Ctr	2021-05-24	1.5h	6.98858	22.3682	69.3247	98.4375	132.512	188.16	130.441	70.4251	1	1
Ctr	2021-05-24	1.5h	7.11446	8.13389	66.8186	88.7793	119.32	158.536	105.932	75.2638	1	1
Ctr	2021-05-24	1.5h	7.92354	3.05021	57.5952	98.7576	121.932	209.075	120.417	58.3197	1	1
Ctr	2021-05-24	1.5h	0.291133	8.13389	2.9187	10.1105	2.64289	9.15511	0.26721	28.8679	2	1
Ctr	2021-05-24	1.5h	6.0063	9.15062	56.6752	89.2527	106.461	167.655	95.019	63.4997	1	1
Ctr	2021-05-24	1.5h	6.01809	24.4017	63.7955	99.1422	121.464	188.763	120.422	64.3474	1	1
Ctr	2021-05-24	1.5h	5.10112	20.3347	71.8099	96.2369	97.9378	131.253	94.2523	74.6178	1	1
Ctr	2021-05-24	1.5h	7.9389	9.15062	67.1422	97.5719	131.012	190.388	127.831	68.8131	1	1
Ctr	2021-05-24	1.5h	4.72512	23.3849	73.9026	98.9533	86.3844	115.666	85.4803	74.6842	1	1
Ctr	2021-05-24	1.5h	4.43006	31.9897	53.2678	94.6086	82.9482	147.324	78.4762	56.3033	1	1
Ctr	2021-05-24	1.5h	0.169369	9.15062	15.6751	41.0137	1.72082	4.50251	0.705771	38.219	2	1
Ctr	2021-05-24	1.5h	3.92503	21.3515	15.3795	26.1195	74.3666	126.299	19.4242	58.8812	1	1
Ctr	2021-05-24	1.5h	6.97399	30.5021	80.2884	98.1861	118.276	144.642	116.13	81.7716	1	1
Ctr	2021-05-24	1.5h	6.02234	16.7435	76.4545	97.5981	94.0972	120.12	91.837	78.3361	1	1
Ctr	2021-05-24	1.5h	9.68852	17.2845	71.7417	99.3989	127.519	176.679	126.753	72.1756	1	1
Ctr	2021-05-24	1.5h	0.236527	8.13389	13.5727	37.642	2.0207	5.60414	0.760633	36.0573	2	1
Ctr	2021-05-24	1.5h	6.64981	3.99871	70.3797	98.9713	120.828	169.914	119.585	71.1113	1	1
Ctr	2021-05-24	1.5h	0.550893	4.06694	17.3349	76.3277	4.28471	18.8661	3.27042	22.7112	2	1
Ctr	2021-05-24	1.5h	4.82815	20.3347	49.7245	83.8413	85.3078	143.839	71.5231	59.3079	1	1
Ctr	2021-05-24	1.5h	5.71735	18.6154	54.3415	94.6266	101.589	176.899	96.1298	57.4274	1	1
Ctr	2021-05-24	1.5h	10.904	16.547	82.1329	99.4896	120.815	146.346	120.198	82.5543	1	1
Ctr	2021-05-24	1.5h	9.34051	7.23933	78.135	97.6864	123.016	153.798	120.17	79.9855	1	1
Ctr	2021-05-24	1.5h	8.87678	17.7198	72.1019	98.1233	130.325	177.359	127.879	73.481	1	1
Ctr	2021-05-24	1.5h	6.33855	9.37632	64.1993	95.6322	122.812	182.943	117.448	67.1314	1	1
Ctr	2021-05-24	1.5h	8.78064	12.9443	72.1424	96.4837	130.121	174.024	125.545	74.7716	1	1
Ctr	2021-05-24	1.5h	5.77203	18.9491	79.0238	98.6902	103.562	129.335	102.205	80.0725	1	1
Ctr	2021-05-24	1.5h	5.52998	25.2655	68.1041	98.9101	108.689	157.853	107.504	68.8545	1	1
Ctr	2021-05-24	1.5h	11.3233	9.64351	75.9756	99.311	124.99	163.38	124.129	76.5027	1	1
Ctr	2021-05-24	1.5h	3.64355	23.0861	70.1743	95.4569	83.5386	113.636	79.7433	73.5141	1	1
Ctr	2021-05-24	1.5h	4.6403	26.3182	63.6655	98.8683	89.8932	139.598	88.8759	64.3943	1	1
Ctr	2021-05-24	1.5h	9.28822	24.6362	76.5709	98.8465	128.669	166.1	127.184	77.4645	1	1
Ctr	2021-05-24	1.5h	5.88663	19.2805	73.8722	97.7061	103.536	136.941	101.161	75.6065	1	1
Ctr	2021-05-24	1.5h	4.95893	22.4939	75.4987	98.2464	117.435	152.817	115.375	76.8463	1	1
Ctr	2021-05-24	1.5h	6.9658	14.9959	68.5685	95.9679	115.342	161.432	110.691	71.4494	1	1
Ctr	2021-05-24	1.5h	4.72566	11.4271	65.301	96.2436	83.7703	123.464	80.6235	67.8497	1	1
Ctr	2021-05-24	1.5h	6.54978	13.333	59.2751	94.4686	116.847	186.222	110.383	62.7459	1	1
Ctr	2021-05-24	1.5h	9.61488	29.9992	63.9277	94.3776	123.065	181.684	116.146	67.7361	1	1
Ctr	2021-05-24	1.5h	6.49511	16.9758	63.8125	96.9925	116.301	176.774	112.804	65.7912	1	1
Ctr	2021-05-24	1.5h	4.66697	25.8766	52.9053	88.1301	99.6978	166.077	87.8637	60.0309	1	1
Ctr	2021-05-24	1.5h	4.97592	23.4163	73.1622	97.5106	80.9456	107.884	78.9305	75.03	1	1
Ctr	2021-05-24	1.5h	3.78176	30.6301	71.9795	99.1088	79.9902	110.139	79.2774	72.6267	1	1
Ctr	2021-05-24	1.5h	5.40959	12.7626	35.9091	75.0227	99.5211	207.923	74.6634	47.8643	1	1
Ctr	2021-05-24	1.5h	7.55524	16.9555	68.8325	96.6326	131.01	183.922	126.598	71.2312	1	1
Ctr	2021-05-24	1.5h	6.16377	5.45278	66.3803	98.3806	130.766	193.806	128.649	67.473	1	1
Ctr	2021-05-24	1.5h	6.93388	9.37218	65.1805	92.6678	125.247	178.064	116.063	70.3378	1	1
Ctr	2021-05-24	1.5h	3.80504	28.4719	67.4689	93.0618	79.1313	109.148	73.641	72.499	1	1
Ctr	2021-05-24	1.5h	4.33099	8.78034	50.5695	89.2239	83.2585	146.9	74.2865	56.677	1	1
Ctr	2021-05-24	1.5h	5.587	20.3371	83.3361	99.0705	97.4798	115.885	96.5738	84.1179	1	1
Ctr	2021-05-24	1.5h	8.26695	6.31507	65.6083	98.7414	115.556	173.913	114.101	66.4445	1	1
Ctr	2021-05-24	1.5h	0.11799	8.13484	31.5263	81.1862	1.11946	2.88283	0.908851	38.8321	2	1
Ctr	2021-05-24	1.5h	6.01214	25.4214	72.4906	96.1612	110.645	146.774	106.398	75.3845	1	1
Ctr	2021-05-24	1.5h	6.77107	19.3202	64.9372	96.3077	133.393	197.834	128.468	67.4268	1	1
Ctr	2021-05-24	1.5h	2.95433	18.3034	50.6265	89.8468	51.449	91.3066	46.2253	56.3475	1	1
Ctr	2021-05-24	1.5h	0.895486	7.11798	7.85536	40.3321	5.50087	28.2433	2.21862	19.4767	2	1
Ctr	2021-05-24	1.5h	8.56695	24.4045	55.9182	97.3508	106.109	184.73	103.298	57.4399	1	1
Ctr	2021-05-24	1.5h	1.09113	13.4477	29.8325	88.1651	10.9992	32.5064	9.69748	33.8371	2	1
Ctr	2021-05-24	1.5h	3.50047	15.2528	29.2242	58.2227	65.8567	131.205	38.3436	50.1937	1	1
Ctr	2021-05-24	1.5h	9.91676	20.3775	72.9032	98.6602	124.757	168.834	123.085	73.8932	1	1
Ctr	2021-05-24	1.5h	3.2812	19.3202	63.8001	84.4419	58.7605	77.7718	49.6185	75.555	1	1
Ctr	2021-05-24	1.5h	9.03969	13.2191	61.3885	96.0741	125.562	196.507	120.633	63.897	1	1
Ctr	2021-05-24	1.5h	5.77945	16.2697	74.6617	98.5571	118.192	156.02	116.487	75.7547	1	1
Ctr	2021-05-24	1.5h	2.65463	14.236	63.7278	87.7649	59.062	81.3392	51.8357	72.612	1	1
Ctr	2021-05-24	1.5h	3.31711	22.3708	54.4456	79.8822	62.6641	91.9403	50.0574	68.1573	1	1
Ctr	2021-05-24	1.5h	6.09248	20.3371	73.579	99.2942	122.731	165.624	121.865	74.102	1	1
Ctr	2021-05-24	1.5h	3.42092	16.2697	36.7805	52.3185	85.7067	121.914	44.8405	70.3011	1	1
Ctr	2021-05-24	1.5h	0.337518	5.08427	9.83771	41.2718	2.11878	8.88887	0.874461	23.8364	2	1
Ctr	2021-05-24	1.5h	4.28336	25.4214	55.5965	95.6164	73.1412	125.79	69.935	58.1453	1	1
Ctr	2021-05-24	1.5h	0.185437	3.05056	1.63467	6.30769	1.48595	5.73384	0.093729	25.9154	2	1
Ctr	2021-05-24	1.5h	10.1486	17.8362	68.7036	98.5207	110.325	158.206	108.693	69.7353	1	1
Ctr	2021-05-24	1.5h	6.26028	9.15169	64.6152	98.9929	115.859	177.501	114.693	65.2725	1	1
Ctr	2021-05-24	1.5h	3.64889	26.4382	70.6254	85.2049	70.6852	85.2772	60.2273	82.8888	1	1
Ctr	2021-05-24	1.5h	5.15815	17.2865	54.6487	88.9379	90.9526	148.021	80.8914	61.4459	1	1
Ctr	2021-05-24	1.5h	0.193179	12.2023	24.7226	82.4995	1.65236	5.51391	1.36319	29.967	2	1
Ctr	2021-05-24	1.5h	3.98649	11.1854	62.1622	86.3745	77.9514	108.314	67.3301	71.9683	1	1
Ctr	2021-05-24	1.5h	0.35342	10.1685	7.54363	35.2231	1.8709	8.73569	0.658988	21.4167	2	1
Ctr	2021-05-24	1.5h	4.16572	20.3371	54.3991	89.0903	87.5242	143.34	77.9756	61.0606	1	1
Ctr	2021-05-24	1.5h	6.28554	18.3034	68.8529	96.4512	114.361	160.2	110.303	71.3862	1	1
Ctr	2021-05-24	1.5h	3.21669	22.4887	67.6787	95.45	81.5403	115	77.8302	70.9049	1	1
Ctr	2021-05-24	1.5h	5.31474	15.998	66.6013	97.6299	112.585	165.037	109.917	68.2181	1	1
Ctr	2021-05-24	1.5h	6.26472	20.3371	75.4661	98.4132	94.3604	123.053	92.8631	76.6829	1	1
Ctr	2021-05-24	1.5h	6.9848	9.15169	63.0917	98.7875	119.913	187.757	118.459	63.8661	1	1
Ctr	2021-05-24	1.5h	5.1207	22.3708	76.0701	98.5791	122.039	158.15	120.305	77.1666	1	1
Ctr	2021-05-24	1.5h	5.8895	23.3877	83.6444	99.3502	112.699	133.86	111.967	84.1915	1	1
Ctr	2021-05-24	1.5h	5.75975	7.11798	81.0302	96.9561	106.26	127.145	103.026	83.5742	1	1
Ctr	2021-05-24	1.5h	4.11516	27.4551	57.484	98.5034	90.7968	155.588	89.4379	58.3574	1	1
Ctr	2021-05-24	1.5h	6.15339	24.8266	82.0359	99.4605	91.6235	111.084	91.1291	82.4809	1	1
Ctr	2021-05-24	1.5h	4.28052	22.3708	41.5497	71.7747	86.8659	150.056	62.3477	57.8891	1	1
Ctr	2021-05-24	1.5h	7.25915	25.4214	81.0215	99.0222	142.93	174.685	141.532	81.8215	1	1
Ctr	2021-05-24	1.5h	7.49474	28.4719	69.883	98.6943	128.144	180.975	126.471	70.8076	1	1
Ctr	2021-05-24	1.5h	6.15665	25.4214	77.6187	98.0811	121.231	153.191	118.905	79.1373	1	1
Ctr	2021-05-24	1.5h	5.88373	24.4045	71.9527	98.2122	119.664	163.336	117.525	73.2625	1	1
Ctr	2021-05-24	1.5h	6.12765	21.3539	57.9244	97.6505	94.7098	159.664	92.4846	59.3181	1	1
Ctr	2021-05-24	1.5h	0.167036	8.13484	12.4352	34.8711	1.67213	4.68906	0.583092	35.6604	2	1
Ctr	2021-05-24	1.5h	5.9303	16.4917	75.2738	99.0928	122.826	161.691	121.711	75.963	1	1
Ctr	2021-05-24	1.5h	0.286945	7.11798	2.52559	13.532	1.90994	10.2334	0.258453	18.6638	2	1
Ctr	2021-05-24	1.5h	0.231817	7.11798	12.0679	31.0021	2.92647	7.51798	0.907266	38.9262	2	1
Ctr	2021-05-24	1.5h	7.22192	3.05056	68.9078	98.5257	123.329	176.339	121.511	69.9389	1	1
Ctr	2021-05-24	1.5h	7.59869	9.15169	66.6341	95.6628	123.26	176.957	117.914	69.6552	1	1
Ctr	2021-05-24	1.5h	4.86549	18.3034	58.193	95.0349	83.9774	137.143	79.8079	61.2334	1	1
Ctr	2021-05-24	1.5h	5.57809	28.1625	76.4761	97.5222	109.651	139.827	106.934	78.4192	1	1
Ctr	2021-05-24	1.5h	9.76489	19.3202	79.0767	98.9569	99.5357	124.559	98.4974	79.9102	1	1
Ctr	2021-05-24	1.5h	6.74218	18.9461	70.8955	97.7127	101.264	139.569	98.9479	72.555	1	1
Ctr	2021-05-24	1.5h	9.4836	19.4114	82.8606	99.422	102.721	123.252	102.127	83.3423	1	1
Ctr	2021-05-24	1.5h	7.55482	22.4975	62.4477	97.6742	124.672	194.999	121.772	63.9347	1	1
Ctr	2021-05-24	1.5h	5.19496	28.4164	76.8139	99.1525	96.965	125.164	96.1432	77.4705	1	1
Ctr	2021-05-24	1.5h	8.91805	24.3731	67.8461	96.4495	133.908	190.363	129.154	70.3436	1	1
Ctr	2021-05-24	1.5h	5.26597	21.0492	45.6692	76.3867	99.4128	166.279	75.9381	59.7868	1	1
Ctr	2021-05-24	1.5h	6.95031	16.0697	72.3157	99.1815	107.099	146.888	106.223	72.9125	1	1
Ctr	2021-05-24	1.5h	7.15174	25.7115	73.5923	97.4675	132.301	175.223	128.951	75.5045	1	1
Ctr	2021-05-24	1.5h	8.42963	21.8151	74.3317	99.4345	142.55	190.691	141.744	74.7544	1	1
Ctr	2021-05-24	1.5h	9.61116	26.6634	78.872	96.9777	130.121	159.992	126.189	81.33	1	1
Ctr	2021-05-24	1.5h	6.54661	30.0058	83.7761	95.9554	115.158	131.899	110.5	87.3074	1	1
Ctr	2021-05-24	1.5h	5.11359	15.5982	51.5257	81.745	93.9272	149.014	76.7808	63.0323	1	1
Ctr	2021-05-24	1.5h	8.15151	14.3983	60.2282	84.283	132.109	184.873	111.345	71.4595	1	1
Ctr	2021-05-24	1.5h	7.3113	3.67283	69.316	97.6164	119.178	167.836	116.337	71.0086	1	1
Ctr	2021-05-24	1.5h	4.23548	26.9341	62.6	97.7573	86.0673	134.404	84.1371	64.0362	1	1
Ctr	2021-05-24	1.5h	7.62145	22.9358	78.5156	97.4595	117.34	145.651	114.359	80.5622	1	1
Ctr	2021-05-24	1.5h	0.592572	17.4971	39.104	85.527	4.95327	10.8336	4.23638	45.7212	2	1
Ctr	2021-05-24	1.5h	4.73533	28.1379	51.313	89.7789	90.1463	157.723	80.9324	57.1548	1	1
Ctr	2021-05-24	1.5h	8.53565	10.6658	54.2036	97.6634	106.231	191.406	103.749	55.5004	1	1
Ctr	2021-05-24	1.5h	10.4206	10.285	67.4763	94.1301	133.656	186.452	125.811	71.684	1	1
Ctr	2021-05-24	1.5h	3.02272	21.2899	62.5813	95.1756	60.8262	92.5064	57.8917	65.7535	1	1
Ctr	2021-05-24	1.5h	5.44527	18.3032	49.9765	70.6774	98.7411	139.641	69.7877	70.7107	1	1
Ctr	2021-05-24	1.5h	1.84772	14.3478	60.8944	96.9908	27.7732	44.2364	26.9375	62.7837	2	1
Ctr	2021-05-24	1.5h	2.61916	28.4717	58.659	98.9908	75.9701	128.204	75.2034	59.2571	1	1
Ctr	2021-05-24	1.5h	4.87906	8.13476	75.1802	97.5027	88.6185	114.931	86.4055	77.1057	1	1
Ctr	2021-05-24	1.5h	4.77468	18.3032	37.776	70.9111	81.9797	153.888	58.1328	53.2722	1	1
Ctr	2021-05-24	1.5h	4.70569	23.3874	68.63	97.9266	81.7749	116.683	80.0794	70.0831	1	1
Ctr	2021-05-24	1.5h	6.46654	12.4511	73.5274	95.2866	122.068	158.192	116.315	77.1644	1	1
Ctr	2021-05-24	1.5h	1.05572	8.13476	19.5424	68.45	3.55756	12.4609	2.43515	28.5498	2	1
Ctr	2021-05-24	1.5h	4.18953	22.3706	58.3452	97.3399	85.4665	142.587	83.1929	59.9397	1	1
Ctr	2021-05-24	1.5h	0.247111	7.11792	5.35447	16.7336	1.97476	6.17147	0.330449	31.9983	2	1
Ctr	2021-05-24	1.5h	5.17997	26.438	67.9309	85.6693	93.321	117.689	79.9474	79.2943	1	1
Ctr	2021-05-24	1.5h	4.68956	19.6542	56.7534	95.1963	88.4914	148.433	84.2406	59.6172	1	1
Ctr	2021-05-24	1.5h	5.32245	27.4548	73.5647	98.5074	88.5824	118.617	87.2603	74.6793	1	1
Ctr	2021-05-24	1.5h	6.57466	8.13476	64.901	98.9973	125.109	190.836	123.854	65.5583	1	1
Ctr	2021-05-24	1.5h	4.99622	14.1115	52.903	97.117	112.529	206.576	109.285	54.4734	1	1
Ctr	2021-05-24	1.5h	0.764948	4.06738	5.99577	32.5298	2.04708	11.1064	0.665912	18.4316	2	1
Ctr	2021-05-24	1.5h	6.60017	23.3874	62.4149	98.6936	137.131	216.839	135.34	63.2411	1	1
Ctr	2021-05-24	1.5h	5.02966	29.4885	80.4738	99.0007	93.9027	115.521	92.9643	81.2861	1	1
Ctr	2021-05-24	1.5h	9.06913	5.08423	51.0032	98.0741	129.968	249.915	127.465	52.0048	1	1
Ctr	2021-05-24	1.5h	4.20269	20.3369	61.9986	93.9926	70.5056	106.89	66.27	65.9612	1	1
Ctr	2021-05-24	1.5h	5.16251	5.08423	74.556	98.9624	91.946	122.045	90.9919	75.3377	1	1
Ctr	2021-05-24	1.5h	4.094	26.438	51.2587	88.1148	94.3299	162.155	83.1186	58.1726	1	1
Ctr	2021-05-24	1.5h	0.279905	13.219	24.5221	50.0148	2.71423	5.53589	1.35752	49.0296	2	1
Ctr	2021-05-24	1.5h	0.427434	14.2358	20.201	49.8319	2.72262	6.71616	1.35673	40.5383	2	1
Ctr	2021-05-24	1.5h	4.20116	16.2695	65.2666	93.2532	75.7439	108.223	70.6336	69.9885	1	1
Ctr	2021-05-24	1.5h	5.59897	17.2864	63.5307	98.8166	97.4654	151.599	96.312	64.2916	1	1
Ctr	2021-05-24	1.5h	7.49822	13.219	70.6893	95.2297	96.3214	129.76	91.7265	74.2304	1	1
Ctr	2021-05-24	1.5h	4.92762	33.5147	75.5054	98.0764	98.4244	127.847	96.5311	76.9862	1	1
Ctr	2021-05-24	1.5h	5.38968	16.2695	36.9908	57.8426	95.6885	149.628	55.3487	63.9507	1	1
Ctr	2021-05-24	1.5h	4.86817	19.3201	71.4333	83.8251	101.146	118.692	84.7855	85.2171	1	1
Ctr	2021-05-24	1.5h	5.55443	18.3032	39.2681	60.0626	112.699	172.378	67.6897	65.3786	1	1
Ctr	2021-05-24	1.5h	3.29521	26.438	84.5825	96.4168	66.0572	75.2996	63.6903	87.7259	1	1
Ctr	2021-05-24	1.5h	10.2866	26.438	76.2569	99.2139	121.893	158.589	120.935	76.8611	1	1
Ctr	2021-05-24	1.5h	3.20738	12.2021	58.5189	96.3409	76.2781	125.578	73.4871	60.7415	1	1
Ctr	2021-05-24	1.5h	6.19672	7.11792	76.1456	97.7998	116.97	150.234	114.397	77.8586	1	1
Ctr	2021-05-24	1.5h	4.73783	21.3538	74.1684	96.3794	88.4669	114.96	85.2639	76.9546	1	1
Ctr	2021-05-24	1.5h	6.2335	16.2695	84.3863	96.0222	109.795	124.935	105.428	87.882	1	1
Ctr	2021-05-24	1.5h	5.32659	22.3706	87.5342	98.4244	113.268	127.36	111.483	88.9355	1	1
Ctr	2021-05-24	1.5h	7.04885	9.13039	76.5914	97.6603	124.789	159.117	121.87	78.4264	1	1
Ctr	2021-05-24	1.5h	9.50859	16.2695	69.4991	98.7931	114.426	162.656	113.045	70.3482	1	1
Ctr	2021-05-24	1.5h	6.26513	10.1685	72.3023	99.4029	121.717	167.339	120.99	72.7366	1	1
Ctr	2021-05-24	1.5h	0.417839	3.05054	13.0738	71.4315	4.11727	22.4956	2.94103	18.3026	2	1
Ctr	2021-05-24	1.5h	9.30499	12.63	79.4454	99.3307	147.411	184.308	146.424	79.9807	1	1
Ctr	2021-05-24	1.5h	6.10904	12.2021	70.6815	98.5779	121.217	169.058	119.493	71.7012	1	1
Ctr	2021-05-24	1.5h	6.11724	22.3706	53.5817	96.9125	102.678	185.712	99.5078	55.2888	1	1
Ctr	2021-05-24	1.5h	4.39661	7.11792	65.1563	98.5314	87.7579	132.71	86.4691	66.1274	1	1
Ctr	2021-05-24	1.5h	6.04457	21.3538	53.7125	87.3097	110.547	179.695	96.5186	61.5196	1	1
Ctr	2021-05-24	1.5h	0.138227	5.08423	13.1446	43.9167	1.26689	4.23272	0.556376	29.9309	2	1
Ctr	2021-05-24	1.5h	0.206091	7.49921	21.2359	57.9348	1.42801	3.89583	0.827315	36.6549	2	1
Ctr	2021-05-24	1.5h	0.308981	8.13476	16.9836	73.5004	2.79361	12.0899	2.05331	23.1069	2	1
Ctr	2021-05-24	1.5h	10.2767	21.0524	74.2712	97.9376	135.488	178.661	132.694	75.8352	1	1
Ctr	2021-05-24	1.5h	6.57393	29.997	70.1055	97.1303	128.941	178.647	125.241	72.1768	1	1
Ctr	2021-05-24	1.5h	7.54166	8.42097	58.205	96.2978	121.92	201.711	117.406	60.4428	1	1
Ctr	2021-05-24	1.5h	0.646394	6.2065	5.1703	20.4997	3.67583	14.5743	0.753535	25.2213	2	1
Ctr	2021-05-24	1.5h	10.3621	17.5851	49.3844	66.0549	102.898	137.633	67.9691	74.7626	1	1
Ctr	2021-05-24	1.5h	6.45305	25.2627	74.5116	98.6625	118.266	156.598	116.684	75.5217	1	1
Ctr	2021-05-24	1.5h	5.38962	23.1575	77.5076	95.8518	99.979	123.642	95.8317	80.8619	1	1
Ctr	2021-05-24	1.5h	4.87465	27.2711	74.3316	98.5079	82.7771	109.7	81.542	75.4576	1	1
Ctr	2021-05-24	1.5h	6.451	18.8229	70.6399	98.2845	122.745	170.78	120.639	71.8729	1	1
Ctr	2021-05-24	1.5h	5.68879	3.59946	47.4458	97.7624	91.5122	188.562	89.4645	48.5317	1	1
Ctr	2021-05-24	1.5h	7.48912	10.7984	80.5223	98.923	123.514	151.739	122.184	81.399	1	1
Ctr	2021-05-24	1.5h	8.0534	26.2477	64.9811	95.0328	102.364	149.704	97.279	68.3775	1	1
Ctr	2021-05-24	1.5h	4.38403	28.0828	68.7501	93.5586	102.661	139.706	96.0478	73.4835	1	1
Ctr	2021-05-24	1.5h	6.45468	5.8533	72.7881	97.6294	126.235	169.316	123.242	74.5556	1	1
Ctr	2021-05-24	1.5h	7.55738	17.1426	63.239	99.0918	105.752	165.707	104.791	63.8186	1	1
Ctr	2021-05-24	1.5h	7.60711	21.6644	70.0914	99.3577	119.03	168.73	118.265	70.5445	1	1
Ctr	2021-05-24	1.5h	7.62355	18.7523	79.9997	99.5133	136.965	170.373	136.298	80.391	1	1
Ctr	2021-05-31	1.5h	0.164744	7.1178	10.2354	49.4943	1.0388	5.02321	0.514147	20.68	2	1
Ctr	2021-05-31	1.5h	4.22829	17.2861	61.1717	87.3143	83.6827	119.446	73.067	70.0592	1	1
Ctr	2021-05-31	1.5h	0.407043	4.06731	2.83236	13.9331	2.05931	10.1303	0.286926	20.3283	2	1
Ctr	2021-05-31	1.5h	4.99408	13.2188	65.5446	84.587	97.8622	126.294	82.7787	77.4878	1	1
Ctr	2021-05-31	1.5h	8.82248	19.1988	47.0026	96.7858	119.963	247.023	116.107	48.5635	1	1
Ctr	2021-05-31	1.5h	0.156031	7.1178	0.804603	3.82273	0.930645	4.42157	0.035576	21.0478	2	1
Ctr	2021-05-31	1.5h	7.35693	20.3366	71.5519	99.2203	129.124	179.055	128.117	72.1142	1	1
Ctr	2021-05-31	1.5h	0.175934	9.15146	11.021	59.6495	0.962826	5.21114	0.574321	18.4763	2	1
Ctr	2021-05-31	1.5h	0.266217	6.10097	14.7827	61.4642	1.46014	6.07106	0.897466	24.0509	2	1
Ctr	2021-05-31	1.5h	0.228767	3.05049	21.9348	72.6475	1.68727	5.58818	1.22576	30.1935	2	1
Ctr	2021-05-31	1.5h	0.287821	4.06731	8.06352	29.6934	1.65369	6.08962	0.491038	27.1559	2	1
Ctr	2021-05-31	1.5h	4.05543	4.06731	67.4052	95.5721	79.0118	112.029	75.5132	70.5282	1	1
Ctr	2021-05-31	1.5h	5.40928	21.3534	56.5398	70.8816	116.04	145.474	82.2507	79.7666	1	1
Ctr	2021-05-31	1.5h	6.29331	22.3702	66.3265	98.3871	112.689	167.16	110.871	67.4138	1	1
Ctr	2021-05-31	1.5h	1.97196	5.08414	78.5396	97.1281	44.0527	54.4789	42.7875	80.8619	1	1
Ctr	2021-05-31	1.5h	7.80137	8.13463	60.4473	79.271	113.129	148.359	89.6788	76.2539	1	1
Ctr	2021-05-31	1.5h	1.85898	11.1851	35.542	63.213	43.7945	77.8905	27.6838	56.2257	2	1
Ctr	2021-05-31	1.5h	0.147648	2.03366	1.70793	5.47442	1.63269	5.23325	0.08938	31.1984	2	1
Ctr	2021-05-31	1.5h	6.64788	24.4039	72.0515	96.987	109.642	147.587	106.339	74.2899	1	1
Ctr	2021-05-31	1.5h	4.46347	20.3366	51.8995	66.7132	79.7695	102.538	53.2168	77.7949	1	1
Ctr	2021-05-31	1.5h	8.51829	22.3702	93.5507	99.675	127.035	135.351	126.622	93.8558	1	1
Ctr	2021-05-31	1.5h	0.474469	9.15146	7.57558	34.8344	2.68031	12.3247	0.933671	21.7474	2	1
Ctr	2021-05-31	1.5h	4.47936	9.15146	72.9949	98.9197	92.5999	125.488	91.5995	73.792	1	1
Ctr	2021-05-31	1.5h	5.6374	18.3029	76.4919	98.2165	116.486	149.569	114.408	77.8809	1	1
Ctr	2021-05-31	1.5h	3.57822	21.3534	79.9494	89.6266	63.0664	70.7001	56.5243	89.2028	1	1
Ctr	2021-05-31	1.5h	6.63902	26.4375	87.2077	99.6276	128.58	146.892	128.101	87.5337	1	1
Ctr	2021-05-31	1.5h	3.96207	33.5553	73.52	98.9723	80.418	108.258	79.5916	74.2834	1	1
Ctr	2021-05-31	1.5h	4.3224	26.4375	93.8271	99.2593	89.5248	94.7078	88.8616	94.5273	1	1
Ctr	2021-05-31	1.5h	5.91587	18.6209	74.304	97.7676	107.738	141.76	105.333	76.0007	1	1
Ctr	2021-05-31	1.5h	5.08837	12.2019	80.6545	98.7209	105.258	128.835	103.911	81.6995	1	1
Ctr	2021-05-31	1.5h	4.90447	18.6209	82.9497	99.1181	117.734	140.683	116.696	83.6877	1	1
Ctr	2021-05-31	1.5h	4.46176	23.3871	62.8737	71.2642	88.6207	100.447	63.1548	88.2262	1	1
Ctr	2021-05-31	1.5h	6.13281	26.4375	89.6519	99.2375	118.189	130.826	117.288	90.3407	1	1
Ctr	2021-05-31	1.5h	5.24632	26.4375	79.2191	97.4701	107.038	131.698	104.33	81.2753	1	1
Ctr	2021-05-31	1.5h	0.920784	5.08414	31.2131	72.6239	3.73195	8.68318	2.71029	42.9791	2	1
Ctr	2021-05-31	1.5h	3.12954	21.3534	79.1444	87.7673	47.0262	52.1498	41.2736	90.1752	1	1
Ctr	2021-05-31	1.5h	6.048	18.3029	68.4367	98.2798	123.954	178.006	121.822	69.6346	1	1
Ctr	2021-05-31	1.5h	3.4208	22.3702	61.008	78.0164	68.002	86.9602	53.0527	78.199	1	1
Ctr	2021-05-31	1.5h	0.737635	14.2356	10.718	24.5412	6.53634	14.9664	1.6041	43.6734	2	1
Ctr	2021-05-31	1.5h	6.72317	8.13463	71.3036	98.5611	124.55	172.162	122.758	72.3445	1	1
Ctr	2021-05-31	1.5h	3.21335	28.4712	89.7324	98.2113	68.6048	75.0873	67.3777	91.3667	1	1
Ctr	2021-05-31	1.5h	4.84614	25.4207	86.7218	98.2083	99.6235	112.819	97.8386	88.3039	1	1
Ctr	2021-05-31	1.5h	5.37406	12.2019	86.6397	98.9267	97.1927	110.976	96.1496	87.5796	1	1
Ctr	2021-05-31	1.5h	4.66787	18.3029	61.9517	73.2254	73.6363	87.0363	53.9204	84.6041	1	1
Ctr	2021-05-31	1.5h	0.755948	8.13463	46.5095	94.4351	10.6139	21.551	10.0233	49.2502	2	1
Ctr	2021-05-31	1.5h	5.37672	24.4039	74.4518	96.8283	76.1773	99.0723	73.7611	76.8906	1	1
Ctr	2021-05-31	1.5h	5.56238	29.9963	88.5204	97.8912	108.136	119.584	105.856	90.4273	1	1
Ctr	2021-05-31	1.5h	5.27259	19.1495	74.948	98.9381	127.44	168.232	126.087	75.7524	1	1
Ctr	2021-05-31	1.5h	4.00241	7.1178	76.9462	97.8069	77.2342	98.173	75.5404	78.6716	1	1
Ctr	2021-05-31	1.5h	1.3928	23.3871	67.8954	94.3007	19.9446	27.7012	18.8079	71.9988	2	1
Ctr	2021-05-31	1.5h	0.172896	1.01683	10.0397	51.5645	1.1932	6.12834	0.615266	19.4701	2	1
Ctr	2021-05-31	1.5h	1.72328	29.488	77.0499	99.2436	38.2795	49.3057	37.9899	77.6371	1	1
Ctr	2021-05-31	1.5h	6.4562	20.6254	85.5641	96.5209	121.583	137.153	117.353	88.6483	1	1
Ctr	2021-05-31	1.5h	4.2401	21.3534	44.2869	56.0492	77.2557	97.7744	43.3012	79.0143	1	1
Ctr	2021-05-31	1.5h	8.81887	17.893	67.3019	97.6832	135.248	196.301	132.115	68.8981	1	1
Ctr	2021-05-31	1.5h	4.79041	14.4803	47.7044	92.3049	76.8096	148.622	70.899	51.6814	1	1
Ctr	2021-05-31	1.5h	5.99299	24.324	77.0143	98.3109	122.937	156.932	120.86	78.3375	1	1
Ctr	2021-05-31	1.5h	4.70405	13.9281	55.867	98.5529	106.927	188.627	105.38	56.6873	1	1
Ctr	2021-05-31	1.5h	7.13126	10.5246	55.085	94.0078	101.081	172.504	95.024	58.5962	1	1
Ctr	2021-05-31	1.5h	4.64749	25.259	82.0745	97.7766	99.4978	118.533	97.2855	83.9409	1	1
Ctr	2021-05-31	1.5h	6.30126	12.6295	79.1323	98.7015	122.948	153.352	121.351	80.1734	1	1
Ctr	2021-05-31	1.5h	5.9116	26.3115	48.6065	96.3315	97.8361	193.898	94.2471	50.4575	1	1
Ctr	2021-05-31	1.5h	8.21999	18.747	70.6059	97.0849	96.6868	132.947	93.8683	72.726	1	1
Ctr	2021-05-31	1.5h	5.97171	28.8416	86.4205	96.9596	82.5804	92.6511	80.0696	89.1305	1	1
Ctr	2021-05-31	1.5h	5.35314	27.9027	86.7436	98.0104	123.854	139.941	121.39	88.5044	1	1
Ctr	2021-05-31	1.5h	4.98009	6.81685	62.2456	98.4726	112.587	178.113	110.867	63.2111	1	1
Ctr	2021-05-31	1.5h	4.81141	16.213	72.8409	99.0211	73.8462	100.388	73.1233	73.561	1	1
Ctr	2021-05-31	1.5h	2.27006	14.9973	69.4037	98.4083	41.9157	59.4328	41.2485	70.5263	1	1
Ctr	2021-05-31	1.5h	6.94386	18.3281	73.0542	95.6474	128.122	167.747	122.546	76.3786	1	1
Ctr	2021-05-31	1.5h	7.79518	17.154	59.8506	91.4874	118.339	180.893	108.265	65.4195	1	1
Ctr	2021-05-31	1.5h	5.0325	18.7483	76.9503	86.6464	99.6102	112.161	86.3086	88.8097	1	1
Ctr	2021-05-31	1.5h	0.489368	18.7483	26.6951	81.6947	5.40418	16.5384	4.41493	32.6767	2	1
Ctr	2021-05-31	1.5h	0.170522	17.2875	24.6597	47.8305	2.02154	3.92103	0.966913	51.5564	2	1
Ctr	2021-05-31	1.5h	2.61315	14.5456	78.5924	94.3088	63.5347	76.2399	59.9188	83.3352	1	1
Ctr	2021-05-31	1.5h	6.44768	26.4398	75.7612	99.5538	115.806	152.174	115.289	76.1008	1	1
Ctr	2021-05-31	1.5h	7.23349	17.2875	63.3689	96.1106	119.163	180.732	114.528	65.9333	1	1
Ctr	2021-05-31	1.5h	3.2285	26.9993	78.8687	96.2049	75.9209	92.6091	73.0396	81.9799	1	1
Ctr	2021-05-31	1.5h	4.10408	24.4059	80.7406	93.9515	81.9023	95.3033	76.9485	85.9386	1	1
Ctr	2021-05-31	1.5h	4.68265	26.4398	64.6136	99.1567	86.6036	132.903	85.8732	65.1632	1	1
Ctr	2021-05-31	1.5h	5.98834	22.3721	52.3193	96.4789	94.0204	173.377	90.7098	54.2287	1	1
Ctr	2021-05-31	1.5h	5.87473	5.35687	65.8529	97.8546	102.525	152.348	100.325	67.2967	1	1
Ctr	2021-05-31	1.5h	4.67943	22.3721	69.7808	97.8315	118.457	166.075	115.888	71.3275	1	1
Ctr	2021-05-31	1.5h	4.07114	27.4567	61.0784	71.9305	71.0933	83.7248	51.1378	84.9131	1	1
Ctr	2021-05-31	1.5h	3.35405	18.3044	59.144	84.3705	68.1064	97.1556	57.4617	70.1003	1	1
Ctr	2021-05-31	1.5h	0.616651	7.11839	8.44776	29.6829	3.24371	11.3974	0.962825	28.46	2	1
Ctr	2021-05-31	1.5h	5.16252	24.2105	78.7281	91.6905	108.444	126.299	99.4329	85.8629	1	1
Ctr	2021-05-31	1.5h	2.50048	14.2368	58.5825	98.655	56.0156	94.3322	55.2622	59.3812	1	1
Ctr	2021-05-31	1.5h	3.3767	8.13531	62.0227	94.5183	73.7499	112.39	69.7071	65.6197	1	1
Ctr	2021-05-31	1.5h	5.3236	8.23572	75.8975	98.6789	121.524	158.001	119.919	76.9136	1	1
Ctr	2021-05-31	1.5h	4.66843	6.10148	83.1005	99.015	92.4588	110.166	91.5481	83.9271	1	1
Ctr	2021-05-31	1.5h	0.094907	7.11839	21.4421	68.5866	1.0766	3.4437	0.738402	31.2628	2	1
Ctr	2021-05-31	1.5h	4.19259	25.4228	73.009	99.1202	86.4718	117.398	85.711	73.657	1	1
Ctr	2021-05-31	1.5h	6.24531	13.2199	84.3162	98.8629	116.954	137.132	115.624	85.2859	1	1
Ctr	2021-05-31	1.5h	4.86122	19.3214	67.3445	98.9136	100.507	147.621	99.415	68.0842	1	1
Ctr	2021-05-31	1.5h	0.453605	8.42105	12.13	55.2131	3.17402	14.4475	1.75248	21.9694	2	1
Ctr	2021-05-31	1.5h	0.096105	10.1691	34.8125	87.1194	1.03833	2.59845	0.904586	39.9595	2	1
Ctr	2021-05-31	1.5h	4.58051	25.4228	93.9241	97.698	101.623	105.706	99.2835	96.1372	1	1
Ctr	2021-05-31	1.5h	2.06543	28.4736	88.0503	95.0482	50.3543	54.3562	47.8608	92.6375	1	1
Ctr	2021-05-31	1.5h	3.10585	16.2706	86.7487	98.3734	64.2757	72.8889	63.2302	88.183	1	1
Ctr	2021-05-31	1.5h	0.893721	7.11839	24.3756	69.9903	6.60022	18.9514	4.61952	34.8272	2	1
Ctr	2021-05-31	1.5h	3.14662	25.4228	65.0574	68.8268	62.575	66.2006	43.0684	94.5233	1	1
Ctr	2021-05-31	1.5h	2.78181	28.4736	82.4455	95.7735	52.5644	61.0619	50.3427	86.0838	1	1
Ctr	2021-05-31	1.5h	5.11448	24.4059	89.3048	92.8857	92.7675	96.4872	86.1678	96.1448	1	1
Ctr	2021-05-31	1.5h	4.70737	15.2537	85.5123	99.2123	121.458	140.917	120.502	86.1912	1	1
Ctr	2021-05-31	1.5h	6.12815	27.4567	90.8257	99.4525	110.162	120.625	109.559	91.3257	1	1
Ctr	2021-05-31	1.5h	0.245729	11.9995	35.7127	67.121	1.81357	3.40856	1.21729	53.2064	2	1
Ctr	2021-05-31	1.5h	0.128027	5.08457	13.6737	55.0529	0.848997	3.41823	0.467398	24.8373	2	1
Ctr	2021-05-31	1.5h	0.295094	2.03383	3.00329	23.9907	1.49135	11.9131	0.357786	12.5186	2	1
Ctr	2021-05-31	1.5h	0.092727	7.11839	4.91733	16.6407	0.949011	3.21154	0.157922	29.55	2	1
Ctr	2021-05-31	1.5h	5.59681	20.3383	77.5728	98.7841	111.931	142.537	110.57	78.5276	1	1
Ctr	2021-05-31	1.5h	0.729099	5.08457	2.49349	10.5667	4.74153	20.0933	0.501024	23.5976	2	1
Ctr	2021-05-31	1.5h	5.32267	18.3044	70.7694	84.1148	101.971	121.2	85.7724	84.1343	1	1
Ctr	2021-05-31	1.5h	7.42543	29.4905	86.0302	98.7891	125.527	144.144	124.007	87.0847	1	1
Ctr	2021-05-31	1.5h	0.13278	11.186	16.0704	51.756	1.04402	3.36235	0.540344	31.0503	2	1
Ctr	2021-05-31	1.5h	7.98278	6.10148	20.7024	60.3079	50.5696	147.314	30.4974	34.3278	1	1
Ctr	2021-05-31	1.5h	4.40571	27.4567	83.4545	95.5348	86.4723	98.9895	82.6112	87.3551	1	1
Ctr	2021-05-31	1.5h	0.750525	3.05074	27.4736	86.0434	6.05559	18.9652	5.21044	31.93	2	1
Ctr	2021-05-31	1.5h	3.61098	31.5243	86.8009	97.5698	74.7072	83.9758	72.8917	88.9629	1	1
Ctr	2021-05-31	1.5h	4.74268	15.2537	54.8965	83.4633	89.1597	135.556	74.4157	65.7733	1	1
Ctr	2021-05-31	1.5h	6.36551	11.186	75.1237	98.4984	111.468	146.151	109.794	76.2689	1	1
Ctr	2021-05-31	1.5h	0.387547	3.05074	18.2616	77.3118	1.95398	8.27229	1.51066	23.6208	2	1
Ctr	2021-05-31	1.5h	5.88885	27.4567	69.8861	96.695	123.126	170.358	119.057	72.2747	1	1
Ctr	2021-05-31	1.5h	6.11867	15.2537	53.1791	95.1723	95.8259	171.495	91.1997	55.8767	1	1
Ctr	2021-05-31	1.5h	0.146152	7.11839	21.412	51.916	1.45742	3.53369	0.756635	41.2436	2	1
Ctr	2021-05-31	1.5h	4.70551	16.2706	36.8021	60.4896	87.3474	143.568	52.8361	60.8404	1	1
Ctr	2021-05-31	1.5h	4.29411	25.4228	77.6104	96.9555	103.986	129.905	100.82	80.0475	1	1
Ctr	2021-05-31	1.5h	5.12371	23.389	65.3296	80.7813	96.8579	119.767	78.2431	80.8722	1	1
Ctr	2021-05-31	1.5h	6.30168	5.21751	77.1197	99.3723	124.385	160.275	123.604	77.6068	1	1
Ctr	2021-05-31	1.5h	3.57614	19.3214	71.9644	98.1251	55.8137	76.1033	54.7673	73.3394	1	1
Ctr	2021-05-31	1.5h	4.33031	21.3552	68.415	73.9004	89.02	96.1576	65.7862	92.5772	1	1
Ctr	2021-05-31	1.5h	4.02929	17.8724	65.8934	77.5172	80.4546	94.6471	62.3662	85.0048	1	1
Ctr	2021-05-31	1.5h	5.53842	24.8267	83.2765	99.1906	115.734	137.85	114.797	83.9561	1	1
Ctr	2021-05-31	1.5h	0.333833	16.3636	11.4673	32.3818	2.55531	7.21579	0.827456	35.4128	2	1
Ctr	2021-05-31	1.5h	8.22537	3.10315	38.4068	95.71	117.231	292.14	112.202	40.1283	1	1
Ctr	2021-05-31	1.5h	6.59208	15.7878	48.7024	65.2598	100.224	134.298	65.4061	74.6285	1	1
Ctr	2021-05-31	1.5h	9.81455	5.99858	46.4526	96.7496	116.449	242.536	112.664	48.0133	1	1
Ctr	2021-05-31	1.5h	8.68723	9.8173	57.965	96.2732	138.592	230.186	133.427	60.2088	1	1
Ctr	2021-05-31	1.5h	5.28687	11.3198	87.8665	99.6768	100.84	114.394	100.514	88.1514	1	1
Ctr	2021-05-31	1.5h	5.5185	3.39595	59.1566	98.0836	120.867	200.401	118.55	60.3124	1	1
Ctr	2021-05-31	1.5h	5.99306	19.9988	78.7178	99.3518	107.775	136.026	107.077	79.2314	1	1
Ctr	2021-05-31	1.5h	6.80843	10.5876	70.8036	96.6224	114.791	156.65	110.914	73.2787	1	1
Ctr	2021-05-31	1.5h	4.94291	27.4946	68.657	94.2194	94.078	129.105	88.6397	72.8693	1	1
Ctr	2021-05-31	1.5h	0.168321	7.82554	25.6025	70.2115	1.40956	3.86553	0.989672	36.4648	2	1
Ctr	2021-05-31	1.5h	4.09608	6.66533	46.7823	94.9386	71.09	144.268	67.4918	49.2764	1	1
Ctr	2021-05-31	1.5h	7.20306	27.8027	91.2179	99.5225	126.25	137.743	125.647	91.6556	1	1
Ctr	2021-05-31	1.5h	8.09119	25.4984	69.2853	98.9809	105.249	150.359	104.177	69.9987	1	1
Ctr	2021-05-31	1.5h	6.2757	16.499	72.469	98.8607	128.004	174.62	126.546	73.3042	1	1
Ctr	2021-05-31	1.5h	1.93144	29.2256	85.2367	91.8931	42.8018	46.1444	39.3319	92.7564	1	1
Ctr	2021-05-31	1.5h	6.53754	4.61456	64.355	96.3198	114.195	170.915	109.992	66.8139	1	1
Ctr	2021-05-31	1.5h	6.8326	21.6614	74.5816	99.184	100.94	134.237	100.116	75.1952	1	1
Ctr	2021-05-31	1.5h	6.95944	7.74028	60.0724	90.4508	60.4606	91.0353	54.6871	66.4144	1	1
Ctr	2021-05-31	1.5h	0.165836	5.08431	34.3081	76.0219	1.99227	4.41459	1.51456	45.1293	2	1
Ctr	2021-05-31	1.5h	3.02239	26.4384	79.3791	94.1119	66.574	78.9302	62.6541	84.3454	1	1
Ctr	2021-05-31	1.5h	0.802917	3.05059	4.28853	30.8487	3.29744	23.7195	1.01722	13.9018	2	1
Ctr	2021-05-31	1.5h	1.34003	12.2023	84.4275	99.0253	27.239	31.9487	26.9735	85.2585	2	1
Ctr	2021-05-31	1.5h	0.202458	8.1349	14.637	43.4301	2.28257	6.77271	0.991323	33.7025	2	1
Ctr	2021-05-31	1.5h	4.05348	17.2867	79.9843	98.1966	62.9696	77.3076	61.834	81.4532	1	1
Ctr	2021-05-31	1.5h	5.18556	22.371	71.0756	99.356	99.1263	138.568	98.4879	71.5363	1	1
Ctr	2021-05-31	1.5h	0.691176	17.2867	69.0934	98.7078	10.6586	15.227	10.5208	69.998	2	1
Ctr	2021-05-31	1.5h	4.22003	13.2192	76.4446	89.6528	65.0673	76.3097	58.3347	85.2673	1	1
Ctr	2021-05-31	1.5h	3.16383	26.4384	79.8164	98.8841	55.8511	69.1936	55.2279	80.7171	1	1
Ctr	2021-05-31	1.5h	1.25451	20.3372	67.8414	97.4504	27.9275	40.1163	27.2154	69.6164	2	1
Ctr	2021-05-31	1.5h	4.88479	23.3878	70.8592	93.6228	100.6	132.917	94.1842	75.6858	1	1
Ctr	2021-05-31	1.5h	0.42858	5.08431	18.8139	57.533	2.2776	6.96492	1.31037	32.7011	2	1
Ctr	2021-05-31	1.5h	4.55437	21.3541	71.5353	94.892	106.171	140.836	100.748	75.386	1	1
Ctr	2021-05-31	1.5h	0.375137	9.15176	9.18376	27.5122	2.80439	8.40124	0.77155	33.3807	2	1
Ctr	2021-05-31	1.5h	6.54141	23.3878	59.2693	98.1552	108.411	179.538	106.411	60.3832	1	1
Ctr	2021-05-31	1.5h	5.21706	4.06745	57.7197	99.2493	115.277	198.219	114.411	58.1563	1	1
Ctr	2021-05-31	1.5h	0.234778	13.2192	11.0544	27.2048	3.1362	7.71815	0.853196	40.6341	2	1
Ctr	2021-05-31	1.5h	4.20445	26.4384	74.973	93.8819	74.2734	93.0059	69.7293	79.8588	1	1
Ctr	2021-05-31	1.5h	4.68614	26.4384	92.8247	99.5078	99.8068	106.993	99.3156	93.2839	1	1
Ctr	2021-05-31	1.5h	6.27914	5.08431	66.2192	97.7238	112.321	165.759	109.764	67.7616	1	1
Ctr	2021-05-31	1.5h	4.10703	16.4973	74.6585	99.254	73.9171	98.2684	73.3657	75.2196	1	1
Ctr	2021-05-31	1.5h	0.911857	8.1349	29.2395	91.5679	10.0057	31.3345	9.16204	31.9321	2	1
Ctr	2021-05-31	1.5h	4.02462	14.9975	62.7575	95.9885	79.5357	121.651	76.3451	65.3802	1	1
Ctr	2021-05-31	1.5h	0.264209	8.1349	11.3762	34.0786	1.58064	4.73495	0.538659	33.3824	2	1
Ctr	2021-05-31	1.5h	4.97867	8.1349	75.0879	98.8574	91.074	119.904	90.0335	75.9557	1	1
Ctr	2021-05-31	1.5h	3.56802	19.3204	73.4494	91.4151	77.909	96.9655	71.2206	80.3472	1	1
Ctr	2021-05-31	1.5h	4.47093	26.4384	75.8639	94.037	92.6963	114.902	87.1688	80.6746	1	1
Ctr	2021-05-31	1.5h	5.44515	18.3035	45.135	59.1056	88.1059	115.377	52.0755	76.3633	1	1
Ctr	2021-05-31	1.5h	0.442939	5.08431	13.791	59.1832	2.51464	10.7914	1.48824	23.3023	2	1
Ctr	2021-05-31	1.5h	0.203799	12.2023	3.47346	6.30505	2.64455	4.80042	0.16674	55.0901	2	1
Ctr	2021-05-31	1.5h	4.16752	8.57044	64.4768	93.5914	88.4187	128.344	82.7524	68.8918	1	1
Ctr	2021-05-31	1.5h	0.285607	6.52072	4.29466	21.8065	1.21963	6.19277	0.265958	19.6944	2	1
Ctr	2021-05-31	1.5h	3.27771	21.3541	66.8744	74.8974	59.2187	66.3232	44.3533	89.288	1	1
Ctr	2021-05-31	1.5h	2.49832	12.2023	72.2238	93.8211	36.2467	47.0856	34.007	76.9804	1	1
Ctr	2021-05-31	1.5h	6.18457	11.1855	79.1705	95.02	92.296	110.773	87.6996	83.3199	1	1
Ctr	2021-05-31	1.5h	0.552917	9.15176	4.49512	17.2103	3.86103	14.7826	0.664496	26.1187	2	1
Ctr	2021-05-31	1.5h	8.2303	11.1855	74.2188	98.75	125.929	167.552	124.355	75.1583	1	1
Ctr	2021-05-31	1.5h	4.50608	30.7663	86.2543	98.6109	103.506	118.334	102.068	87.4693	1	1
Ctr	2021-05-31	1.5h	1.00083	7.19941	47.597	82.8398	3.8681	6.73221	3.20433	57.4567	2	1
Ctr	2021-05-31	1.5h	3.21917	11.1855	75.6569	98.7532	69.0655	90.1496	68.2044	76.6121	1	1
Ctr	2021-05-31	1.5h	4.26877	16.2698	56.6038	79.6893	76.3526	107.493	60.8449	71.0305	1	1
Ctr	2021-05-31	1.5h	1.66673	14.2361	39.1402	77.1267	30.6366	60.3702	23.629	50.7479	2	1
Ctr	2021-05-31	1.5h	0.166689	10.1686	9.88144	29.6879	1.49855	4.50227	0.444889	33.2844	2	1
Ctr	2021-05-31	1.5h	3.91924	12.2023	51.4748	85.9871	68.0459	113.669	58.5107	59.8634	1	1
Ctr	2021-05-31	1.5h	0.129257	5.08431	5.87409	26.4704	0.753395	3.39501	0.199426	22.1912	2	1
Ctr	2021-05-31	1.5h	5.92558	5.08431	60.413	96.9915	115.83	185.962	112.345	62.2869	1	1
Ctr	2021-05-31	1.5h	1.59612	2.3076	4.9274	37.7224	7.33064	56.1208	2.76529	13.0623	2	1
Ctr	2021-05-31	1.5h	6.42786	26.4384	88.2773	99.1386	110.419	124.004	109.468	89.0444	1	1
Ctr	2021-05-31	1.5h	6.41041	21.3541	55.4341	97.7274	109.896	193.74	107.398	56.7232	1	1
Ctr	2021-05-31	1.5h	0.294878	5.08431	4.62537	25.2575	1.62486	8.8728	0.410399	18.3128	2	1
Ctr	2021-05-31	1.5h	0.976051	9.15176	20.0782	75.2481	5.22871	19.5959	3.9345	26.6827	2	1
Ctr	2021-05-31	1.5h	6.47296	16.9796	91.1228	99.557	118.303	129.253	117.779	91.5283	1	1
Ctr	2021-05-31	1.5h	0.281081	8.1349	20.2831	71.6765	1.86482	6.5899	1.33663	28.2981	2	1
Ctr	2021-05-31	1.5h	0.275994	7.11803	12.0525	47.4651	1.33183	5.24502	0.632155	25.3923	2	1
Ctr	2021-05-31	1.5h	7.86341	28.3622	60.5141	96.1633	116.284	184.788	111.823	62.9285	1	1
Ctr	2021-05-31	1.5h	4.60159	16.2698	11.5493	23.0303	79.0244	157.581	18.1996	50.1483	1	1
Ctr	2021-05-31	1.5h	5.38545	17.8929	59.9228	98.1111	104.281	170.738	102.311	61.0764	1	1
Ctr	2021-05-31	1.5h	3.0198	18.3035	91.2433	97.5987	69.1251	73.9399	67.4652	93.4882	1	1
Ctr	2021-05-31	1.5h	0.168837	5.08431	27.53	80.8222	1.91009	5.6076	1.54377	34.0625	2	1
Ctr	2021-05-31	1.5h	5.34423	21.1736	82.6669	98.7145	115.945	138.453	114.455	83.7434	1	1
Ctr	2021-05-31	1.5h	3.40545	20.3372	63.2511	84.0266	45.4554	60.3857	38.1946	75.2751	1	1
Ctr	2021-05-31	1.5h	3.65818	20.3372	45.5917	71.7051	84.9967	133.68	60.947	63.5822	1	1
Ctr	2021-05-31	1.5h	2.67865	15.6497	83.7688	96.3569	64.3528	74.0233	62.0084	86.9359	1	1
Ctr	2021-05-31	1.5h	4.57482	5.08431	64.8043	98.59	76.3615	116.172	75.2847	65.7312	1	1
Ctr	2021-05-31	1.5h	5.91924	22.371	75.4491	99.2143	102.425	134.687	101.62	76.0466	1	1
Ctr	2021-05-31	1.5h	3.07674	19.4092	88.9283	98.796	56.5061	62.7761	55.8258	90.0121	1	1
Ctr	2021-05-31	1.5h	0.266966	20.3372	8.38636	14.7736	2.95432	5.20441	0.436461	56.7657	2	1
Ctr	2021-05-31	1.5h	0.414256	7.11803	9.25019	39.8393	2.5714	11.0747	1.02443	23.2188	2	1
Ctr	2021-05-31	1.5h	3.85686	5.17216	63.4137	98.3218	99.2006	153.809	97.5359	64.4961	1	1
Ctr	2021-05-31	1.5h	7.48083	19.6542	75.5827	98.4246	110.098	143.37	108.363	76.7925	1	1
Ctr	2021-05-31	1.5h	5.24672	19.9984	18.2125	36.0149	91.3472	180.637	32.8986	50.5694	1	1
Ctr	2021-05-31	1.5h	5.69729	8.88812	62.898	98.3187	135.321	211.526	133.046	63.9736	1	1
Ctr	2021-05-31	1.5h	6.58969	3.33305	38.7117	90.7238	97.5395	228.591	88.4916	42.6699	1	1
Ctr	2021-05-31	1.5h	4.86604	13.5839	72.5638	96.5335	81.7956	108.815	78.9602	75.1695	1	1
Ctr	2021-05-31	1.5h	7.86623	10.7987	76.4592	99.4229	144.411	187.783	143.578	76.903	1	1
Ctr	2021-05-31	1.5h	0.633637	16.2484	22.9577	76.1928	4.46213	14.8091	3.39982	30.131	2	1
Ctr	2021-05-31	1.5h	0.242336	19.1456	28.7534	46.2915	4.28023	6.89096	1.98138	62.1137	2	1
Ctr	2021-05-31	1.5h	1.29175	15.6507	41.0805	74.0422	29.1905	52.6119	21.6133	55.4826	2	1
Ctr	2021-05-31	1.5h	1.39646	14.9998	3.81934	9.99572	15.8797	41.5593	1.58729	38.2097	2	1
Ctr	2021-05-31	1.5h	4.84756	12.6289	89.3995	99.6507	117.899	131.419	117.487	89.7129	1	1
Ctr	2021-05-31	1.5h	6.59015	11.0503	71.6861	96.2023	96.9157	130.06	93.2352	74.5159	1	1
Ctr	2021-05-31	1.5h	4.63732	17.8377	89.9127	99.5243	99.378	110.001	98.9052	90.3424	1	1
Ctr	2021-05-31	1.5h	5.34706	15.4262	86.3489	99.5253	106.676	122.955	106.17	86.7608	1	1
Ctr	2021-05-31	1.5h	1.24531	24.7055	83.3753	98.1265	25.4822	29.9907	25.0048	84.9672	2	1
Ctr	2021-05-31	1.5h	8.54954	21.1762	59.2074	97.7201	127.425	210.311	124.52	60.5888	1	1
Ctr	2021-05-31	1.5h	6.84961	3.05025	82.6629	97.8974	118.682	140.555	116.187	84.4382	1	1
Ctr	2021-05-31	1.5h	2.92469	17.2848	50.7265	67.63	65.7212	87.6213	44.4472	75.006	1	1
Ctr	2021-05-31	1.5h	1.87929	19.3183	78.3995	86.3922	53.6615	59.1322	46.3593	90.7483	1	1
Ctr	2021-05-31	1.5h	6.29147	29.9978	62.4646	95.2274	108.385	165.233	103.212	65.5952	1	1
Ctr	2021-05-31	1.5h	0.247704	8.13401	36.6431	73.6449	2.50974	5.04406	1.8483	49.7564	2	1
Ctr	2021-05-31	1.5h	4.86601	19.5349	71.5173	98.489	116.988	161.108	115.22	72.6145	1	1
Ctr	2021-05-31	1.5h	5.09554	33.5528	90.7384	98.416	104.913	113.79	103.251	92.1989	1	1
Ctr	2021-05-31	1.5h	2.84691	24.402	75.8126	96.417	48.2814	61.4033	46.5515	78.63	1	1
Ctr	2021-05-31	1.5h	0.889168	6.1005	20.3792	59.6941	7.03553	20.6083	4.1998	34.1394	2	1
Ctr	2021-05-31	1.5h	0.527399	11.1843	32.7653	94.0365	5.07311	14.5599	4.77058	34.8431	2	1
Ctr	2021-05-31	1.5h	1.99996	22.3685	78.0098	94.735	42.4632	51.5673	40.2275	82.3453	1	1
Ctr	2021-05-31	1.5h	0.537546	4.067	30.9753	58.1591	4.87931	9.16137	2.83776	53.2596	2	1
Ctr	2021-05-31	1.5h	9.10076	18.3015	67.8504	99.0346	112.865	164.738	111.776	68.5119	1	1
Ctr	2021-05-31	1.5h	2.097	4.067	52.3041	94.571	60.8951	110.104	57.5891	55.3067	1	1
Ctr	2021-05-31	1.5h	6.56336	22.3685	83.3703	98.1781	130.292	153.434	127.918	84.9174	1	1
Ctr	2021-05-31	1.5h	4.97238	19.3183	40.6749	72.7336	104.107	186.162	75.7211	55.9231	1	1
Ctr	2021-05-31	1.5h	0.113649	9.15076	32.984	89.7286	1.37435	3.73876	1.23319	36.7597	2	1
Ctr	2021-05-31	1.5h	0.714498	5.08375	7.60971	36.2732	2.95926	14.1059	1.07342	20.9789	2	1
Ctr	2021-05-31	1.5h	2.98128	25.4188	82.1865	95.7876	68.8042	80.1906	65.9059	85.8008	1	1
Ctr	2021-05-31	1.5h	4.30868	14.2345	62.391	88.0705	81.359	114.845	71.6532	70.8421	1	1
Ctr	2021-05-31	1.5h	2.76276	25.4188	84.9619	94.9659	64.5023	72.0972	61.2552	89.4657	1	1
Ctr	2021-05-31	1.5h	3.43186	27.4523	67.2811	97.9788	71.8415	104.62	70.3895	68.6691	1	1
Ctr	2021-05-31	1.5h	7.21166	11.1843	53.3411	98.0094	115.262	211.783	112.967	54.4245	1	1
Ctr	2021-05-31	1.5h	0.91616	10.1675	49.4653	93.6058	12.2909	23.2587	11.505	52.8442	2	1
Ctr	2021-05-31	1.5h	2.83317	11.1843	61.4445	91.2139	53.1332	78.8759	48.4649	67.363	1	1
Ctr	2021-05-31	1.5h	5.94948	19.9864	50.5854	96.9931	124.666	239.037	120.918	52.1536	1	1
Ctr	2021-05-31	1.5h	3.30879	12.201	73.6799	84.5866	61.1112	70.1574	51.6919	87.1058	1	1
Ctr	2021-05-31	1.5h	0.169688	8.13401	24.6623	71.8025	1.69245	4.92744	1.21522	34.3474	2	1
Ctr	2021-05-31	1.5h	0.143869	7.11726	46.4076	92.5902	2.40527	4.79888	2.22704	50.1215	2	1
Ctr	2021-05-31	1.5h	2.47318	30.5025	78.1443	98.7368	47.6535	60.2111	47.0516	79.1441	1	1
Ctr	2021-05-31	1.5h	0.316544	10.1675	8.27642	35.1321	2.52339	10.7114	0.886521	23.558	2	1
Ctr	2021-05-31	1.5h	3.83355	17.3688	61.2354	98.968	82.1232	132.727	81.2757	61.874	1	1
Ctr	2021-05-31	1.5h	4.83531	21.8142	59.9421	97.3707	112.784	183.208	109.819	61.5607	1	1
Ctr	2021-05-31	1.5h	0.089905	8.13401	26.9065	73.8838	1.04976	2.88258	0.775603	36.4174	2	1
Ctr	2021-05-31	1.5h	3.63136	27.4523	59.4004	82.5068	74.1319	102.969	61.1639	71.9945	1	1
Ctr	2021-05-31	1.5h	0.494774	9.47388	39.0245	93.7306	7.78413	18.6962	7.29612	41.6348	2	1
Ctr	2021-05-31	1.5h	4.98621	26.4355	77.7517	98.9656	89.558	113.993	88.6315	78.5644	1	1
Ctr	2021-05-31	1.5h	0.116424	7.11726	13.5184	42.865	1.12172	3.55681	0.480826	31.5372	2	1
Ctr	2021-05-31	1.5h	0.124557	10.1675	14.8907	37.9126	1.18891	3.02702	0.450744	39.2764	2	1
Ctr	2021-05-31	1.5h	0.661747	24.402	54.653	89.6911	8.93019	14.6554	8.00959	60.9347	2	1
Ctr	2021-05-31	1.5h	6.14552	23.3853	91.6345	98.1378	120.572	129.129	118.326	93.3732	1	1
Ctr	2021-05-31	1.5h	4.76473	33.1586	56.4423	90.9026	81.7352	131.638	74.2994	62.091	1	1
Ctr	2021-05-31	1.5h	3.76611	20.335	74.0861	80.065	77.3	83.5382	61.8902	92.5325	1	1
Ctr	2021-05-31	1.5h	3.0533	7.11726	70.0853	99.2359	63.5244	89.946	63.039	70.625	1	1
Ctr	2021-05-31	1.5h	3.22678	7.11726	71.9826	94.9486	47.4472	62.5852	45.0505	75.8122	1	1
Ctr	2021-05-31	1.5h	4.26891	13.2178	80.4129	98.5183	104.783	128.375	103.23	81.6223	1	1
Ctr	2021-05-31	1.5h	3.57211	27.4523	78.2194	90.7291	80.8409	93.7698	73.3462	86.2121	1	1
Ctr	2021-05-31	1.5h	4.32125	21.3518	55.5942	69.6338	84.8315	106.255	59.0714	79.838	1	1
Ctr	2021-05-31	1.5h	4.11042	15.2513	58.204	78.9017	87.3269	118.381	68.9024	73.7677	1	1
Ctr	2021-05-31	1.5h	5.17831	20.5267	92.0736	99.4567	106.35	114.878	105.772	92.5766	1	1
Ctr	2021-05-31	1.5h	1.44327	13.2178	15.3934	48.7405	13.1632	41.6788	6.4158	31.5824	2	1
Ctr	2021-05-31	1.5h	0.575774	16.268	14.0846	66.8567	2.86957	13.6212	1.9185	21.0669	2	1
Ctr	2021-05-31	1.5h	5.61947	19.3183	52.4174	64.6134	102.4	126.225	66.1638	81.1246	1	1
Ctr	2021-05-31	1.5h	3.20925	26.1361	72.0779	85.0925	80.4027	94.9204	68.4167	84.7054	1	1
Ctr	2021-05-31	1.5h	5.88914	31.5193	85.0988	98.3371	83.5356	96.5308	82.1465	86.5378	1	1
Ctr	2021-05-31	1.5h	0.72607	4.73694	19.5616	76.0453	7.96564	30.9663	6.05749	25.7236	2	1
Ctr	2021-05-31	1.5h	4.71115	8.27357	74.1457	97.7924	124.763	164.553	122.009	75.8195	1	1
Ctr	2021-05-31	1.5h	8.62889	18.9435	63.0075	95.6623	112.191	170.336	107.324	65.8646	1	1
Ctr	2021-05-31	1.5h	6.0915	17.8911	73.5694	98.959	106.142	142.773	105.037	74.3433	1	1
Ctr	2021-05-31	1.5h	2.4139	11.5766	24.4666	61.9584	39.5107	100.056	24.4802	39.4887	2	1
Ctr	2021-05-31	1.5h	4.43043	19.9959	51.2178	64.0764	75.1112	93.9685	48.1285	79.9323	1	1
Ctr	2021-05-31	1.5h	2.62705	2.10483	10.3821	50.2878	8.73355	42.3029	4.39191	20.6453	2	1
Ctr	2021-05-31	1.5h	6.18203	24.4427	65.6445	98.4817	129.635	194.482	127.666	66.6565	1	1
Ctr	2021-05-31	1.5h	5.02696	7.14283	62.1535	96.4418	108.806	168.831	104.934	64.4466	1	1
Ctr	2021-05-31	1.5h	7.61514	10.3815	64.706	98.6908	136.662	208.439	134.873	65.5644	1	1
Ctr	2021-05-31	1.5h	5.58279	15.6516	60.0646	95.6914	101.026	160.949	96.6731	62.7691	1	1
Ctr	2021-05-31	1.5h	1.20483	6.52036	20.2844	88.4963	9.16157	39.9699	8.10765	22.9212	2	1
Ctr	2021-05-31	1.5h	6.49608	1.33302	43.7995	95.1716	115.429	250.815	109.856	46.0216	1	1
Ctr	2021-05-31	1.5h	2.33113	21.3284	81.5549	95.5793	56.5221	66.2418	54.0234	85.3269	1	1
Ctr	2021-05-31	1.5h	4.94161	14.2822	73.0688	98.2886	115.968	155.994	113.983	74.3411	1	1
Ctr	2021-05-31	1.5h	0.624574	4.61422	15.0734	59.0347	4.18137	16.3762	2.46846	25.5332	2	1
Ctr	2021-05-31	1.5h	3.78549	21.8101	84.8569	98.1763	88.4815	102.37	86.8679	86.4332	1	1
Ctr	2021-05-31	1.5h	3.45782	22.038	83.5043	96.6876	69.6133	80.6036	67.3075	86.365	1	1
Ctr	2021-05-31	1.5h	3.89842	26.4436	63.8831	99.1861	90.491	140.498	89.7545	64.4073	1	1
Ctr	2021-05-31	1.5h	4.05667	18.2606	67.2433	98.9785	81.1397	119.433	80.3109	67.9373	1	1
Ctr	2021-05-31	1.5h	0.522327	12.2047	6.6196	19.5625	4.32871	12.7924	0.846803	33.8383	2	1
Ctr	2021-05-31	1.5h	5.30716	27.4606	70.294	98.5578	124.401	174.421	122.607	71.3226	1	1
Ctr	2021-05-31	1.5h	0.395377	5.0853	7.98567	43.4985	2.11908	11.5428	0.92177	18.3585	2	1
Ctr	2021-05-31	1.5h	0.205671	18.3071	38.3383	81.7686	2.21482	4.72381	1.81103	46.8864	2	1
Ctr	2021-05-31	1.5h	7.44087	6.48589	66.8498	96.6585	116.777	168.849	112.875	69.1609	1	1
Ctr	2021-05-31	1.5h	0.114613	8.13648	19.0128	62.714	1.14645	3.78159	0.718986	30.3166	2	1
Ctr	2021-05-31	1.5h	1.7812	8.5718	18.5318	82.8244	10.9997	49.1613	9.11047	22.3748	2	1
Ctr	2021-05-31	1.5h	0.691364	12.2047	27.2631	75.4449	4.299	11.8966	3.24338	36.1365	2	1
Ctr	2021-05-31	1.5h	1.15977	6.10236	32.8237	90.772	5.47877	15.1512	4.97319	36.1606	2	1
Ctr	2021-05-31	1.5h	1.65579	15.2559	56.7385	97.4813	27.2442	46.8077	26.558	58.2045	2	1
Ctr	2021-05-31	1.5h	4.6524	24.4094	39.5713	52.0689	84.4315	111.097	43.9626	75.998	1	1
Ctr	2021-05-31	1.5h	0.215054	7.11942	27.2996	84.4236	2.15142	6.65324	1.81631	32.3364	2	1
Ctr	2021-05-31	1.5h	8.11908	9.3092	74.7845	97.2488	130.149	169.244	126.568	76.9002	1	1
Ctr	2021-05-31	1.5h	2.8904	25.4265	47.9845	71.5275	54.5509	81.3156	39.0189	67.0854	1	1
Ctr	2021-05-31	1.5h	0.23557	14.2388	32.0629	55.1658	3.82136	6.57483	2.10808	58.121	2	1
Ctr	2021-05-31	1.5h	4.3725	18.3071	68.8685	98.6447	105.88	151.658	104.445	69.8147	1	1
Ctr	2021-05-31	1.5h	0.53517	8.13648	13.9876	59.2219	3.41459	14.457	2.02218	23.6189	2	1
Ctr	2021-05-31	1.5h	2.99635	17.29	73.0949	82.5607	68.091	76.9089	56.2165	88.5347	1	1
Ctr	2021-05-31	1.5h	4.51522	22.7558	93.3153	98.9806	100.615	106.724	99.5896	94.2764	1	1
Ctr	2021-05-31	1.5h	5.98762	25.4265	71.1327	99.5362	84.2177	117.846	83.8271	71.4641	1	1
Ctr	2021-05-31	1.5h	3.25034	26.4436	69.0298	95.8629	68.8359	95.5936	65.9881	72.0088	1	1
Ctr	2021-05-31	1.5h	7.24894	12.2047	74.0527	97.6575	92.8066	122.389	90.6327	75.829	1	1
Ctr	2021-05-31	1.5h	3.41244	18.3071	58.3834	64.4104	61.789	68.1676	39.7985	90.6428	1	1
Ctr	2021-05-31	1.5h	3.70587	25.4265	71.3575	94.4697	74.814	99.0457	70.6765	75.5348	1	1
Ctr	2021-05-31	1.5h	3.97943	19.3241	49.1349	82.5177	70.5445	118.473	58.2117	59.5447	1	1
Ctr	2021-05-31	1.5h	1.07084	13.2218	45.0746	76.7704	26.4452	45.0412	20.3021	58.7135	2	1
Ctr	2021-05-31	1.5h	7.9028	12.2047	55.9103	86.5749	124.677	193.057	107.939	64.5802	1	1
Ctr	2021-05-31	1.5h	5.95017	20.3412	77.4822	98.9966	106.731	136.367	105.66	78.2675	1	1
Ctr	2021-05-31	1.5h	6.43054	23.3924	82.8796	97.3043	124.517	146.189	121.161	85.1757	1	1
Ctr	2021-05-31	1.5h	0.082451	7.11942	9.75481	52.9409	0.549212	2.98066	0.290758	18.4259	2	1
Ctr	2021-05-31	1.5h	9.45854	7.11942	62.2361	97.7935	114.775	180.349	112.242	63.6403	1	1
Ctr	2021-05-31	1.5h	1.63501	22.3753	37.9832	85.705	24.8576	56.0886	21.3042	44.3185	2	1
Ctr	2021-05-31	1.5h	1.27346	4.06824	0.864789	8.56072	5.54063	54.8478	0.474318	10.1018	2	1
Ctr	2021-05-31	1.5h	0.125882	3.05118	18.327	76.8251	0.946845	3.96907	0.727414	23.8556	2	1
Ctr	2021-05-31	1.5h	5.87226	22.3753	68.8548	98.6071	110.8	158.676	109.256	69.8275	1	1
Ctr	2021-05-31	1.5h	0.306504	6.10236	14.7069	72.0898	1.68628	8.26573	1.21564	20.4009	2	1
Ctr	2021-05-31	1.5h	0.352785	8.13648	14.7884	55.4016	3.18765	11.9418	1.76601	26.6931	2	1
Ctr	2021-05-31	1.5h	6.59689	27.4606	72.6817	97.7986	108.712	146.28	106.319	74.3177	1	1
Ctr	2021-05-31	1.5h	4.43327	18.3071	7.62277	14.0044	85.1738	156.479	11.928	54.4314	1	1
Ctr	2021-05-31	1.5h	5.40151	21.3583	73.3343	97.8845	99.3458	132.604	97.2441	74.9192	1	1
Ctr	2021-05-31	1.5h	3.38948	14.2388	73.819	97.7389	49.6739	65.7699	48.5507	75.5268	1	1
Ctr	2021-05-31	1.5h	5.1054	22.3753	55.0183	80.8631	84.7404	124.547	68.5237	68.0389	1	1
Ctr	2021-05-31	1.5h	4.2748	30.5118	73.0323	98.8915	80.7968	109.405	79.9012	73.8509	1	1
Ctr	2021-05-31	1.5h	0.211476	9.15354	24.9855	61.6946	1.9361	4.78064	1.19447	40.4987	2	1
Ctr	2021-05-31	1.5h	4.72029	24.4094	80.9607	89.6843	99.684	110.425	89.4009	90.2729	1	1
Ctr	2021-05-31	1.5h	4.19541	17.29	46.7338	81.3711	86.8518	151.223	70.6723	57.4329	1	1
Ctr	2021-05-31	1.5h	3.14328	20.3412	77.1592	86.4765	61.6113	69.0511	53.2793	89.2257	1	1
Ctr	2021-05-31	1.5h	1.168	9.15354	25.1141	70.8413	4.1563	11.724	2.94438	35.4513	2	1
Ctr	2021-05-31	1.5h	1.72198	7.11942	4.77241	19.1964	8.87167	35.6851	1.70304	24.861	2	1
Ctr	2021-05-31	1.5h	8.4068	2.03412	69.3748	99.2456	126.657	181.192	125.701	69.9021	1	1
Ctr	2021-05-31	1.5h	7.56071	11.1877	71.221	98.5023	132.72	183.558	130.732	72.3039	1	1
Ctr	2021-05-31	1.5h	4.55945	28.5727	95.915	99.7752	85.9721	89.4322	85.7789	96.1311	1	1
Ctr	2021-05-31	1.5h	0.175307	8.13648	6.09237	11.9214	2.71928	5.321	0.324175	51.1046	2	1
Ctr	2021-05-31	1.5h	4.8022	10.1706	73.524	91.167	78.845	97.7648	71.8806	80.6476	1	1
Ctr	2021-05-31	1.5h	3.30874	25.4265	93.0458	97.4871	67.7354	70.9686	66.0333	95.4443	1	1
Ctr	2021-05-31	1.5h	2.99842	20.8136	69.1496	97.4095	66.8121	94.1168	65.0814	70.9885	1	1
Ctr	2021-05-31	1.5h	4.21075	19.3241	75.601	89.6276	73.9895	87.717	66.315	84.3502	1	1
Ctr	2021-05-31	1.5h	1.6466	11.1877	23.4205	78.9266	11.1134	37.4519	8.77142	29.6738	2	1
Ctr	2021-05-31	1.5h	9.60313	7.24093	62.6195	95.1473	144.124	218.99	137.13	65.8132	1	1
Ctr	2021-05-31	1.5h	4.23946	4.7983	87.9833	99.1745	81.1487	91.4706	80.4788	88.7157	1	1
Ctr	2021-05-31	1.5h	5.83381	23.0699	70.3599	99.5159	115.915	163.948	115.354	70.7022	1	1
Ctr	2021-05-31	1.5h	8.04602	5.85248	70.9506	98.989	108.183	150.935	107.089	71.6753	1	1
Ctr	2021-05-31	1.5h	4.65703	22.1081	77.6948	98.6351	85.5863	108.654	84.4181	78.7699	1	1
Ctr	2021-05-31	1.5h	5.40712	18.9498	21.2924	40.1669	91.6789	172.947	36.8246	53.0098	1	1
Ctr	2021-05-31	1.5h	0.176552	3.15829	15.4411	51.2686	1.21345	4.02897	0.622116	30.1181	2	1
Ctr	2021-05-31	1.5h	4.94247	21.4261	84.1047	98.2256	97.9255	114.367	96.1879	85.624	1	1
Ctr	2021-05-31	1.5h	4.96006	17.4548	77.1479	98.9709	115.947	148.746	114.754	77.95	1	1
Ctr	2021-05-31	1.5h	8.04571	27.7829	87.3933	99.1607	129.212	146.61	128.127	88.133	1	1
Ctr	2021-05-31	1.5h	5.92648	19.5931	83.5466	99.5462	119.063	141.864	118.523	83.9275	1	1
Ctr	2021-05-31	1.5h	0.523156	3.75037	16.2021	69.4243	2.81677	12.0695	1.95552	23.3378	2	1
Ctr	2021-05-31	1.5h	5.68606	10.001	75.8689	96.187	94.5484	119.869	90.9432	78.8764	1	1
Ctr	2021-05-31	1.5h	4.62654	14.3478	77.2157	98.836	86.2001	110.336	85.1967	78.1251	1	1
Ctr	2021-05-31	1.5h	4.38378	26.1566	75.3132	92.1762	95.4658	116.841	87.9967	81.7057	1	1
Ctr	2021-05-31	1.5h	3.45241	21.082	63.2813	92.479	75.4179	110.215	69.7458	68.4277	1	1
Ctr	2021-05-31	1.5h	6.82665	29.1905	77.6374	96.4092	112.516	139.721	108.475	80.5291	1	1
Ctr	2021-05-31	1.5h	3.57872	25.1553	76.795	97.6887	85.8471	109.204	83.863	78.6119	1	1
Ctr	2021-05-31	1.5h	3.95113	28.4722	85.4537	99.1043	74.7442	86.6841	74.0748	86.226	1	1
Ctr	2021-05-31	1.5h	1.69564	13.2193	62.7608	96.4136	24.4931	37.6264	23.6146	65.0954	2	1
Ctr	2021-05-31	1.5h	4.21773	16.2699	50.2458	61.2361	82.257	100.249	50.3709	82.0526	1	1
Ctr	2021-05-31	1.5h	6.29413	24.4048	77.6558	98.2912	121.899	154.292	119.816	79.0058	1	1
Ctr	2021-05-31	1.5h	0.168545	13.2193	18.5618	52.8876	1.66738	4.7508	0.881835	35.0967	2	1
Ctr	2021-05-31	1.5h	0.113598	11.1855	12.4852	40.1387	1.04132	3.34773	0.417972	31.1052	2	1
Ctr	2021-05-31	1.5h	5.44111	19.9994	88.2278	99.2885	122.317	137.651	121.447	88.8601	1	1
Ctr	2021-05-31	1.5h	0.488121	7.11806	4.15671	10.9028	2.8915	7.58427	0.315256	38.125	2	1
Ctr	2021-05-31	1.5h	5.76298	7.11806	74.0157	98.8295	113.334	151.329	112.007	74.8924	1	1
Ctr	2021-05-31	1.5h	0.278573	7.11806	13.0363	52.779	1.74632	7.0702	0.921688	24.6997	2	1
Ctr	2021-05-31	1.5h	4.11347	30.506	85.0495	93.16	70.2699	76.971	65.4634	91.294	1	1
Ctr	2021-05-31	1.5h	6.34945	29.4891	67.8324	96.843	113.426	161.936	109.845	70.0437	1	1
Ctr	2021-05-31	1.5h	6.29918	23.3879	87.508	99.6057	98.3598	111.958	97.972	87.8544	1	1
Ctr	2021-05-31	1.5h	0.560283	3.0506	5.07038	34.0595	2.41432	16.2179	0.822307	14.8868	2	1
Ctr	2021-05-31	1.5h	2.51369	12.2024	3.58604	16.3403	4.97655	22.6763	0.813182	21.9461	2	1
Ctr	2021-05-31	1.5h	6.66434	27.4554	82.725	97.488	125.269	147.624	122.122	84.8565	1	1
Ctr	2021-05-31	1.5h	3.45557	24.4048	58.7238	76.9575	81.6887	107.053	62.8656	76.3069	1	1
Ctr	2021-05-31	1.5h	0.217864	6.1012	13.1249	37.1682	2.09797	5.94123	0.779778	35.3121	2	1
Ctr	2021-05-31	1.5h	0.980633	2.03373	3.5137	22.169	5.08228	32.0657	1.12669	15.8496	2	1
Ctr	2021-05-31	1.5h	4.59415	29.4891	95.6387	99.7749	83.3029	86.9057	83.1154	95.8544	1	1
Ctr	2021-05-31	1.5h	4.42116	21.3542	80.4969	99.2042	69.4157	85.5477	68.8633	81.1427	1	1
Ctr	2021-05-31	1.5h	4.65141	23.3879	63.8726	98.6013	85.8655	132.552	84.6645	64.7787	1	1
Ctr	2021-05-31	1.5h	3.098	4.13783	16.3761	62.6352	9.8747	37.7687	6.18504	26.1452	2	1
Ctr	2021-05-31	1.5h	5.03259	24.4048	72.0464	98.0611	104.047	141.617	102.03	73.4709	1	1
Ctr	2021-05-31	1.5h	3.62552	20.3373	87.7823	98.4856	68.6841	77.0587	67.6439	89.1321	1	1
Ctr	2021-05-31	1.5h	5.14806	26.7835	92.4137	99.6586	105.265	113.518	104.906	92.7302	1	1
Ctr	2021-05-31	1.5h	7.43775	6.1012	62.1056	97.9341	108.366	170.881	106.127	63.4157	1	1
Ctr	2021-05-31	1.5h	0.17193	5.08433	10.0021	56.4119	0.910714	5.13642	0.513751	17.7305	2	1
Ctr	2021-05-31	1.5h	1.40377	20.3373	63.0865	65.8423	28.0388	29.2636	18.4614	95.8145	2	1
Ctr	2021-05-31	1.5h	8.55587	13.5841	91.4991	99.5761	105.661	114.988	105.213	91.8887	1	1
Ctr	2021-05-31	1.5h	5.98649	23.416	68.023	98.7223	128.198	186.055	126.561	68.9034	1	1
Ctr	2021-05-31	1.5h	4.42885	18.3036	82.3699	92.1638	83.0182	92.8892	76.5127	89.3734	1	1
Ctr	2021-05-31	1.5h	3.60306	24.6409	89.6621	98.8527	82.9237	91.4236	81.9723	90.7027	1	1
Ctr	2021-05-31	1.5h	5.50237	23.3879	93.4505	98.9646	111.101	117.657	109.951	94.4282	1	1
Ctr	2021-05-31	1.5h	0.901331	5.08433	8.141	43.0976	3.36319	17.8044	1.44946	18.8897	2	1
Ctr	2021-05-31	1.5h	4.60899	30.506	80.6969	99.2363	92.1424	113.311	91.4387	81.318	1	1
Ctr	2021-05-31	1.5h	4.53997	24.4048	63.711	94.089	81.1687	119.871	76.3709	67.7135	1	1
Ctr	2021-05-31	1.5h	1.86625	22.4982	67.9474	95.1997	57.8056	80.9902	55.0308	71.3736	1	1
Ctr	2021-05-31	1.5h	5.5916	27.4554	86.6367	99.4356	98.7394	113.326	98.182	87.1284	1	1
Ctr	2021-05-31	1.5h	2.66592	6.1012	57.0379	93.996	72.7797	119.938	68.4101	60.6812	1	1
Ctr	2021-05-31	1.5h	0.20031	8.13493	10.7618	50.4785	1.23171	5.77733	0.621746	21.3196	2	1
Ctr	2021-05-31	1.5h	5.75051	27.4554	76.6577	97.735	119.268	152.061	116.566	78.4342	1	1
Ctr	2021-05-31	1.5h	4.54562	28.4722	79.7603	89.0744	93.8329	104.79	83.581	89.5435	1	1
Ctr	2021-05-31	1.5h	4.15494	18.3036	34.007	49.4795	83.744	121.846	41.4361	68.7295	1	1
Ctr	2021-05-31	1.5h	2.3726	13.4692	72.6825	93.1515	70.078	89.8136	65.2788	78.0261	1	1
Ctr	2021-05-31	1.5h	2.58561	23.3879	67.6984	70.6806	54.2187	56.6071	38.3221	95.7808	1	1
Ctr	2021-05-31	1.5h	4.23619	24.4048	60.3711	99.0439	93.9951	154.207	93.0965	60.9538	1	1
Ctr	2021-05-31	1.5h	0.138465	11.1855	27.0801	62.2372	1.88878	4.34092	1.17553	43.5112	2	1
Ctr	2021-05-31	1.5h	0.292434	7.11806	28.3747	74.6855	2.32176	6.11114	1.73402	37.9922	2	1
Ctr	2021-05-31	1.5h	1.26522	3.0506	1.05474	9.87629	4.07774	38.1827	0.402729	10.6796	2	1
Ctr	2021-05-31	1.5h	4.26113	14.2361	55.3888	93.4046	79.5647	134.174	74.3171	59.2999	1	1
Ctr	2021-05-31	1.5h	2.59309	31.5228	89.4742	98.8534	46.0678	50.8969	45.5396	90.5121	1	1
Ctr	2021-05-31	1.5h	3.43068	27.4554	89.3034	96.3562	82.916	89.4644	79.8947	92.6805	1	1
Ctr	2021-05-31	1.5h	0.842707	6.1012	14.7722	61.1366	4.43386	18.3501	2.71071	24.1626	2	1
Ctr	2021-05-31	1.5h	0.15521	4.06746	18.998	52.1402	1.4814	4.06571	0.772404	36.4364	2	1
Ctr	2021-05-31	1.5h	5.17682	27.4554	75.5505	98.2307	81.0561	105.389	79.6219	76.9113	1	1
Ctr	2021-05-31	1.5h	0.118174	7.11806	14.1042	45.3086	0.915263	2.94021	0.414692	31.1292	2	1
Ctr	2021-05-31	1.5h	1.24096	5.17208	7.3113	51.5743	3.86893	27.2917	1.99537	14.1763	2	1
Ctr	2021-05-31	1.5h	5.91299	17.5851	75.2921	99.0628	94.7253	124.631	93.8375	76.0044	1	1
Ctr	2021-05-31	1.5h	8.91559	21.6999	63.4752	93.5935	132.569	195.471	124.076	67.8201	1	1
Ctr	2021-05-31	1.5h	2.8405	25.2595	71.3392	88.3717	61.0646	75.644	53.9638	80.7263	1	1
Ctr	2021-05-31	1.5h	8.09028	5.62414	19.5569	72.6048	69.4643	257.885	50.4344	26.9361	1	1
Ctr	2021-06-09	1.5h	0.139369	4.0675	13.2955	34.858	1.86706	4.89506	0.650821	38.1418	2	1
Ctr	2021-06-09	1.5h	6.17969	12.2025	78.1622	98.7656	126.127	159.373	124.57	79.1391	1	1
Ctr	2021-06-09	1.5h	0.295619	5.08437	11.9242	37.5394	1.98818	6.25913	0.746349	31.7644	2	1
Ctr	2021-06-09	1.5h	4.03703	22.6412	77.9704	92.9997	84.5208	100.813	78.6042	83.8394	1	1
Ctr	2021-06-09	1.5h	4.33241	24.6091	72.7006	83.958	85.8495	99.143	72.0775	86.5916	1	1
Ctr	2021-06-09	1.5h	0.1339	6.10125	34.5676	89.1815	1.47041	3.79352	1.31133	38.761	2	1
Ctr	2021-06-09	1.5h	0.168773	14.2362	14.6968	45.0254	1.32961	4.07342	0.598663	32.6411	2	1
Ctr	2021-06-09	1.5h	0.782555	11.1856	14.2948	35.1993	4.72672	11.639	1.66377	40.6111	2	1
Ctr	2021-06-09	1.5h	2.63966	28.4725	54.4196	57.1293	54.6996	57.4233	31.2495	95.2568	1	1
Ctr	2021-06-09	1.5h	5.47255	27.4556	82.4244	98.1867	97.4457	116.08	95.6787	83.9467	1	1
Ctr	2021-06-09	1.5h	3.31133	20.4832	84.7137	97.3188	61.9636	71.1835	60.3022	87.0476	1	1
Ctr	2021-06-09	1.5h	4.51467	18.6192	62.6698	79.0369	86.011	108.474	67.9804	79.2918	1	1
Ctr	2021-06-09	1.5h	0.114231	2.03375	10.0188	39.1582	0.817637	3.19572	0.320172	25.5854	2	1
Ctr	2021-06-09	1.5h	5.75851	29.2233	66.1429	97.8404	105.161	155.558	102.89	67.6028	1	1
Ctr	2021-06-09	1.5h	0.354461	8.13499	28.1381	63.5435	3.73852	8.44261	2.37559	44.2816	2	1
Ctr	2021-06-09	1.5h	6.86639	6.10125	74.104	98.5082	131.169	174.367	129.213	75.2262	1	1
Ctr	2021-06-09	1.5h	3.74752	20.3375	65.9943	96.739	78.7215	115.395	76.1544	68.219	1	1
Ctr	2021-06-09	1.5h	2.54317	28.4725	93.7178	99.0017	55.7096	58.8505	55.1534	94.6628	1	1
Ctr	2021-06-09	1.5h	5.79379	10.1687	88.5211	99.5806	111.189	125.08	110.722	88.894	1	1
Ctr	2021-06-09	1.5h	4.09121	26.4387	52.5603	59.1254	72.5596	81.6227	42.9012	88.8964	1	1
Ctr	2021-06-09	1.5h	2.04798	19.3206	45.1968	91.4037	26.5264	53.6457	24.2462	49.4474	2	1
Ctr	2021-06-09	1.5h	3.77243	20.3375	67.0187	81.662	80.8762	98.5472	66.0451	82.0685	1	1
Ctr	2021-06-09	1.5h	4.2143	18.3037	68.0095	84.2588	90.6404	112.297	76.3725	80.7151	1	1
Ctr	2021-06-09	1.5h	2.8439	24.405	85.202	97.0596	59.8298	68.1563	58.0706	87.7832	1	1
Ctr	2021-06-09	1.5h	4.27941	5.08437	57.5476	95.5979	68.9707	114.574	65.9345	60.1975	1	1
Ctr	2021-06-09	1.5h	0.228916	7.11812	61.8839	96.1856	4.36814	6.78935	4.20152	64.3381	2	1
Ctr	2021-06-09	1.5h	0.247426	10.1687	51.4907	89.1745	3.62343	6.27527	3.23118	57.7414	2	1
Ctr	2021-06-09	1.5h	6.81513	19.3206	88.5365	99.815	110.392	124.454	110.187	88.7006	1	1
Ctr	2021-06-09	1.5h	3.57623	18.3037	78.2279	90.0991	66.7491	76.8783	60.1403	86.8244	1	1
Ctr	2021-06-09	1.5h	0.25389	12.2025	30.795	70.1447	2.38302	5.42804	1.67156	43.902	2	1
Ctr	2021-06-09	1.5h	0.379829	5.08437	30.3379	85.5392	4.48936	12.658	3.84016	35.4666	2	1
Ctr	2021-06-09	1.5h	3.14124	23.9999	83.2523	98.5922	67.1175	79.4844	66.1726	84.4411	1	1
Ctr	2021-06-09	1.5h	0.221435	15.2531	51.4689	93.4786	2.50334	4.5466	2.34009	55.0596	2	1
Ctr	2021-06-09	1.5h	5.1118	7.11812	78.0493	98.82	107.408	135.992	106.141	78.9813	1	1
Ctr	2021-06-09	1.5h	2.88974	26.6687	90.4167	98.4597	63.1455	68.7627	62.1729	91.8311	1	1
Ctr	2021-06-09	1.5h	4.00416	23.3881	70.7792	81.4762	78.4797	90.3405	63.9423	86.871	1	1
Ctr	2021-06-09	1.5h	0.466918	5.08437	10.3321	73.1706	2.63559	18.6649	1.92848	14.1206	2	1
Ctr	2021-06-09	1.5h	0.292586	13.2194	51.2177	92.4917	3.7831	6.83173	3.49906	55.3755	2	1
Ctr	2021-06-09	1.5h	4.74789	14.9996	76.8063	92.5016	95.1307	114.571	87.9974	83.0324	1	1
Ctr	2021-06-09	1.5h	0.62282	11.1856	59.9571	95.552	4.45936	7.10675	4.261	62.7481	2	1
Ctr	2021-06-09	1.5h	5.88056	32.54	85.3481	99.3433	126.176	146.866	125.347	85.9123	1	1
Ctr	2021-06-09	1.5h	2.59897	23.3881	79.0782	92.9847	72.3576	85.0823	67.2815	85.0443	1	1
Ctr	2021-06-09	1.5h	4.07043	13.3344	64.7936	92.4799	77.8401	111.101	71.9865	70.0623	1	1
Ctr	2021-06-09	1.5h	3.15911	21.3544	69.8411	97.5476	67.1069	93.7287	65.4612	71.597	1	1
Ctr	2021-06-09	1.5h	2.02274	19.3206	78.9151	84.9636	48.4992	52.2165	41.2066	92.881	1	1
Ctr	2021-06-09	1.5h	2.65815	29.4894	87.0751	97.0253	56.2585	62.6873	54.585	89.7447	1	1
Ctr	2021-06-09	1.5h	4.30852	20.3375	80.1677	91.9849	77.5669	89.0007	71.3498	87.1531	1	1
Ctr	2021-06-09	1.5h	0.110826	3.05062	33.6821	87.3649	1.16592	3.02418	1.01861	38.5533	2	1
Ctr	2021-06-09	1.5h	3.24062	15.2531	64.6505	86.9742	68.154	91.6874	59.2764	74.333	1	1
Ctr	2021-06-09	1.5h	6.51209	27.4556	86.742	99.4587	105.104	120.513	104.535	87.2141	1	1
Ctr	2021-06-09	1.5h	2.70201	14.2362	85.9151	95.3253	58.1359	64.5034	55.4182	90.1284	1	1
Ctr	2021-06-09	1.5h	10.0316	18.6192	70.6389	98.7955	105.986	148.232	104.71	71.5002	1	1
Ctr	2021-06-09	1.5h	3.56195	23.2652	72.6626	96.861	68.1104	90.7928	65.9724	75.0174	1	1
Ctr	2021-06-09	1.5h	2.9752	33.5569	88.9126	96	57.1386	61.6932	54.853	92.6173	1	1
Ctr	2021-06-09	1.5h	1.05456	4.0675	13.526	56.1631	5.34766	22.2047	3.00341	24.0834	2	1
Ctr	2021-06-09	1.5h	4.62005	21.3544	85.6834	94.536	82.3804	90.8917	77.8791	90.6358	1	1
Ctr	2021-06-09	1.5h	4.47323	4.61527	5.94611	16.6281	37.8069	105.726	6.28656	35.7595	2	1
Ctr	2021-06-09	1.5h	4.67808	25.7111	78.0931	94.9069	90.2671	109.702	85.6697	82.2839	1	1
Ctr	2021-06-09	1.5h	9.47604	16.5957	80.1703	99.4332	122.96	152.504	122.263	80.6273	1	1
Ctr	2021-06-09	1.5h	6.2237	19.9977	82.4544	97.0891	131.34	154.651	127.517	84.9265	1	1
Ctr	2021-06-09	1.5h	3.53185	29.4084	72.6491	91.3805	85.4325	107.46	78.0686	79.5017	1	1
Ctr	2021-06-09	1.5h	3.80789	26.8055	72.6016	99.3663	77.4314	105.977	76.9407	73.0646	1	1
Ctr	2021-06-09	1.5h	0.32481	2.6084	4.97252	28.0927	1.35483	7.65426	0.38061	17.7004	2	1
Ctr	2021-06-09	1.5h	2.88059	16.9546	83.5502	99.4712	61.9727	73.782	61.645	83.9943	1	1
Ctr	2021-06-09	1.5h	5.09298	6.66538	78.8598	99.1392	86.4376	108.666	85.6935	79.5446	1	1
Ctr	2021-06-09	1.5h	3.32889	13.3308	83.4865	93.7135	71.1379	79.8521	66.6658	89.087	1	1
Ctr	2021-06-09	1.5h	4.44938	19.9986	82.7801	98.4736	79.7917	94.9186	78.5737	84.0633	1	1
Ctr	2021-06-09	1.5h	6.62247	14.5445	73.3966	99.4958	91.1661	123.584	90.7064	73.7685	1	1
Ctr	2021-06-09	1.5h	0.537465	9.15147	14.4087	37.6751	5.09705	13.3275	1.92032	38.2445	2	1
Ctr	2021-06-09	1.5h	10.1012	21.8116	83.8178	96.2384	121.225	139.188	116.665	87.0939	1	1
Ctr	2021-06-09	1.5h	0.186424	11.1851	16.5005	41.3759	2.07206	5.19582	0.857336	39.8795	2	1
Ctr	2021-06-09	1.5h	5.87513	4.06732	65.3221	98.9856	109.593	166.071	108.481	65.9915	1	1
Ctr	2021-06-09	1.5h	7.87318	27.4544	52.4876	94.8088	112.938	204	107.075	55.3615	1	1
Ctr	2021-06-09	1.5h	6.20985	5.08415	78.7374	98.675	108.125	135.504	106.692	79.7947	1	1
Ctr	2021-06-09	1.5h	2.48321	10.1683	77.7866	97.5219	61.5244	77.1338	59.9998	79.7632	1	1
Ctr	2021-06-09	1.5h	6.07299	7.24209	83.9483	98.8845	93.1987	109.781	92.1591	84.8953	1	1
Ctr	2021-06-09	1.5h	6.86829	19.3198	75.8635	97.9549	133.063	171.811	130.342	77.4473	1	1
Ctr	2021-06-09	1.5h	4.17529	16.2693	72.9931	91.1137	93.4611	116.663	85.1558	80.1122	1	1
Ctr	2021-06-09	1.5h	4.73337	26.4376	78.5052	97.1947	98.6506	122.136	95.8832	80.771	1	1
Ctr	2021-06-09	1.5h	0.261582	11.1851	23.4079	61.3506	2.75135	7.21111	1.68797	38.1543	2	1
Ctr	2021-06-09	1.5h	3.90802	21.3534	76.8372	99.2388	93.8852	121.257	93.1706	77.4266	1	1
Ctr	2021-06-09	1.5h	4.39861	17.2861	58.4937	89.8057	79.267	121.699	71.1863	65.1336	1	1
Ctr	2021-06-09	1.5h	2.76994	15.2525	81.381	97.7976	65.9214	79.2194	64.4695	83.2137	1	1
Ctr	2021-06-09	1.5h	4.46176	16.9616	82.1492	99.0705	97.965	118.144	97.0544	82.9199	1	1
Ctr	2021-06-09	1.5h	5.88312	25.4208	78.0683	98.3985	94.2115	118.746	92.7027	79.3389	1	1
Ctr	2021-06-09	1.5h	3.81658	26.4376	52.0172	68.0917	73.8823	96.7136	50.3076	76.3929	1	1
Ctr	2021-06-09	1.5h	6.87355	29.4881	77.4861	93.7377	121.205	146.626	113.615	82.6627	1	1
Ctr	2021-06-09	1.5h	0.148951	9.15147	12.2224	25.2715	2.35008	4.85909	0.593899	48.3645	2	1
Ctr	2021-06-09	1.5h	2.98925	25.4208	82.7022	97.9894	60.1663	71.2878	58.9566	84.3991	1	1
Ctr	2021-06-09	1.5h	4.78929	5.17293	70.8367	96.087	113.901	154.501	109.444	73.7214	1	1
Ctr	2021-06-09	1.5h	3.89046	24.79	79.3682	95.6248	76	91.5667	72.6748	82.9996	1	1
Ctr	2021-06-09	1.5h	4.46361	16.2693	83.6358	98.8259	75.1285	88.7734	74.2464	84.6295	1	1
Ctr	2021-06-09	1.5h	6.33532	17.2861	77.8084	98.5914	87.3816	110.722	86.1507	78.92	1	1
Ctr	2021-06-09	1.5h	5.13241	10.1683	89.2847	98.0354	111.274	122.18	109.088	91.0739	1	1
Ctr	2021-06-09	1.5h	4.60405	27.4544	73.7654	87.5648	92.4005	109.686	80.9103	84.241	1	1
Ctr	2021-06-09	1.5h	3.23466	20.3366	79.6963	92.4927	60.3226	70.0082	55.794	86.165	1	1
Ctr	2021-06-09	1.5h	4.77785	6.20751	87.7526	98.9655	96.3868	108.703	95.3896	88.67	1	1
Ctr	2021-06-09	1.5h	5.97976	18.3029	51.1689	82.5359	114.17	184.158	94.2315	61.996	1	1
Ctr	2021-06-09	1.5h	4.13046	28.4713	89.203	98.5647	80.1623	88.5752	79.0118	90.502	1	1
Ctr	2021-06-09	1.5h	0.20982	6.10098	14.3489	42.9899	1.45653	4.36383	0.62616	33.3773	2	1
Ctr	2021-06-09	1.5h	0.176055	7.11781	15.6204	47.0327	1.11543	3.35853	0.524618	33.2119	2	1
Ctr	2021-06-09	1.5h	8.13316	12.202	86.3683	99.4371	122.072	140.543	121.385	86.8572	1	1
Ctr	2021-06-09	1.5h	7.30458	13.2188	79.3583	99.2499	130.876	163.681	129.895	79.9581	1	1
Ctr	2021-06-09	1.5h	1.84285	12.202	24.7852	50.1225	18.0099	36.4209	9.02698	49.4493	2	1
Ctr	2021-06-09	1.5h	0.295298	8.13464	18.4072	55.1775	1.51656	4.54604	0.836798	33.36	2	1
Ctr	2021-06-09	1.5h	6.57582	27.4544	70.6499	99.0238	119.737	167.825	118.568	71.3463	1	1
Ctr	2021-06-09	1.5h	4.7895	18.2663	38.5592	90.7649	84.0049	197.74	76.2469	42.4825	1	1
Ctr	2021-06-09	1.5h	6.64924	29.2296	79.466	99.5391	128.276	160.679	127.685	79.8339	1	1
Ctr	2021-06-09	1.5h	5.4276	11.3793	83.2944	98.5697	113.981	134.883	112.35	84.503	1	1
Ctr	2021-06-09	1.5h	7.56823	20.3627	84.8652	99.1761	115.324	134.771	114.374	85.5702	1	1
Ctr	2021-06-09	1.5h	4.654	24.2116	81.3707	99.0081	101.281	123.233	100.276	82.1859	1	1
Ctr	2021-06-09	1.5h	2.97534	22.2202	86.1067	98.3212	66.0655	75.437	64.9563	87.5769	1	1
Ctr	2021-06-09	1.5h	1.57402	5.65821	19.5337	46.9227	5.95787	14.3117	2.7956	41.6294	2	1
Ctr	2021-06-09	1.5h	1.24514	7.05627	46.8987	93.4435	16.9986	33.8688	15.8841	50.1894	2	1
Ctr	2021-06-09	1.5h	5.28913	16.793	79.647	98.9313	103.599	128.683	102.492	80.5073	1	1
Ctr	2021-06-09	1.5h	1.09981	7.19699	32.2075	75.0951	8.44555	19.6917	6.3422	42.8889	2	1
[truncated: 15,657 more rows]

## Sheet: Ctr
Treatment	Date	Time	ALH	BCF	LIN	STR	VAP	VCL	VSL	WOB	Cluster	Conteo
Ctr	2021-03-29	1.5h	4.28453	25.522	67.525	97.8296	78.7179	114.046	77.0094	69.0231	1	1
Ctr	2021-03-29	1.5h	3.29078	12.2029	19.445	73.3205	40.1104	151.243	29.4092	26.5206	2	1
Ctr	2021-03-29	1.5h	7.27321	23.3889	70.7424	99.3544	109.72	154.096	109.011	71.2021	1	1
Ctr	2021-03-29	1.5h	0.227611	10.1691	29.5985	65.2556	2.28982	5.04835	1.49424	45.3579	2	1
Ctr	2021-03-29	1.5h	4.32865	27.1456	73.9866	97.2463	86.0836	113.146	83.7131	76.0816	1	1
Ctr	2021-03-29	1.5h	4.45783	14.2367	43.3846	72.5985	98.5304	164.878	71.5316	59.7597	1	1
Ctr	2021-03-29	1.5h	0.304073	9.15216	33.9602	79.5531	4.71946	11.0555	3.75448	42.6887	2	1
Ctr	2021-03-29	1.5h	3.55757	21.4307	73.7753	97.5903	62.7043	82.9456	61.1933	75.5969	1	1
Ctr	2021-03-29	1.5h	6.8852	26.4396	82.9159	98.9004	82.051	97.8688	81.1488	83.8378	1	1
Ctr	2021-03-29	1.5h	6.60655	24.2881	64.5882	94.7031	115.554	169.432	109.433	68.2007	1	1
Ctr	2021-03-29	1.5h	2.31028	21.355	43.9296	90.218	33.8192	69.4542	30.511	48.6928	2	1
Ctr	2021-03-29	1.5h	7.65597	11.186	74.1215	96.278	123.578	160.519	118.979	76.9869	1	1
Ctr	2021-03-29	1.5h	6.44331	3.05072	59.9974	98.2083	128.884	210.967	126.575	61.0919	1	1
Ctr	2021-03-29	1.5h	4.22877	28.4734	66.4293	99.212	81.4556	121.654	80.8138	66.9569	1	1
Ctr	2021-03-29	1.5h	0.301026	9.15216	33.922	66.8289	4.67846	9.21693	3.12656	50.7594	2	1
Ctr	2021-03-29	1.5h	1.42949	4.06763	30.9915	86.9344	14.5619	40.8476	12.6593	35.6493	2	1
Ctr	2021-03-29	1.5h	7.7483	5.33398	83.3036	96.2439	98.6078	113.925	94.904	86.5547	1	1
Ctr	2021-03-29	1.5h	2.70149	23.3889	68.2914	80.6892	67.7086	80.0006	54.6335	84.6351	1	1
Ctr	2021-03-29	1.5h	3.33814	8.13526	72.2138	99.0295	59.5908	81.7191	59.0125	72.9215	1	1
Ctr	2021-03-29	1.5h	5.50045	27.4565	67.8553	95.5476	116.333	163.81	111.153	71.0172	1	1
Ctr	2021-03-29	1.5h	4.50076	17.2874	65.3074	98.6854	85.0959	128.588	83.9773	66.1774	1	1
Ctr	2021-03-29	1.5h	5.00409	16.2705	84.1592	99.1132	92.4426	108.868	91.6228	84.9122	1	1
Ctr	2021-03-29	1.5h	0.666642	10.1691	57.4162	98.2509	11.485	19.6532	11.2841	58.4383	2	1
Ctr	2021-03-29	1.5h	8.02361	17.2874	70.1021	96.2912	134.681	184.995	129.686	72.8022	1	1
Ctr	2021-03-29	1.5h	3.38556	7.11835	54.8685	94.3605	82.6769	142.184	78.0144	58.1478	1	1
Ctr	2021-03-29	1.5h	4.33824	17.2874	69.8834	81.6788	103.433	120.891	84.4828	85.5588	1	1
Ctr	2021-03-29	1.5h	4.1876	24.4058	55.7016	97.0821	77.7335	135.481	75.4653	57.3758	1	1
Ctr	2021-03-29	1.5h	0.813937	8.13526	5.95713	17.5823	8.29598	24.4854	1.45863	33.8813	2	1
Ctr	2021-03-29	1.5h	3.39115	20.6834	68.4988	99.091	73.0512	105.676	72.3872	69.1272	1	1
Ctr	2021-03-29	1.5h	4.56395	19.3212	73.4872	93.2681	87.5056	111.06	81.6148	78.7913	1	1
Ctr	2021-03-29	1.5h	3.751	29.4903	85.2083	99.5021	70.9027	82.7967	70.5497	85.6347	1	1
Ctr	2021-03-29	1.5h	4.93225	21.1741	67.8588	99.3026	74.4322	108.922	73.9131	68.3354	1	1
Ctr	2021-03-29	1.5h	4.39206	28.4734	61.6649	93.8549	89.368	136.02	83.8763	65.7023	1	1
Ctr	2021-03-29	1.5h	6.83297	23.3889	81.3325	99.5916	108.252	132.554	107.81	81.6661	1	1
Ctr	2021-03-29	1.5h	3.20478	27.4565	88.8881	98.4582	57.5128	63.7049	56.626	90.2801	1	1
Ctr	2021-03-29	1.5h	1.1612	19.3212	92.4612	99.0117	20.8407	22.3172	20.6347	93.3841	2	1
Ctr	2021-03-29	1.5h	4.45409	21.9405	83.9131	93.5686	104.902	116.972	98.1551	89.6809	1	1
Ctr	2021-03-29	1.5h	3.67323	23.3889	67.959	92.3053	90.3538	122.723	83.4014	73.6242	1	1
Ctr	2021-03-29	1.5h	2.51545	7.31349	71.8165	98.2771	58.4035	79.922	57.3972	73.0756	1	1
Ctr	2021-03-29	1.5h	0.177378	5.08453	16.9518	59.0784	1.25353	4.36867	0.740567	28.6937	2	1
Ctr	2021-03-29	1.5h	6.22232	18.3043	62.051	82.5621	113.626	151.185	93.812	75.1568	1	1
Ctr	2021-03-29	1.5h	2.86142	29.4431	86.482	99.2498	62.5032	71.7309	62.0343	87.1357	1	1
Ctr	2021-03-29	1.5h	4.66204	8.13526	88.1598	98.8638	90.3311	101.299	89.3048	89.1729	1	1
Ctr	2021-03-29	1.5h	0.110687	7.11835	18.6973	58.7438	0.970628	3.04954	0.570184	31.8286	2	1
Ctr	2021-03-29	1.5h	9.32329	17.2874	79.7694	98.1541	121.713	149.765	119.467	81.2695	1	1
Ctr	2021-03-29	1.5h	1.35562	26.4396	82.1896	99.1877	23.2986	28.1172	23.1094	82.8627	2	1
Ctr	2021-03-29	1.5h	4.8768	17.2874	76.7102	94.6556	93.6726	115.586	88.6663	81.0415	1	1
Ctr	2021-03-29	1.5h	6.71012	27.4172	86.3497	98.3322	125.073	142.429	122.987	87.8143	1	1
Ctr	2021-03-29	1.5h	4.17903	8.9327	52.6715	95.7148	85.3376	155.076	81.6807	55.0296	1	1
Ctr	2021-03-29	1.5h	0.116645	13.2198	33.5081	75.9386	1.46772	3.32625	1.11456	44.1253	2	1
Ctr	2021-03-29	1.5h	2.32457	32.541	73.6032	91.7207	62.9264	78.4157	57.7165	80.2471	1	1
Ctr	2021-03-29	1.5h	3.33805	26.4396	68.8968	89.5962	71.0219	92.3598	63.6329	76.897	1	1
Ctr	2021-03-29	1.5h	3.52578	22.372	65.321	83.7146	74.8076	95.8726	62.6249	78.0282	1	1
Ctr	2021-03-29	1.5h	4.45053	5.08453	74.6829	98.9811	85.0666	112.743	84.1998	75.4517	1	1
Ctr	2021-03-29	1.5h	5.35527	5.08453	69.4742	98.194	78.9094	111.53	77.4843	70.752	1	1
Ctr	2021-03-29	1.5h	4.3773	17.2874	83.5122	98.9468	77.6136	91.958	76.7961	84.4011	1	1
Ctr	2021-03-29	1.5h	3.67679	1.01691	58.3477	98.7971	74.6839	126.458	73.7855	59.0582	1	1
Ctr	2021-03-29	1.5h	6.00132	16.7404	65.7507	99.2098	118.985	179.533	118.045	66.2744	1	1
Ctr	2021-03-29	1.5h	5.03602	18.3043	45.6308	57.617	107.84	136.167	62.1343	79.1968	1	1
Ctr	2021-03-29	1.5h	5.53747	25.522	81.5188	99.1761	97.0902	118.12	96.2904	82.196	1	1
Ctr	2021-03-29	1.5h	0.105366	10.1691	19.1374	49.9117	1.23128	3.21125	0.614551	38.3426	2	1
Ctr	2021-03-29	1.5h	1.39303	15.2536	47.3988	97.879	35.7571	73.8388	34.9987	48.4259	1	1
Ctr	2021-03-29	1.5h	3.55806	11.6671	74.7873	95.8796	73.5643	94.3116	70.5332	78.0013	1	1
Ctr	2021-03-29	1.5h	5.71377	25.4227	81.8404	98.2313	128.116	153.775	125.85	83.3139	1	1
Ctr	2021-03-29	1.5h	2.9987	8.13526	71.0545	96.634	62.0729	84.419	59.9835	73.5295	1	1
Ctr	2021-03-29	1.5h	0.652601	10.1691	26.559	58.5694	6.11819	13.4922	3.58339	45.3462	2	1
Ctr	2021-03-29	1.5h	4.73947	30.001	79.3963	97.5452	83.4074	102.473	81.3599	81.3943	1	1
Ctr	2021-03-29	1.5h	5.30837	15.0002	73.3427	99.3261	116.605	157.915	115.819	73.8403	1	1
Ctr	2021-03-29	1.5h	3.74541	20.3765	59.933	86.7395	70.4065	101.898	61.0703	69.0954	1	1
Ctr	2021-03-29	1.5h	8.0653	14.114	63.9294	92.5568	127.466	184.545	117.979	69.0704	1	1
Ctr	2021-03-29	1.5h	5.64187	9.76725	80.8299	98.9746	110.239	134.985	109.108	81.6673	1	1
Ctr	2021-03-29	1.5h	5.95296	16.4926	68.9297	98.2617	105.747	150.747	103.909	70.1491	1	1
Ctr	2021-03-29	1.5h	3.69761	10.2432	74.7681	96.406	67.1874	86.6315	64.7727	77.5554	1	1
Ctr	2021-03-29	1.5h	7.70711	24.0054	71.968	98.5475	117.532	160.939	115.825	73.0287	1	1
Ctr	2021-03-29	1.5h	5.94794	8.57264	73.398	96.1296	121.338	158.916	116.641	76.3531	1	1
Ctr	2021-03-29	1.5h	0.268447	10.1682	3.67713	15.3248	1.5906	6.62899	0.243756	23.9946	2	1
Ctr	2021-03-29	1.5h	5.02259	23.3869	61.7767	95.0447	93.1248	143.274	88.5101	64.9975	1	1
Ctr	2021-03-29	1.5h	0.170307	3.63654	8.39698	27.014	1.54714	4.97731	0.417943	31.0838	2	1
Ctr	2021-03-29	1.5h	7.60184	16.2692	51.1208	75.014	85.1062	124.884	63.8416	68.1483	1	1
Ctr	2021-03-29	1.5h	1.45069	21.2932	88.5884	99.4426	37.065	41.6063	36.8584	89.085	1	1
Ctr	2021-03-29	1.5h	7.30419	14.9992	72.73	98.5078	121.021	163.915	119.215	73.8317	1	1
Ctr	2021-03-29	1.5h	6.25038	21.3533	76.838	98.1549	116.11	148.322	113.967	78.2823	1	1
Ctr	2021-03-29	1.5h	2.16305	15.2523	69.902	97.2905	54.6859	76.1126	53.2042	71.8487	1	1
Ctr	2021-03-29	1.5h	5.56909	26.4374	68.4498	96.2943	118.389	166.549	114.002	71.084	1	1
Ctr	2021-03-29	1.5h	5.82243	25.4206	77.066	99.2277	114.904	147.946	114.016	77.6658	1	1
Ctr	2021-03-29	1.5h	6.50798	5.08412	63.7534	95.3639	130.289	194.889	124.249	66.8528	1	1
Ctr	2021-03-29	1.5h	1.14578	1.01682	4.833	25.9244	6.21297	33.3266	1.61068	18.6427	2	1
Ctr	2021-03-29	1.5h	5.89386	24.4038	76.8859	98.7258	119.87	153.92	118.343	77.8783	1	1
Ctr	2021-03-29	1.5h	3.55838	24.4038	89.2191	99.5535	77.4939	86.4701	77.1479	89.6192	1	1
Ctr	2021-03-29	1.5h	3.94242	23.7918	76.5751	98.6462	89.0894	114.768	87.8833	77.626	1	1
Ctr	2021-03-29	1.5h	0.142055	8.13459	7.13855	22.4119	1.04444	3.27907	0.234078	31.8517	2	1
Ctr	2021-03-29	1.5h	0.124058	6.10094	6.47994	34.8689	0.882223	4.74728	0.307621	18.5837	2	1
Ctr	2021-03-29	1.5h	3.83768	3.05047	65.4115	98.3831	64.0956	96.4038	63.0592	66.4866	1	1
Ctr	2021-03-29	1.5h	1.70718	13.2187	68.4459	94.0283	39.4413	54.1829	37.086	72.7929	1	1
Ctr	2021-03-29	1.5h	0.736034	13.2187	9.44757	22.2586	5.75813	13.5662	1.28168	42.4446	2	1
Ctr	2021-03-29	1.5h	0.103656	3.05047	8.45466	33.4144	0.856847	3.38642	0.28631	25.3024	2	1
Ctr	2021-03-29	1.5h	4.41398	28.4711	74.0127	99.0038	98.6497	131.96	97.667	74.7574	1	1
Ctr	2021-03-29	1.5h	4.09243	9.15141	60.4349	97.9557	84.437	136.859	82.7108	61.6961	1	1
Ctr	2021-03-29	1.5h	7.6559	17.286	69.7789	96.6429	145.146	201.025	140.273	72.2028	1	1
Ctr	2021-03-29	1.5h	4.35955	28.4711	65.6995	98.9501	74.696	112.5	73.9118	66.3966	1	1
Ctr	2021-03-29	1.5h	4.8728	23.3869	84.2481	96.3687	90.3408	103.338	87.0603	87.4226	1	1
Ctr	2021-03-29	1.5h	4.37567	13.2187	75.4773	98.2016	98.9918	128.796	97.2115	76.8595	1	1
Ctr	2021-03-29	1.5h	4.55334	18.2097	71.4206	88.4379	87.5661	108.43	77.4416	80.7579	1	1
Ctr	2021-03-29	1.5h	1.2465	12.2019	89.0295	98.3223	26.9638	29.7783	26.5115	90.5486	2	1
Ctr	2021-03-29	1.5h	4.16211	25.4206	54.9592	97.3724	69.3765	122.916	67.5535	56.4423	1	1
Ctr	2021-03-29	1.5h	5.67291	11.1851	82.5901	97.0293	103.007	121.016	99.9469	85.1187	1	1
Ctr	2021-03-29	1.5h	2.33627	26.9376	85.4197	98.791	48.2199	55.7681	47.637	86.4651	1	1
Ctr	2021-03-29	1.5h	5.97494	24.4038	70.6367	96.6039	107.688	147.275	104.03	73.1199	1	1
Ctr	2021-03-29	1.5h	4.06764	29.4879	89.1519	99.2463	66.5882	74.1278	66.0863	89.829	1	1
Ctr	2021-03-29	1.5h	3.1989	29.2284	59.0874	98.6721	74.1272	123.788	73.1429	59.8826	1	1
Ctr	2021-03-29	1.5h	6.76285	11.1851	70.643	87.4938	81.8785	101.409	71.6385	80.7406	1	1
Ctr	2021-03-29	1.5h	4.22714	29.4879	80.9556	99.302	68.828	84.426	68.3476	81.5247	1	1
Ctr	2021-03-29	1.5h	2.71337	25.7078	79.4374	97.7032	51.0993	62.849	49.9256	81.3049	1	1
Ctr	2021-03-29	1.5h	6.63836	15.5164	55.3032	98.4624	124.733	222.076	122.815	56.1668	1	1
Ctr	2021-03-29	1.5h	4.39973	24.4038	62.9814	97.8243	73.2683	113.802	71.6742	64.3822	1	1
Ctr	2021-03-29	1.5h	5.82556	20.3365	76.9191	97.8603	111.106	141.355	108.729	78.601	1	1
Ctr	2021-03-29	1.5h	3.76094	27.4542	86.8605	98.6648	86.7762	98.569	85.6175	88.036	1	1
Ctr	2021-03-29	1.5h	1.66474	23.3869	79.7049	99.3172	33.973	42.3324	33.741	80.2528	1	1
Ctr	2021-03-29	1.5h	5.10141	8.13459	77.2187	97.506	100.671	127.119	98.1599	79.1938	1	1
Ctr	2021-03-29	1.5h	0.665078	8.13459	15.3758	47.0385	5.13704	15.7155	2.41638	32.6877	2	1
Ctr	2021-03-29	1.5h	6.60255	24.4038	81.9476	98.9884	121.497	146.762	120.268	82.7851	1	1
Ctr	2021-03-29	1.5h	3.8153	9.15141	75.8856	97.9437	63.2174	81.5931	61.9175	77.4788	1	1
Ctr	2021-03-29	1.5h	0.157082	8.13459	23.3837	69.5127	1.07271	3.18884	0.74567	33.6395	2	1
Ctr	2021-03-29	1.5h	6.10637	22.3701	72.1027	96.6651	125.771	168.617	121.577	74.5902	1	1
Ctr	2021-03-29	1.5h	1.97688	19.3196	72.2814	90.4113	41.1514	51.4732	37.2056	79.9473	1	1
Ctr	2021-03-29	1.5h	3.83533	22.3701	63.1589	98.5579	80.3598	125.399	79.2009	64.0831	1	1
Ctr	2021-03-29	1.5h	0.536251	15.2523	72.8826	99.0507	11.2368	15.2713	11.1301	73.5811	2	1
Ctr	2021-03-29	1.5h	6.95353	18.6204	80.8054	98.9556	132.519	162.284	131.135	81.6582	1	1
Ctr	2021-03-29	1.5h	3.02961	18.6204	67.8757	77.8059	55.2232	63.3023	42.9669	87.2372	1	1
Ctr	2021-03-29	1.5h	0.354815	6.20678	19.3669	50.9904	1.84062	4.8461	0.938542	37.9816	2	1
Ctr	2021-03-29	1.5h	0.145449	5.17232	6.83199	27.2373	1.17158	4.67077	0.319107	25.0832	2	1
Ctr	2021-03-29	1.5h	4.63618	12.4136	65.5719	94.3268	92.8141	133.515	87.5486	69.5157	1	1
Ctr	2021-03-29	1.5h	4.68158	22.4955	73.108	97.6635	105.29	140.655	102.83	74.857	1	1
Ctr	2021-03-29	1.5h	6.02383	23.9946	73.5416	98.7222	128.851	172.97	127.205	74.4935	1	1
Ctr	2021-03-29	1.5h	8.95369	6.85551	80.8265	99.0377	122.721	150.371	121.54	81.6119	1	1
Ctr	2021-03-29	1.5h	5.26669	18.8845	71.16	97.5591	106.679	146.256	104.075	72.9404	1	1
Ctr	2021-03-29	1.5h	5.83974	14.7137	61.6556	97.4925	111.857	176.873	109.052	63.2414	1	1
Ctr	2021-03-29	1.5h	3.2668	23.7683	79.5553	99.6797	54.1331	67.8267	53.9597	79.8109	1	1
Ctr	2021-03-29	1.5h	5.87051	16.4676	69.6223	99.1593	119.169	169.726	118.167	70.2127	1	1
Ctr	2021-03-29	1.5h	6.3715	7.34462	83.3626	97.1622	105.553	123.026	102.558	85.7973	1	1
Ctr	2021-03-29	1.5h	4.61607	26.4682	70.3074	88.6071	104.952	132.268	92.9945	79.3474	1	1
Ctr	2021-03-29	1.5h	3.45817	18.1787	72.8574	98.3941	56.984	76.957	56.0689	74.0465	1	1
Ctr	2021-03-29	1.5h	0.3346	8.10683	32.9762	84.6115	2.36494	6.06804	2.00101	38.9737	2	1
Ctr	2021-03-29	1.5h	9.1369	29.9926	82.9016	98.4593	141.926	168.561	139.74	84.1988	1	1
Ctr	2021-03-29	1.5h	5.33268	26.4661	55.6774	95.7739	94.4127	162.405	90.4227	58.1342	1	1
Ctr	2021-03-29	1.5h	6.47898	13.9492	70.5619	98.4573	112.271	156.655	110.539	71.6675	1	1
Ctr	2021-03-29	1.5h	5.54944	8.57015	81.0454	97.286	112.863	135.479	109.8	83.3064	1	1
Ctr	2021-03-29	1.5h	4.30344	19.495	82.6619	98.6293	84.3234	100.612	83.1676	83.8107	1	1
Ctr	2021-03-29	1.5h	3.38749	17.9953	70.9872	95.6858	58.3414	78.64	55.8244	74.1879	1	1
Ctr	2021-03-29	1.5h	6.70847	29.2274	72.128	98.1921	116.984	159.257	114.869	73.456	1	1
Ctr	2021-03-29	1.5h	4.63971	14.5919	72.4022	98.7436	90.308	123.164	89.1733	73.3235	1	1
Ctr	2021-03-29	1.5h	6.29805	28.3292	58.4818	98.8661	112.881	190.83	111.601	59.1525	1	1
Ctr	2021-03-29	1.5h	5.49115	17.6432	81.6857	98.9683	111.129	134.64	109.982	82.5373	1	1
Ctr	2021-03-29	1.5h	1.84766	16.2696	73.5114	93.2119	41.3069	52.3768	38.5029	78.8648	1	1
Ctr	2021-03-29	1.5h	5.6846	25.4212	72.2963	98.9633	109.01	149.22	107.88	73.0537	1	1
Ctr	2021-03-29	1.5h	2.39799	24.8129	75.966	98.0732	54.7148	70.6376	53.6605	77.4585	1	1
Ctr	2021-03-29	1.5h	0.121478	7.11793	8.49336	27.5224	1.16712	3.782	0.321219	30.8598	2	1
Ctr	2021-03-29	1.5h	4.39613	16.2696	51.4976	94.2413	55.8958	102.29	52.6769	54.6444	1	1
Ctr	2021-03-29	1.5h	7.81878	25.4212	83.679	99.2326	98.3115	116.585	97.557	84.3261	1	1
Ctr	2021-03-29	1.5h	0.17348	10.1685	13.0994	41.039	1.81517	5.68673	0.744928	31.9194	2	1
Ctr	2021-03-29	1.5h	2.68007	14.2359	76.8399	93.7406	62.7083	76.5008	58.7831	81.9707	1	1
Ctr	2021-03-29	1.5h	4.85509	16.2696	53.1589	97.9902	107.076	197.378	104.924	54.2492	1	1
Ctr	2021-03-29	1.5h	6.19155	32.5391	69.3619	97.2455	111.458	156.264	108.388	71.3265	1	1
Ctr	2021-03-29	1.5h	4.33879	14.2359	53.2452	98.0795	80.911	149.041	79.3571	54.2878	1	1
Ctr	2021-03-29	1.5h	0.480809	12.2022	47.6609	76.5393	3.87895	6.22927	2.96892	62.2698	2	1
Ctr	2021-03-29	1.5h	0.714688	13.219	21.4568	59.3367	4.3075	11.912	2.55593	36.161	2	1
Ctr	2021-03-29	1.5h	4.7807	24.2503	69.0194	97.4434	99.5423	140.536	96.9974	70.8303	1	1
Ctr	2021-03-29	1.5h	6.84393	14.2359	78.9794	98.7829	89.2621	111.644	88.1757	79.9525	1	1
Ctr	2021-03-29	1.5h	0.261185	5.08424	9.77201	57.1034	1.34001	7.83041	0.765189	17.1129	2	1
Ctr	2021-03-29	1.5h	0.153657	8.13478	14.8384	53.1757	0.904364	3.24093	0.480902	27.9045	2	1
Ctr	2021-03-29	1.5h	0.144241	5.08424	34.9542	85.8752	1.75857	4.32044	1.51018	40.7035	2	1
Ctr	2021-03-29	1.5h	0.159979	12.2022	32.9763	82.1594	1.93739	4.82695	1.59175	40.1369	2	1
Ctr	2021-03-29	1.5h	3.61026	23.3875	60.5293	90.8135	80.4989	120.774	73.1038	66.6524	1	1
Ctr	2021-03-29	1.5h	0.23354	13.219	23.7674	59.2599	2.44664	6.10027	1.44988	40.107	2	1
Ctr	2021-03-29	1.5h	4.41697	24.4043	46.7423	73.4043	75.8838	119.168	55.702	63.6779	1	1
Ctr	2021-03-29	1.5h	0.469999	8.10447	17.1215	71.3141	3.91521	16.3075	2.7921	24.0086	2	1
Ctr	2021-03-29	1.5h	5.84904	22.3706	80.6922	99.1085	121.101	148.74	120.021	81.418	1	1
Ctr	2021-03-29	1.5h	5.07246	15.29	78.2923	90.3535	103.376	119.302	93.4039	86.651	1	1
Ctr	2021-03-29	1.5h	2.99388	31.5223	78.9555	98.8328	65.4611	81.9411	64.697	79.888	1	1
Ctr	2021-03-29	1.5h	3.05686	3.05054	55.0508	97.9905	59.7126	106.288	58.5126	56.1798	1	1
Ctr	2021-03-29	1.5h	4.13919	12.2022	72.5828	92.1425	58.4579	74.2111	53.8645	78.7724	1	1
Ctr	2021-03-29	1.5h	6.23154	12.2022	62.6248	75.8734	43.665	52.9025	33.1301	82.5385	1	1
Ctr	2021-03-29	1.5h	1.79968	6.38166	77.2754	99.1707	39.9804	51.3085	39.6488	77.9216	1	1
Ctr	2021-03-29	1.5h	5.49108	17.2864	32.0933	54.9556	94.8579	162.432	52.1297	58.3986	1	1
Ctr	2021-03-29	1.5h	4.96502	18.8185	82.985	98.2979	88.0152	104.256	86.5172	84.4219	1	1
Ctr	2021-03-29	1.5h	3.82046	25.4212	59.1656	97.2054	77.1627	126.774	75.0063	60.8666	1	1
Ctr	2021-03-29	1.5h	0.612458	17.2864	10.914	32.396	3.79795	11.2734	1.23038	33.6894	2	1
Ctr	2021-03-29	1.5h	0.111669	10.1685	19.1318	60.2919	0.923269	2.90959	0.556657	31.7319	2	1
Ctr	2021-03-29	1.5h	6.3827	4.06739	73.7796	99.3375	123.345	166.073	122.528	74.2717	1	1
Ctr	2021-03-29	1.5h	0.144588	6.10109	25.0517	83.0098	1.46411	4.8514	1.21536	30.1791	2	1
Ctr	2021-03-29	1.5h	4.01485	25.4212	75.1758	94.6107	80.63	101.475	76.2846	79.4581	1	1
Ctr	2021-03-29	1.5h	2.80721	27.4549	86.1399	98.8747	67.6497	77.651	66.8885	87.1203	1	1
Ctr	2021-03-29	1.5h	0.45156	8.13478	3.7448	25.3009	3.15224	21.2974	0.797545	14.8011	2	1
Ctr	2021-03-29	1.5h	5.48283	14.734	64.9458	98.8994	124.276	189.248	122.909	65.6686	1	1
Ctr	2021-03-29	1.5h	0.120387	10.1685	23.2165	80.8418	1.13297	3.94511	0.915917	28.7184	2	1
Ctr	2021-03-29	1.5h	2.03391	22.3077	74.329	99.5114	40.0512	53.6203	39.8555	74.694	1	1
Ctr	2021-03-29	1.5h	2.76887	24.4043	72.8551	97.6259	51.4768	68.979	50.2547	74.6268	1	1
Ctr	2021-03-29	1.5h	3.87396	16.7308	76.3829	95.1069	69.6034	86.6655	66.1977	80.3127	1	1
Ctr	2021-03-29	1.5h	0.448658	6.10109	12.2255	56.8451	2.61322	12.1507	1.48548	21.5068	2	1
Ctr	2021-03-29	1.5h	5.98442	19.145	69.6397	86.682	105.856	131.761	91.758	80.3393	1	1
Ctr	2021-03-29	1.5h	5.33514	18.3033	42.9456	57.8403	107.661	145.001	62.2716	74.2485	1	1
Ctr	2021-03-29	1.5h	6.23332	27.4549	67.9074	98.8425	116.43	169.47	115.082	68.7026	1	1
Ctr	2021-03-29	1.5h	4.00232	28.4717	83.0516	98.2574	75.6421	89.4913	74.324	84.5246	1	1
Ctr	2021-03-29	1.5h	3.45708	10.1685	84.6334	98.2624	73.3221	85.1295	72.0481	86.1301	1	1
Ctr	2021-03-29	1.5h	1.99107	14.2359	61.7276	97.2949	45.0683	71.0365	43.8492	63.4439	1	1
Ctr	2021-03-29	1.5h	0.45436	6.10109	10.4602	42.5348	1.62583	6.61123	0.691546	24.592	2	1
Ctr	2021-03-29	1.5h	0.133136	5.08424	5.08907	23.5225	0.916897	4.23805	0.215677	21.6349	2	1
Ctr	2021-03-29	1.5h	0.368077	8.13478	5.51697	21.3336	2.16618	8.37641	0.462124	25.8605	2	1
Ctr	2021-03-29	1.5h	3.61546	14.2359	71.2627	96.7786	77.0795	104.678	74.5964	73.6348	1	1
Ctr	2021-03-29	1.5h	3.91586	24.4043	78.7491	98.8161	81.1392	101.815	80.1785	79.6926	1	1
Ctr	2021-03-29	1.5h	3.61215	5.29057	74.2707	97.4717	71.4828	93.8129	69.6755	76.1972	1	1
Ctr	2021-03-29	1.5h	3.89077	14.2359	70.8578	92.6455	72.4411	94.7156	67.1134	76.4828	1	1
Ctr	2021-03-29	1.5h	0.155344	6.10109	19.1718	61.8924	1.25636	4.05592	0.777595	30.9761	2	1
Ctr	2021-03-29	1.5h	4.24048	17.5879	89.8775	98.2624	96.3554	105.345	94.6812	91.4668	1	1
Ctr	2021-03-29	1.5h	2.85799	10.5258	81.2988	98.5038	75.6708	91.6847	74.5386	82.5337	1	1
Ctr	2021-03-29	1.5h	7.52128	14.998	62.7695	95.409	124.607	189.401	118.886	65.7898	1	1
Ctr	2021-03-29	1.5h	8.55684	18.1635	79.9158	98.5462	109.143	134.587	107.556	81.0948	1	1
Ctr	2021-03-29	1.5h	4.68729	13.3282	29.3596	62.5661	75.3995	160.678	47.1745	46.9258	1	1
Ctr	2021-03-29	1.5h	6.15787	5.10541	65.2615	95.7686	121.05	177.636	115.928	68.145	1	1
Ctr	2021-03-29	1.5h	0.233228	7.05769	8.07514	32.1179	1.37356	5.46319	0.44116	25.1422	2	1
Ctr	2021-03-29	1.5h	6.73817	19.6349	67.8689	96.0137	90.3371	127.799	86.736	70.6866	1	1
Ctr	2021-03-29	1.5h	5.50696	6.6675	74.1911	97.1719	105.364	138.001	102.384	76.3504	1	1
Ctr	2021-03-29	1.5h	4.70076	11.1125	77.3861	99.0362	114.712	146.804	113.606	78.1392	1	1
Ctr	2021-03-29	1.5h	10.4127	15.3176	54.8465	97.0587	129.519	229.202	125.709	56.5086	1	1
Ctr	2021-03-29	1.5h	7.25204	27.4497	67.1073	96.0816	129.63	185.6	124.551	69.844	1	1
Ctr	2021-03-29	1.5h	4.99933	5.6243	59.8231	96.0164	96.503	154.888	92.6588	62.305	1	1
Ctr	2021-03-29	1.5h	0.640875	9.37384	29.7218	77.9743	7.22177	18.9461	5.63112	38.1175	2	1
Ctr	2021-03-29	1.5h	4.03882	22.4972	92.4123	98.9988	77.0663	82.5591	76.2947	93.3469	1	1
Ctr	2021-03-29	1.5h	4.40494	28.4713	51.7253	92.1549	78.3158	139.529	72.1719	56.1287	1	1
Ctr	2021-03-29	1.5h	3.86009	22.3703	78.275	98.6721	84.918	107.046	83.7903	79.3285	1	1
Ctr	2021-03-29	1.5h	0.147655	14.2357	24.8167	56.0373	1.81599	4.10059	1.01763	44.286	2	1
Ctr	2021-03-29	1.5h	0.11006	7.11783	27.1284	69.7916	1.49938	3.85736	1.04644	38.8705	2	1
Ctr	2021-03-29	1.5h	0.154003	5.08416	34.3041	90.9505	1.78368	4.72907	1.62227	37.7174	2	1
Ctr	2021-03-29	1.5h	6.37178	26.4377	79.7039	98.0361	113.216	139.256	110.993	81.3006	1	1
Ctr	2021-03-29	1.5h	5.33221	22.22	76.2828	98.7563	102.36	132.517	101.087	77.2435	1	1
Ctr	2021-03-29	1.5h	0.314785	12.202	1.39181	2.85922	3.9569	8.12875	0.113137	48.6779	2	1
Ctr	2021-03-29	1.5h	5.26192	20.3367	58.7314	91.1067	109.533	169.912	99.792	64.4645	1	1
Ctr	2021-03-29	1.5h	0.213673	2.03367	18.929	63.5117	1.44555	4.85018	0.918091	29.804	2	1
Ctr	2021-03-29	1.5h	4.90754	28.4713	79.8397	98.1091	92.649	113.85	90.8972	81.3785	1	1
Ctr	2021-03-29	1.5h	7.65199	23.3872	73.5219	99.4477	131.837	178.327	131.109	73.9302	1	1
Ctr	2021-03-29	1.5h	0.67641	13.2188	10.5881	20.2145	5.1342	9.80212	1.03785	52.3785	2	1
Ctr	2021-03-29	1.5h	0.125004	6.101	47.5593	88.1276	1.61567	2.99385	1.42385	53.9664	2	1
Ctr	2021-03-29	1.5h	0.195772	11.1852	30.1632	69.9625	1.83527	4.25685	1.284	43.1134	2	1
Ctr	2021-03-29	1.5h	0.189709	12.202	42.131	76.7119	2.55329	4.64902	1.95868	54.9211	2	1
Ctr	2021-03-29	1.5h	2.63933	24.404	68.757	97.5162	54.5723	77.3984	53.2169	70.5083	1	1
Ctr	2021-03-29	1.5h	3.96313	22.3703	82.9134	97.8525	80.5585	95.0734	78.8285	84.733	1	1
Ctr	2021-03-29	1.5h	6.96431	27.4545	76.8056	98.7464	129.325	166.269	127.704	77.7806	1	1
Ctr	2021-03-29	1.5h	7.4986	25.4208	71.965	94.2441	101.301	132.662	95.4699	76.3602	1	1
Ctr	2021-03-29	1.5h	0.261583	8.13466	14.1305	35.6301	2.58709	6.52332	0.92178	39.659	2	1
Ctr	2021-03-29	1.5h	0.166678	5.08416	27.8692	84.5829	1.43913	4.36775	1.21726	32.949	2	1
Ctr	2021-03-29	1.5h	7.99671	29.4882	58.5264	98.4319	116.226	195.473	114.403	59.4588	1	1
Ctr	2021-03-29	1.5h	0.117424	8.13466	2.56504	9.32482	0.949293	3.45101	0.08852	27.5077	2	1
Ctr	2021-03-29	1.5h	2.97863	16.2693	85.9837	95.4018	50.5396	56.0754	48.2157	90.128	1	1
Ctr	2021-03-29	1.5h	3.16988	18.2122	81.8662	97.6919	80.9009	96.5401	79.0336	83.8004	1	1
Ctr	2021-03-29	1.5h	4.2273	14.9983	89.6774	98.4807	77.28	84.8662	76.1058	91.061	1	1
Ctr	2021-03-29	1.5h	0.114858	5.08416	11.9653	36.2507	1.20965	3.66481	0.438507	33.0072	2	1
Ctr	2021-03-29	1.5h	3.92685	10.1683	67.5438	96.072	109.166	155.275	104.878	70.3054	1	1
Ctr	2021-03-29	1.5h	4.12813	25.4208	63.4027	80.1068	81.6494	103.161	65.4067	79.1477	1	1
Ctr	2021-03-29	1.5h	0.49527	9.1515	9.57692	29.4862	4.22297	13.002	1.2452	32.4793	2	1
Ctr	2021-03-29	1.5h	6.06384	25.4208	76.0602	98.7239	87.3633	113.395	86.2485	77.0433	1	1
Ctr	2021-03-29	1.5h	6.09052	16.2693	70.7829	98.9552	82.6937	115.607	81.8297	71.5302	1	1
Ctr	2021-03-29	1.5h	4.85598	24.8257	76.5517	99.0587	83.2001	107.662	82.417	77.2791	1	1
Ctr	2021-03-29	1.5h	6.92144	19.3198	71.9673	97.8388	117.326	159.503	114.79	73.5571	1	1
Ctr	2021-03-29	1.5h	8.1521	22.3703	70.1187	98.6576	134.576	189.35	132.77	71.0728	1	1
Ctr	2021-03-29	1.5h	1.61384	13.2188	85.5715	97.5758	40.1947	45.8333	39.2203	87.6975	1	1
Ctr	2021-03-29	1.5h	7.72476	9.1515	65.6351	97.4129	116.407	172.766	113.395	67.3782	1	1
Ctr	2021-03-29	1.5h	7.32458	19.6537	66.9485	96.5839	120.692	174.117	116.569	69.3164	1	1
Ctr	2021-03-29	1.5h	8.77627	10.1683	66.3404	98.7784	125.172	186.377	123.643	67.1608	1	1
Ctr	2021-03-29	1.5h	4.61876	16.496	67.0973	84.0467	94.698	118.62	79.5905	79.8334	1	1
Ctr	2021-03-29	1.5h	4.51373	17.2862	68.0141	86.7279	79.3194	101.144	68.7921	78.4223	1	1
Ctr	2021-03-29	1.5h	7.81563	30.505	87.0843	99.1794	104.206	118.679	103.351	87.8048	1	1
Ctr	2021-03-29	1.5h	2.82281	12.202	73.646	96.6395	59.1774	77.6535	57.1887	76.2069	1	1
Ctr	2021-03-29	1.5h	4.04147	19.3198	42.322	53.5879	97.2079	123.084	52.0916	78.9769	1	1
Ctr	2021-03-29	1.5h	2.07475	28.4713	79.9629	94.8528	38.9807	46.2393	36.9743	84.3021	1	1
Ctr	2021-03-29	1.5h	4.03944	22.3703	67.0928	81.125	77.8556	94.1387	63.1603	82.703	1	1
Ctr	2021-03-29	1.5h	0.451218	13.2188	15.7868	43.5343	1.77715	4.90073	0.77367	36.263	2	1
Ctr	2021-03-29	1.5h	3.27888	20.3367	47.8972	67.7338	70.554	99.7738	47.7888	70.7139	1	1
Ctr	2021-03-29	1.5h	0.294422	6.101	13.2677	55.3072	1.6201	6.75346	0.896029	23.9891	2	1
Ctr	2021-03-29	1.5h	6.20769	3.0505	81.0756	99.3235	105.985	129.839	105.268	81.6278	1	1
Ctr	2021-03-29	1.5h	4.24563	12.4956	53.3612	95.453	58.0688	103.874	55.4284	55.9031	1	1
Ctr	2021-03-29	1.5h	4.10286	25.4208	75.7601	89.0546	85.635	100.662	76.2619	85.0715	1	1
Ctr	2021-03-29	1.5h	0.147997	7.11783	4.79709	25.5918	0.947203	5.05319	0.242406	18.7447	2	1
Ctr	2021-03-29	1.5h	3.34636	21.7206	65.0224	90.087	78.923	109.346	71.0994	72.1773	1	1
Ctr	2021-03-29	1.5h	3.38855	28.9609	67.9868	93.2237	85.483	117.215	79.6904	72.9287	1	1
Ctr	2021-03-29	1.5h	7.09585	9.47254	65.9689	98.4323	101.227	151.041	99.6405	67.0196	1	1
Ctr	2021-03-29	1.5h	4.26699	7.24022	83.383	97.8385	77.7895	91.2753	76.1081	85.2251	1	1
Ctr	2021-03-29	1.5h	2.00603	2.60844	72.9784	96.4172	45.7679	60.4674	44.1281	75.6902	1	1
Ctr	2021-03-29	1.5h	7.52263	8.33102	78.9515	99.1787	92.6365	116.37	91.8757	79.6053	1	1
Ctr	2021-03-29	1.5h	4.44487	30.5412	76.5034	97.4499	100.921	128.554	98.3478	78.5054	1	1
Ctr	2021-03-29	1.5h	2.89754	8.56954	79.1544	98.5253	56.9568	70.8955	56.1169	80.3391	1	1
Ctr	2021-03-29	1.5h	3.69313	6.31501	53.7796	97.6457	50.1756	91.1021	48.9943	55.0762	1	1
Ctr	2021-03-29	1.5h	6.29837	26.1795	63.7265	97.7813	108.023	165.75	105.627	65.1725	1	1
Ctr	2021-03-29	1.5h	3.15168	22.7963	66.361	88.5419	66.0629	88.1441	58.4933	74.9487	1	1
Ctr	2021-03-29	1.5h	3.34612	30.7652	87.0804	97.8164	48.1628	54.1007	47.1111	89.0243	1	1
Ctr	2021-03-29	1.5h	4.1716	23.0739	80.2551	95.1859	89.2871	105.898	84.9887	84.3141	1	1
Ctr	2021-03-29	1.5h	2.76743	1.76463	80.5277	98.8994	61.0954	75.0337	60.4229	81.4239	1	1
Ctr	2021-03-29	1.5h	3.6025	23.225	62.4226	88.099	91.3535	128.93	80.4815	70.855	1	1
Ctr	2021-03-29	1.5h	5.44934	23.225	52.9991	96.6679	95.0642	173.393	91.8966	54.8259	1	1
Ctr	2021-03-29	1.5h	2.8841	15.2538	63.5334	87.4968	47.5821	65.5291	41.6328	72.6122	1	1
Ctr	2021-03-29	1.5h	0.287971	11.1861	10.4899	27.1396	1.88457	4.87577	0.511464	38.6517	2	1
Ctr	2021-03-29	1.5h	6.88311	25.423	72.1304	97.706	115.346	156.245	112.7	73.8239	1	1
Ctr	2021-03-29	1.5h	3.80698	26.4399	59.3596	99.2437	87.6856	146.602	87.0224	59.812	1	1
Ctr	2021-03-29	1.5h	4.65223	14.2369	74.9368	89.8463	96.1847	115.322	86.4184	83.4056	1	1
Ctr	2021-03-29	1.5h	0.267331	10.1692	26.4794	62.1213	2.46609	5.78552	1.53197	42.6253	2	1
Ctr	2021-03-29	1.5h	3.05636	18.3046	71.47	98.4111	51.8809	71.4378	51.0566	72.6238	1	1
Ctr	2021-03-29	1.5h	4.00846	25.0887	81.933	98.3289	120.087	144.118	118.08	83.3254	1	1
Ctr	2021-03-29	1.5h	4.5423	4.06768	68.3604	97.4791	87.2389	124.399	85.0397	70.1283	1	1
Ctr	2021-03-29	1.5h	7.46097	28.4738	76.7165	96.1375	100.824	126.348	96.9299	79.7987	1	1
Ctr	2021-03-29	1.5h	2.75656	21.3553	78.1971	93.836	53.9216	64.7057	50.5979	83.3337	1	1
Ctr	2021-03-29	1.5h	3.22405	21.7225	78.445	96.6153	71.0761	87.5396	68.6704	81.1931	1	1
Ctr	2021-03-29	1.5h	0.118677	5.0846	19.4206	51.038	1.519	3.99199	0.775267	38.0512	2	1
Ctr	2021-03-29	1.5h	7.31086	24.4061	64.2673	96.6505	122.035	183.526	117.947	66.4946	1	1
Ctr	2021-03-29	1.5h	7.25536	26.4399	55.6027	97.7257	120.473	211.74	117.733	56.8967	1	1
Ctr	2021-03-29	1.5h	3.01423	15.2538	26.1536	78.4945	26.0592	78.2112	20.455	33.319	2	1
Ctr	2021-03-29	1.5h	5.26589	23.3892	73.6215	96.8857	111.612	146.881	108.136	75.988	1	1
Ctr	2021-03-29	1.5h	7.82484	20.6881	81.9752	99.2254	127.518	154.351	126.53	82.6151	1	1
Ctr	2021-03-29	1.5h	0.932109	21.3553	89.9156	99.3526	18.3624	20.2897	18.2436	90.5015	2	1
Ctr	2021-03-29	1.5h	2.94815	14.2369	74.5915	86.5851	75.2981	87.4052	65.1969	86.1483	1	1
Ctr	2021-03-29	1.5h	6.49015	24.4061	73.4306	93.587	118.413	150.917	110.819	78.4624	1	1
Ctr	2021-03-29	1.5h	0.350907	15.2538	38.3996	71.1878	2.633	4.88124	1.87438	53.9412	2	1
Ctr	2021-03-29	1.5h	0.44987	14.2369	24.1818	47.8801	5.31672	10.5272	2.54565	50.5049	2	1
Ctr	2021-03-29	1.5h	3.75177	25.423	80.3289	95.7731	87.0744	103.815	83.3939	83.8742	1	1
Ctr	2021-03-29	1.5h	1.54358	14.2369	66.4064	98.0457	29.8171	44.0234	29.2344	67.7301	2	1
Ctr	2021-03-29	1.5h	0.156018	5.0846	12.5479	27.2945	1.60363	3.48825	0.437703	45.9724	2	1
Ctr	2021-03-29	1.5h	2.43771	15.2538	66.0093	95.5162	65.4643	94.7275	62.529	69.108	1	1
Ctr	2021-03-29	1.5h	5.20979	13.22	62.4811	99.406	89.2909	142.06	88.7606	62.8544	1	1
Ctr	2021-03-29	1.5h	0.20863	12.203	22.9775	50.211	2.01649	4.4065	1.0125	45.7618	2	1
Ctr	2021-03-29	1.5h	4.98068	6.10152	63.7523	95.8545	76.4159	114.895	73.248	66.5095	1	1
Ctr	2021-03-29	1.5h	0.280837	13.22	8.29986	28.1852	2.29454	7.79196	0.646722	29.4476	2	1
Ctr	2021-03-29	1.5h	4.20665	10.3842	69.2088	87.5005	84.7972	107.209	74.1979	79.0954	1	1
Ctr	2021-03-29	1.5h	6.02593	17.2876	71.7756	96.5493	113.533	152.72	109.615	74.3408	1	1
Ctr	2021-03-29	1.5h	2.59883	23.3892	59.872	90.5883	40.5972	61.4248	36.7763	66.0925	1	1
Ctr	2021-03-29	1.5h	6.87154	6.10152	70.8455	97.3177	129.195	177.471	125.73	72.7981	1	1
Ctr	2021-03-29	1.5h	1.10059	16.2707	66.2609	93.69	18.5203	26.1868	17.3516	70.7236	2	1
Ctr	2021-03-29	1.5h	2.0715	21.3553	77.2669	95.7681	56.874	70.4922	54.4672	80.6813	1	1
Ctr	2021-03-29	1.5h	0.719847	6.10152	33.4551	92.0277	11.9851	32.9683	11.0296	36.3533	2	1
Ctr	2021-03-29	1.5h	4.32896	21.3553	70.6249	96.6701	86.6308	118.579	83.7461	73.0577	1	1
Ctr	2021-03-29	1.5h	5.2573	14.2369	89.0206	99.7011	107.06	119.904	106.74	89.2875	1	1
Ctr	2021-03-29	1.5h	2.83405	22.3723	91.4052	99.7174	63.3674	69.1299	63.1883	91.6642	1	1
Ctr	2021-03-29	1.5h	6.24961	4.20987	79.9116	99.3304	109.118	135.634	108.388	80.4503	1	1
Ctr	2021-03-29	1.5h	3.28986	23.0761	85.0146	95.999	66.7308	75.3528	64.0609	88.5578	1	1
Ctr	2021-03-29	1.5h	5.96972	20.3384	91.6872	99.4848	120.52	130.77	119.899	92.162	1	1
Ctr	2021-03-29	1.5h	3.69888	17.8352	76.6289	97.022	54.5083	69.0145	52.885	78.9809	1	1
Ctr	2021-03-29	1.5h	0.386429	8.13536	12.8406	42.3627	3.30822	10.9142	1.40145	30.3112	2	1
Ctr	2021-03-29	1.5h	4.00768	22.3723	75.3781	94.5951	70.0455	87.9029	66.2596	79.685	1	1
Ctr	2021-03-29	1.5h	5.3818	28.4738	74.1618	99.1318	113.86	152.197	112.872	74.8113	1	1
Ctr	2021-03-29	1.5h	4.99333	26.0389	84.2841	98.7058	97.8469	114.589	96.5805	85.3893	1	1
Ctr	2021-03-29	1.5h	5.49035	11.1861	62.6516	98.8316	102.592	161.837	101.394	63.3922	1	1
Ctr	2021-03-29	1.5h	3.84868	17.2876	78.5947	86.4463	84.6585	93.1159	73.1842	90.9174	1	1
Ctr	2021-03-29	1.5h	0.100363	7.11844	16.0423	52.2052	1.01199	3.29325	0.528314	30.7293	2	1
Ctr	2021-03-29	1.5h	2.64477	19.3215	66.5225	92.2327	51.4144	71.2853	47.4208	72.1247	1	1
Ctr	2021-03-29	1.5h	4.42087	18.3046	60.3892	97.5482	79.2635	128.036	77.3201	61.907	1	1
Ctr	2021-03-29	1.5h	8.51757	7.11844	70.0183	95.7876	130.989	179.198	125.471	73.0974	1	1
Ctr	2021-03-29	1.5h	3.32252	10.1692	43.8754	79.2782	79.6006	143.83	63.1059	55.3436	1	1
Ctr	2021-03-29	1.5h	0.161257	10.1692	32.5567	75.2999	1.9568	4.52585	1.47347	43.236	2	1
Ctr	2021-03-29	1.5h	4.23456	18.3046	67.9641	82.325	63.0977	76.4304	51.9452	82.5558	1	1
Ctr	2021-03-29	1.5h	8.67438	18.3046	64.3698	92.0923	116.36	166.473	107.158	69.8971	1	1
Ctr	2021-03-29	1.5h	7.8159	20.3384	72.1338	99.4876	111.981	154.446	111.408	72.5053	1	1
Ctr	2021-03-29	1.5h	3.20887	3.05076	61.7264	99.1718	78.0427	125.386	77.3963	62.2419	1	1
Ctr	2021-03-29	1.5h	1.97833	14.2369	67.7672	96.064	23.1378	32.7991	22.227	70.5438	2	1
Ctr	2021-03-29	1.5h	0.147635	10.1692	13.5341	48.5778	1.17041	4.20097	0.568562	27.8606	2	1
Ctr	2021-03-29	1.5h	3.26975	14.285	80.3787	95.4595	75.4686	89.6281	72.0419	84.2019	1	1
Ctr	2021-03-29	1.5h	3.4278	26.4399	80.2624	96.8617	60.7067	73.2616	58.8015	82.8629	1	1
Ctr	2021-03-29	1.5h	3.70965	23.3892	53.2798	74.8317	70.9051	99.5865	53.0595	71.1995	1	1
Ctr	2021-03-29	1.5h	6.44915	17.4195	62.9773	90.9317	94.5223	136.479	85.9508	69.2578	1	1
Ctr	2021-03-29	1.5h	0.904761	20.6881	32.6346	87.2665	10.427	27.8824	9.09932	37.3965	2	1
Ctr	2021-03-29	1.5h	7.19257	16.5505	73.4251	98.8793	121.132	163.125	119.775	74.2573	1	1
Ctr	2021-03-29	1.5h	3.37168	16.5505	86.4622	99.269	71.7692	82.3997	71.2446	87.0989	1	1
Ctr	2021-03-29	1.5h	8.4367	3.21385	59.2337	97.742	126.528	208.785	123.671	60.6021	1	1
Ctr	2021-03-29	1.5h	1.66173	10.1875	69.3246	98.0604	28.9571	40.9602	28.3954	70.6958	2	1
Ctr	2021-03-29	1.5h	6.60165	5.76906	69.9696	98.6359	128.892	181.698	127.134	70.9373	1	1
Ctr	2021-03-29	1.5h	3.14231	25.8805	58.4452	78.7073	68.3666	92.0682	53.8095	74.2564	1	1
Ctr	2021-03-29	1.5h	5.60425	9.59936	76.9397	99.1831	121.302	156.371	120.311	77.5733	1	1
Ctr	2021-03-29	1.5h	6.02538	28.1612	66.6309	98.2314	119.794	176.608	117.676	67.8305	1	1
Ctr	2021-03-29	1.5h	3.35068	25.5294	77.0281	98.4394	97.0273	123.998	95.513	78.2493	1	1
Ctr	2021-03-29	1.5h	6.22868	5.4537	72.0455	97.1538	99.1894	133.758	96.3663	74.1561	1	1
Ctr	2021-03-29	1.5h	5.7121	5	79.0696	96.5262	96.0328	117.234	92.6968	81.9152	1	1
Ctr	2021-03-29	1.5h	4.1754	26.6667	78.0838	94.9235	77.3021	93.9732	73.3778	82.2598	1	1
Ctr	2021-03-29	1.5h	4.90238	17.6476	80.468	97.4083	81.6817	98.8774	79.5647	82.609	1	1
Ctr	2021-03-29	1.5h	3.23705	17.6476	60.1165	88.3892	78.0976	114.827	69.0298	68.0134	1	1
Ctr	2021-03-29	1.5h	5.53188	24.7067	88.7455	99.564	108.23	121.424	107.758	89.1341	1	1
Ctr	2021-03-29	1.5h	0.790617	9.3752	15.7492	50.1993	7.82102	24.9288	3.9261	31.3735	2	1
Ctr	2021-03-29	1.5h	1.36552	16.27	41.3448	93.6068	14.9919	33.9426	14.0335	44.1686	2	1
Ctr	2021-03-29	1.5h	1.99899	28.4724	72.5992	97.9191	35.8099	48.2991	35.0648	74.142	1	1
Ctr	2021-03-29	1.5h	6.22926	18.3037	70.9363	92.1831	114.65	148.99	105.688	76.9515	1	1
Ctr	2021-03-29	1.5h	5.12333	26.5134	82.4705	98.4701	88.7312	105.945	87.3737	83.7518	1	1
Ctr	2021-03-29	1.5h	0.619773	10.1687	9.29264	34.5472	4.01447	14.9246	1.38689	26.8984	2	1
Ctr	2021-03-29	1.5h	3.36028	19.3206	71.186	96.5786	72.336	98.1389	69.8611	73.7078	1	1
Ctr	2021-03-29	1.5h	4.03592	20.3374	55.6475	98.6756	63.4486	112.509	62.6082	56.3944	1	1
Ctr	2021-03-29	1.5h	0.119253	8.13498	6.20369	22.6552	0.92581	3.38096	0.209744	27.3831	2	1
Ctr	2021-03-29	1.5h	4.80555	22.3533	48.1532	95.153	67.6651	133.709	64.3854	50.6061	1	1
Ctr	2021-03-29	1.5h	0.866943	8.13498	78.6466	98.2877	21.9602	27.4445	21.5842	80.0167	2	1
Ctr	2021-03-29	1.5h	0.104186	7.49981	22.0596	80.5195	0.990151	3.61414	0.797264	27.3966	2	1
Ctr	2021-03-29	1.5h	7.18921	22.3533	72.3116	97.6207	103.739	140.047	101.27	74.0741	1	1
Ctr	2021-03-29	1.5h	5.8924	28.4724	66.1776	97.7188	116.157	171.519	113.507	67.7224	1	1
Ctr	2021-03-29	1.5h	3.12649	15.2531	64.8915	96.2554	65.4164	97.0339	62.9668	67.416	1	1
Ctr	2021-03-29	1.5h	0.377316	7.69186	48.6557	83.0697	4.81807	8.22588	4.00235	58.5721	2	1
Ctr	2021-03-29	1.5h	4.12531	23.3881	76.2061	98.9754	87.4718	113.607	86.5755	76.995	1	1
Ctr	2021-03-29	1.5h	0.161729	7.11811	16.8042	61.89	1.69301	6.23538	1.04781	27.1517	2	1
Ctr	2021-03-29	1.5h	3.03238	22.4994	74.697	97.7006	57.8762	75.6997	56.5454	76.455	1	1
Ctr	2021-03-29	1.5h	4.49395	3.07674	61.9929	98.7124	106.85	170.139	105.474	62.8015	1	1
Ctr	2021-03-29	1.5h	3.43077	9.15185	75.1447	99.3856	85.4697	113.041	84.9445	75.6093	1	1
Ctr	2021-03-29	1.5h	1.93583	20.3374	52.7873	93.9534	30.9605	55.1051	29.0885	56.1845	2	1
Ctr	2021-03-29	1.5h	4.95557	24.4049	74.7567	98.1486	107.973	141.758	105.974	76.1669	1	1
Ctr	2021-03-29	1.5h	0.399087	12.2025	13.3748	43.8056	2.37172	7.76791	1.03894	30.5322	2	1
Ctr	2021-03-29	1.5h	0.247227	10.1687	25.169	47.8691	3.18383	6.05535	1.52407	52.5788	2	1
Ctr	2021-03-29	1.5h	8.76634	19.3206	74.2482	96.2088	102.914	133.353	99.0121	77.174	1	1
Ctr	2021-03-29	1.5h	8.05431	9.15185	73.5537	98.7182	109.722	147.261	108.316	74.5088	1	1
Ctr	2021-03-29	1.5h	2.15079	28.4724	87.3325	99.066	36.3595	41.2446	36.0199	88.1559	1	1
Ctr	2021-03-29	1.5h	3.02441	10.1687	83.5208	99.3842	51.3451	61.0972	51.0289	84.0383	1	1
Ctr	2021-03-29	1.5h	2.55711	6.10123	68.4481	96.1632	47.1422	66.2304	45.3335	71.1792	1	1
Ctr	2021-03-29	1.5h	2.60009	15.2531	89.3386	98.0693	47.2849	51.9059	46.372	91.0974	1	1
Ctr	2021-03-29	1.5h	7.55921	25.4218	76.8191	99.3394	111.597	144.312	110.859	77.33	1	1
Ctr	2021-03-29	1.5h	0.168987	9.15185	9.71296	45.5961	1.06925	5.01943	0.487536	21.3022	2	1
Ctr	2021-03-29	1.5h	0.714293	6.10123	10.6399	40.7493	3.2485	12.4413	1.32374	26.1106	2	1
Ctr	2021-03-29	1.5h	4.1349	21.3543	75.4465	95.8776	78.7589	100.087	75.5122	78.6904	1	1
Ctr	2021-03-29	1.5h	0.138916	5.08436	37.0065	79.8905	1.24236	2.68204	0.992531	46.3215	2	1
Ctr	2021-03-29	1.5h	1.97663	11.1856	25.9766	88.4688	26.7715	91.1759	23.6844	29.3625	2	1
Ctr	2021-03-29	1.5h	4.39078	26.5134	65.9194	85.9043	95.4315	124.364	81.9798	76.7359	1	1
Ctr	2021-03-29	1.5h	4.23243	30.6997	88.5562	99.0219	79.2247	88.5876	78.4498	89.4309	1	1
Ctr	2021-03-29	1.5h	0.146144	3.05062	11.1833	34.1142	1.5609	4.76145	0.532487	32.782	2	1
Ctr	2021-03-29	1.5h	0.309716	4.06749	16.7533	47.7148	2.26177	6.4417	1.0792	35.1113	2	1
Ctr	2021-03-29	1.5h	4.92115	16.27	33.3019	60.8376	88.7786	162.185	54.0108	54.739	1	1
Ctr	2021-03-29	1.5h	5.4721	23.3881	67.8141	98.726	110.995	161.591	109.581	68.6892	1	1
Ctr	2021-03-29	1.5h	4.56984	19.3206	70.7922	98.3613	97.1502	134.984	95.5582	71.9716	1	1
Ctr	2021-03-29	1.5h	2.73677	17.2868	54.0806	79.2978	64.9852	95.2871	51.5318	68.1994	1	1
Ctr	2021-03-29	1.5h	0.739073	9.15185	68.5683	97.0689	11.579	16.3919	11.2396	70.6387	2	1
Ctr	2021-03-29	1.5h	3.29947	13.2193	84.6142	95.4488	58.177	65.6264	55.5292	88.6488	1	1
Ctr	2021-03-29	1.5h	0.17281	7.11811	19.5396	56.5757	2.02646	5.86749	1.14648	34.537	2	1
Ctr	2021-03-29	1.5h	5.87747	24.4049	82.209	99.0908	117.072	141.113	116.008	82.9634	1	1
Ctr	2021-03-29	1.5h	0.487314	10.1687	4.24992	15.7553	2.86176	10.6091	0.450879	26.9745	2	1
Ctr	2021-03-29	1.5h	0.270849	10.1687	11.1429	37.8487	1.66094	5.64167	0.628644	29.4406	2	1
Ctr	2021-03-29	1.5h	4.83907	16.27	87.9459	99.5313	105.358	119.237	104.864	88.3601	1	1
Ctr	2021-03-29	1.5h	7.74682	21.3543	84.5466	99.1036	126.505	148.286	125.371	85.3113	1	1
Ctr	2021-03-29	1.5h	0.146218	10.1687	26.8853	76.358	1.25848	3.57425	0.960949	35.2095	2	1
Ctr	2021-03-29	1.5h	6.88275	24.4049	80.884	98.9708	120.242	147.129	119.004	81.7251	1	1
Ctr	2021-03-29	1.5h	0.67878	8.13498	8.07775	39.6156	2.22226	10.8986	0.880362	20.3903	2	1
Ctr	2021-03-29	1.5h	6.70625	1.87482	64.3167	98.5785	109.546	167.901	107.989	65.2441	1	1
Ctr	2021-03-29	1.5h	0.662687	7.11811	7.0379	34.3091	3.32703	16.2189	1.14147	20.5132	2	1
Ctr	2021-03-29	1.5h	3.14015	28.4724	72.2745	82.2402	64.4814	73.3725	53.0297	87.8822	1	1
Ctr	2021-03-29	1.5h	3.35264	6.10123	81.8108	98.1525	45.7616	54.9025	44.9162	83.3508	1	1
Ctr	2021-03-29	1.5h	0.084888	11.1856	22.0873	69.8883	0.983172	3.11093	0.687122	31.6038	2	1
Ctr	2021-03-29	1.5h	4.83816	26.2474	77.359	98.3422	85.6114	108.833	84.1922	78.663	1	1
Ctr	2021-03-29	1.5h	0.206028	15.2531	6.39315	17.8923	2.23839	6.26451	0.400499	35.7313	2	1
Ctr	2021-03-29	1.5h	1.90761	12.7644	14.0481	35.8685	8.7489	22.3383	3.1381	39.1655	2	1
Ctr	2021-03-29	1.5h	5.77605	12.305	48.7567	98.0123	106.468	214.025	104.352	49.7454	1	1
Ctr	2021-03-29	1.5h	4.47488	17.5825	46.9181	57.6792	82.799	101.79	47.7578	81.3433	1	1
Ctr	2021-03-29	1.5h	5.86607	29.9937	60.6366	98.5339	114.646	186.298	112.965	61.5388	1	1
Ctr	2021-03-29	1.5h	0.783719	17.5825	24.8198	69.029	6.90014	19.1907	4.7631	35.9557	2	1
Ctr	2021-03-29	1.5h	4.42097	17.5825	54.2312	94.9754	81.4517	142.647	77.359	57.1002	1	1
Ctr	2021-03-29	1.5h	6.27803	14.4797	56.0577	82.124	126.651	185.543	104.011	68.2598	1	1
Ctr	2021-03-29	1.5h	0.174811	6.2056	16.0394	42.7034	1.71	4.55271	0.730229	37.5601	2	1
Ctr	2021-03-29	1.5h	4.74925	13.6819	65.2979	96.5473	88.6826	131.123	85.6207	67.633	1	1
Ctr	2021-03-29	1.5h	5.76018	14.18	73.4367	97.697	96.8095	128.791	94.5799	75.1678	1	1
Ctr	2021-03-29	1.5h	7.36612	15.7868	64.8529	98.1972	131.572	199.22	129.2	66.0435	1	1
Ctr	2021-03-29	1.5h	6.28449	22.5006	68.2287	98.6681	115.704	167.324	114.163	69.1497	1	1
Ctr	2021-03-29	1.5h	7.95926	20.6255	77.9891	95.9841	138.665	170.66	133.096	81.252	1	1
Ctr	2021-03-29	1.5h	3.68225	23.5673	74.4401	99.085	74.1457	98.6931	73.4673	75.1276	1	1
Ctr	2021-03-29	1.5h	5.21109	19.9984	74.3904	97.1768	90.1841	117.808	87.638	76.5516	1	1
Ctr	2021-03-29	1.5h	5.38422	27.1652	77.0308	98.3464	79.0025	100.864	77.6961	78.326	1	1
Ctr	2021-03-29	1.5h	6.57636	6.81688	77.2146	97.6122	130.57	165.062	127.452	79.1034	1	1
Ctr	2021-03-29	1.5h	4.01541	17.7239	55.1308	97.4404	81.5547	144.143	79.4672	56.579	1	1
Ctr	2021-03-29	1.5h	0.761658	7.49767	11.3761	49.383	5.63285	24.452	2.78167	23.0364	2	1
Ctr	2021-03-29	1.5h	4.95334	11.9963	74.1609	94.9477	91.2948	116.884	86.6824	78.1071	1	1
Ctr	2021-03-29	1.5h	3.97088	27.6878	80.9681	99.3778	73.6196	90.3584	73.1615	81.4751	1	1
Ctr	2021-03-29	1.5h	7.00533	13.7124	74.9096	92.8028	126.759	157.037	117.636	80.7191	1	1
Ctr	2021-03-29	1.5h	7.02929	27.4249	76.8908	99.458	127.9	165.438	127.206	77.3099	1	1
Ctr	2021-04-06	1.5h	5.49621	27.3657	58.028	95.5248	113.126	186.226	108.063	60.7465	1	1
Ctr	2021-04-06	1.5h	0.271388	5.08398	3.82905	17.1843	1.62178	7.27831	0.27869	22.2823	2	1
Ctr	2021-04-06	1.5h	0.498856	10.168	25.999	64.003	2.99312	7.3683	1.91569	40.6215	2	1
Ctr	2021-04-06	1.5h	3.73785	27.4535	72.4129	98.5565	77.3638	105.295	76.247	73.4735	1	1
Ctr	2021-04-06	1.5h	1.81392	20.3359	31.4424	48.9289	48.4068	75.328	23.6849	64.2614	2	1
Ctr	2021-04-06	1.5h	2.02496	23.3863	78.3887	98.9108	38.2021	48.2034	37.786	79.2518	1	1
Ctr	2021-04-06	1.5h	3.04026	8.2744	53.1865	87.7394	65.5855	108.193	57.5443	60.6187	1	1
Ctr	2021-04-06	1.5h	0.346703	8.13437	10.9216	37.2537	3.73227	12.7308	1.39041	29.3168	2	1
Ctr	2021-04-06	1.5h	8.09134	30.5039	58.7277	98.598	117.416	197.13	115.77	59.5628	1	1
Ctr	2021-04-06	1.5h	3.77725	17.2855	42.0215	69.7366	74.1942	123.129	51.7405	60.2575	1	1
Ctr	2021-04-06	1.5h	0.191473	8.13437	19.328	54.5785	1.29642	3.66085	0.707568	35.4132	2	1
Ctr	2021-04-06	1.5h	6.18999	20.686	62.3591	98.5748	126.598	200.12	124.793	63.2608	1	1
Ctr	2021-04-06	1.5h	0.108344	9.15116	26.3538	70.9015	1.26774	3.41069	0.898847	37.1696	2	1
Ctr	2021-04-06	1.5h	0.369887	7.11757	9.73128	52.8013	1.81197	9.83165	0.956745	18.43	2	1
Ctr	2021-04-06	1.5h	5.85881	30.6904	60.2041	90.3368	115.818	173.786	104.626	66.6441	1	1
Ctr	2021-04-06	1.5h	4.6778	12.2015	76.6783	97.2741	91.3195	115.848	88.8302	78.827	1	1
Ctr	2021-04-06	1.5h	7.16987	5.08398	75.021	98.9791	127.312	167.97	126.013	75.7948	1	1
Ctr	2021-04-06	1.5h	3.37559	29.4871	73.69	99.4889	73.8493	99.704	73.4719	74.0686	1	1
Ctr	2021-04-06	1.5h	3.51684	16.2687	50.7528	97.3733	67.8893	130.251	66.1061	52.1219	1	1
Ctr	2021-04-06	1.5h	2.80384	9.15116	70.3516	91.6247	62.1795	80.9816	56.9718	76.7823	1	1
Ctr	2021-04-06	1.5h	0.178784	4.06718	13.1395	49.204	1.3514	5.06063	0.664942	26.7041	2	1
Ctr	2021-04-06	1.5h	5.58765	28.4703	70.059	98.9726	111.401	157.376	110.256	70.7863	1	1
Ctr	2021-04-06	1.5h	0.292306	5.08398	2.36379	18.1994	1.41669	10.9074	0.257828	12.9883	2	1
Ctr	2021-04-06	1.5h	0.350806	4.06718	7.28205	49.5904	1.66438	11.3343	0.825373	14.6844	2	1
Ctr	2021-04-06	1.5h	7.03743	28.4703	63.387	99.2715	127.218	199.239	126.291	63.8522	1	1
Ctr	2021-04-06	1.5h	4.18387	27.4535	79.223	97.6698	81.7781	100.82	79.8725	81.1131	1	1
Ctr	2021-04-06	1.5h	3.67202	17.2855	48.9883	84.4109	82.0013	141.295	69.2181	58.0355	1	1
Ctr	2021-04-06	1.5h	0.556714	7.11757	8.6982	37.3555	2.99185	12.8489	1.11762	23.2849	2	1
Ctr	2021-04-06	1.5h	7.22065	32.5375	82.8625	99.3096	135.835	162.797	134.898	83.4385	1	1
Ctr	2021-04-06	1.5h	1.40413	9.15116	19.1128	54.3057	6.46997	18.3833	3.51356	35.1949	2	1
Ctr	2021-04-06	1.5h	0.193405	4.06718	29.2343	65.7122	2.10687	4.73577	1.38447	44.4884	2	1
Ctr	2021-04-06	1.5h	0.101535	5.08398	8.93789	33.2816	0.922218	3.43402	0.306929	26.8554	2	1
Ctr	2021-04-06	1.5h	0.130979	16.2687	18.2259	44.474	1.44859	3.53478	0.644246	40.9811	2	1
Ctr	2021-04-06	1.5h	5.85981	7.11757	61.2009	96.4903	112.751	177.764	108.793	63.427	1	1
Ctr	2021-04-06	1.5h	2.40015	13.2183	75.7724	96.048	58.6502	74.3441	56.3323	78.8901	1	1
Ctr	2021-04-06	1.5h	0.136515	6.10077	18.0122	46.6904	1.80987	4.69145	0.845034	38.578	2	1
Ctr	2021-04-06	1.5h	9.70628	13.2183	78.301	98.6309	127.24	160.276	125.498	79.388	1	1
Ctr	2021-04-06	1.5h	4.74227	28.4703	78.447	99.6181	103.32	131.203	102.925	78.7478	1	1
Ctr	2021-04-06	1.5h	7.8565	24.4031	71.686	95.9634	112.45	150.532	107.91	74.7014	1	1
Ctr	2021-04-06	1.5h	5.15242	19.3191	73.16	98.2683	106.435	142.963	104.592	74.4492	1	1
Ctr	2021-04-06	1.5h	6.85791	25.4199	72.3976	96.0797	109.08	144.761	104.804	75.3516	1	1
Ctr	2021-04-06	1.5h	0.340785	10.168	1.66974	4.66462	2.37127	6.62443	0.110611	35.7958	2	1
Ctr	2021-04-06	1.5h	0.283448	14.2351	8.45524	17.9404	3.57405	7.58345	0.6412	47.1296	2	1
Ctr	2021-04-06	1.5h	0.964762	6.10077	28.8069	77.3953	6.42823	17.2706	4.97515	37.2205	2	1
Ctr	2021-04-06	1.5h	1.25844	6.10077	38.1119	85.9045	11.5102	25.9441	9.8878	44.3655	2	1
Ctr	2021-04-06	1.5h	3.43237	6.10077	76.3323	98.5493	75.2832	97.195	74.1911	77.4559	1	1
Ctr	2021-04-06	1.5h	4.35253	8.57012	60.4651	96.635	90.4855	144.613	87.4407	62.5706	1	1
Ctr	2021-04-06	1.5h	4.6765	28.1248	71.3635	94.0916	87.4223	115.265	82.2571	75.8447	1	1
Ctr	2021-04-06	1.5h	5.30494	32.5375	70.7012	97.9259	103.171	142.898	101.031	72.1986	1	1
Ctr	2021-04-06	1.5h	5.30928	8.13437	56.5372	97.8508	109.741	189.933	107.383	57.779	1	1
Ctr	2021-04-06	1.5h	4.7738	29.4871	86.4888	99.1751	110.869	127.132	109.955	87.2082	1	1
Ctr	2021-04-06	1.5h	5.18608	28.1248	56.6583	98.7729	114.995	200.473	113.584	57.3622	1	1
Ctr	2021-04-06	1.5h	5.29005	15.2519	41.7268	75.9836	80.692	146.938	61.3127	54.9155	1	1
Ctr	2021-04-06	1.5h	0.111547	4.99908	20.8282	49.6582	1.70799	4.07215	0.848157	41.9432	2	1
Ctr	2021-04-06	1.5h	5.98594	17.6426	38.3397	84.7426	77.2334	170.71	65.4495	45.2426	1	1
Ctr	2021-04-06	1.5h	6.58001	14.2351	69.057	98.6521	109.711	156.73	108.233	70.0005	1	1
Ctr	2021-04-06	1.5h	5.40147	21.3527	70.7189	97.0775	104.125	142.935	101.082	72.8479	1	1
Ctr	2021-04-06	1.5h	3.88707	2.03359	63.5071	98.2598	77.4409	119.819	76.0933	64.6318	1	1
Ctr	2021-04-06	1.5h	4.97307	16.2687	40.232	51.5726	99.5781	127.647	51.355	78.0103	1	1
Ctr	2021-04-06	1.5h	3.90942	10.5855	79.3663	99.4375	111.396	139.567	110.769	79.8152	1	1
Ctr	2021-04-06	1.5h	6.82375	22.3695	71.2366	97.72	112.67	154.557	110.101	72.8987	1	1
Ctr	2021-04-06	1.5h	4.1677	21.3527	52.4384	95.5551	71.0983	129.558	67.9381	54.8776	1	1
Ctr	2021-04-06	1.5h	0.220238	8.13437	13.5815	33.656	2.76521	6.85239	0.93066	40.354	2	1
Ctr	2021-04-06	1.5h	3.80309	9.15116	1.96272	5.69543	13.8397	40.1601	0.78823	34.4612	2	1
Ctr	2021-04-06	1.5h	5.96135	31.0667	75.2647	98.6177	130.965	171.601	129.155	76.3196	1	1
Ctr	2021-04-06	1.5h	7.05097	20.3359	59.687	96.3454	122.693	198.049	118.209	61.9511	1	1
Ctr	2021-04-06	1.5h	1.52659	20.3359	14.5478	20.7314	30.2514	43.1101	6.27155	70.1724	2	1
Ctr	2021-04-06	1.5h	0.187508	15.5155	9.4728	25.5022	1.74005	4.68447	0.44375	37.145	2	1
Ctr	2021-04-06	1.5h	5.96715	2.06874	28.4672	93.5512	71.1118	233.693	66.5259	30.4296	1	1
Ctr	2021-04-06	1.5h	3.96742	11.5764	70.4246	89.3328	83.8425	106.353	74.8988	78.834	1	1
Ctr	2021-04-06	1.5h	6.77951	8.4192	48.3722	96.9132	119.55	239.518	115.86	49.9129	1	1
Ctr	2021-04-06	1.5h	6.8845	24.4404	70.8413	99.4514	114.007	160.05	113.382	71.2321	1	1
Ctr	2021-04-06	1.5h	8.67409	21.9215	82.5232	98.8939	156.573	187.633	154.841	83.4462	1	1
Ctr	2021-04-06	1.5h	4.78814	23.7441	61.3386	97.2856	82.2433	130.441	80.0109	63.05	1	1
Ctr	2021-04-06	1.5h	5.65245	28.0802	79.6954	98.7729	121.081	150.066	119.596	80.6855	1	1
Ctr	2021-04-06	1.5h	9.11996	28.0802	79.2719	99.2709	121.35	151.964	120.465	79.8541	1	1
Ctr	2021-04-06	1.5h	3.72956	8.18074	78.8419	96.4899	73.0461	89.3968	70.4821	81.71	1	1
Ctr	2021-04-06	1.5h	5.58053	4.09037	43.8935	95.0082	91.4334	197.909	86.8692	46.1997	1	1
Ctr	2021-04-06	1.5h	2.71407	13.9538	68.6941	97.3562	52.4047	74.2701	51.0192	70.5596	1	1
Ctr	2021-04-06	1.5h	2.6051	11.1631	65.0437	89.8092	79.0845	109.196	71.0251	72.4244	1	1
Ctr	2021-04-06	1.5h	2.97195	14.9987	58.1769	88.5512	78.5827	119.611	69.586	65.6986	1	1
Ctr	2021-04-06	1.5h	2.92257	24.8768	60.8175	97.5564	45.4899	72.9697	44.3783	62.3408	1	1
Ctr	2021-04-06	1.5h	5.62115	26.149	13.704	22.4389	79.5733	130.293	17.8554	61.0728	1	1
Ctr	2021-04-06	1.5h	6.58294	7.69088	50.4837	97.859	117.135	227.057	114.627	51.5882	1	1
Ctr	2021-04-06	1.5h	5.45017	20.6232	75.479	97.683	97.6915	126.43	95.428	77.2694	1	1
Ctr	2021-04-06	1.5h	1.09092	7.11693	18.7086	61.3867	3.53859	11.6108	2.17223	30.4767	2	1
Ctr	2021-04-06	1.5h	5.14862	27.451	72.7181	99.1597	102.403	139.639	101.543	73.3343	1	1
Ctr	2021-04-06	1.5h	0.126975	5.08352	1.86834	12.7444	0.389236	2.65507	0.049606	14.6601	2	1
Ctr	2021-04-06	1.5h	7.88386	6.10022	54.8033	97.3081	99.6918	177.011	97.0081	56.3194	1	1
Ctr	2021-04-06	1.5h	4.38225	16.8708	71.4375	88.7684	79.9225	99.3119	70.9459	80.4763	1	1
Ctr	2021-04-06	1.5h	6.19752	23.0765	82.6635	96.8269	104.565	122.481	101.247	85.3725	1	1
Ctr	2021-04-06	1.5h	0.479093	9.54283	23.8986	71.93	3.54872	10.6809	2.55259	33.2248	2	1
Ctr	2021-04-06	1.5h	4.5304	4.89726	78.0913	98.1216	99.0294	124.43	97.1693	79.5863	1	1
Ctr	2021-04-06	1.5h	0.899151	12.2004	13.2802	38.9415	5.00923	14.6885	1.95067	34.103	2	1
Ctr	2021-04-06	1.5h	0.197109	7.11693	13.0764	34.086	2.03348	5.30066	0.693133	38.3629	2	1
Ctr	2021-04-06	1.5h	5.05943	26.4343	59.59	97.2128	96.8735	158.036	94.1735	61.2985	1	1
Ctr	2021-04-06	1.5h	7.45301	27.451	72.53	98.5563	140.002	190.24	137.981	73.5925	1	1
Ctr	2021-04-06	1.5h	5.45601	20.3341	53.5163	96.261	122.386	220.139	117.81	55.595	1	1
Ctr	2021-04-06	1.5h	3.94662	15.2506	62.0705	97.5382	80.5687	126.607	78.5853	63.6371	1	1
Ctr	2021-04-06	1.5h	2.21896	21.3508	57.5111	90.9092	42.1136	66.57	38.2852	63.2622	1	1
Ctr	2021-04-06	1.5h	0.304414	4.06682	7.03814	30.3443	1.54448	6.65888	0.468662	23.1942	2	1
Ctr	2021-04-06	1.5h	7.02216	23.3842	78.3964	99.5877	129.902	165.015	129.366	78.7209	1	1
Ctr	2021-04-06	1.5h	4.25889	23.3842	63.1415	98.6562	73.5384	114.901	72.5502	64.0015	1	1
Ctr	2021-04-06	1.5h	5.27302	22.3675	75.9827	99.4709	113.362	148.405	112.762	76.3868	1	1
Ctr	2021-04-06	1.5h	1.96634	22.3675	78.7735	97.2755	40.9485	50.5663	39.8329	80.9798	1	1
Ctr	2021-04-06	1.5h	6.37556	19.3174	71.6883	92.6437	119.567	154.518	110.771	77.3807	1	1
Ctr	2021-04-06	1.5h	4.01728	7.11693	42.8857	93.1371	63.1097	137.059	58.7785	46.0457	1	1
Ctr	2021-04-06	1.5h	6.06029	30.5011	75.9568	98.1374	124.052	160.277	121.741	77.3985	1	1
Ctr	2021-04-06	1.5h	4.05454	22.3675	62.5731	98.8144	77.4376	122.288	76.5195	63.3239	1	1
Ctr	2021-04-06	1.5h	7.93791	31.5178	76.5157	98.8394	127.504	164.703	126.024	77.4142	1	1
Ctr	2021-04-06	1.5h	0.230157	13.2171	14.8871	31.961	3.35663	7.2063	1.07281	46.5791	2	1
Ctr	2021-04-06	1.5h	3.66404	11.1837	51.6914	91.7416	79.5562	141.196	72.9861	56.3446	1	1
Ctr	2021-04-06	1.5h	4.22728	13.2171	61.3793	96.0967	86.9424	136.119	83.5488	63.8724	1	1
Ctr	2021-04-06	1.5h	7.77512	11.1837	67.7074	97.4178	131.97	189.88	128.562	69.5021	1	1
Ctr	2021-04-06	1.5h	4.45331	18.3007	41.8093	59.2945	72.4275	102.718	42.9455	70.5112	1	1
Ctr	2021-04-06	1.5h	0.183853	17.284	23.3924	59.5048	2.19879	5.59321	1.30838	39.3117	2	1
Ctr	2021-04-06	1.5h	6.35301	5.08352	55.4096	96.7888	90.6861	158.41	87.774	57.2479	1	1
Ctr	2021-04-06	1.5h	8.88381	5.08352	73.9978	97.1297	132.624	174.083	128.818	76.1845	1	1
Ctr	2021-04-06	1.5h	0.183986	4.06682	0.496447	1.46492	1.43989	4.24883	0.021093	33.889	2	1
Ctr	2021-04-06	1.5h	3.66763	15.2506	34.0775	53.2224	57.8866	90.4075	30.8086	64.0285	1	1
Ctr	2021-04-06	1.5h	0.069405	9.15033	11.5621	41.0079	0.616953	2.18819	0.253	28.1947	2	1
Ctr	2021-04-06	1.5h	0.133891	9.15033	29.7045	76.5934	1.55154	4.00067	1.18838	38.7821	2	1
Ctr	2021-04-06	1.5h	3.99965	15.2506	62.443	80.7247	79.8464	103.223	64.4558	77.3531	1	1
Ctr	2021-04-06	1.5h	8.49239	13.2171	80.5371	99.1151	131.984	162.43	130.816	81.2561	1	1
Ctr	2021-04-06	1.5h	2.76509	20.3341	61.3645	89.9141	59.638	87.3844	53.623	68.2479	1	1
Ctr	2021-04-06	1.5h	5.2999	29.4844	79.2297	98.3361	113.783	141.222	111.889	80.5703	1	1
Ctr	2021-04-06	1.5h	0.600485	16.2673	60.9975	98.2956	9.77825	15.7573	9.61158	62.0552	2	1
Ctr	2021-04-06	1.5h	6.53112	27.451	79.4061	95.5634	129.349	155.668	123.61	83.0926	1	1
Ctr	2021-04-06	1.5h	0.257124	11.1837	20.3791	61.094	2.62825	7.87915	1.6057	33.357	2	1
Ctr	2021-04-06	1.5h	0.911097	6.48599	31.3912	95.7937	10.8218	33.024	10.3666	32.7695	2	1
Ctr	2021-04-06	1.5h	0.156979	6.10022	13.5137	33.7622	1.54102	3.85003	0.520282	40.0263	2	1
Ctr	2021-04-06	1.5h	3.39105	9.15033	69.2644	95.9248	58.5522	81.0894	56.1661	72.207	1	1
Ctr	2021-04-06	1.5h	0.495781	4.06682	8.74309	49.4246	2.77789	15.7034	1.37296	17.6897	2	1
Ctr	2021-04-06	1.5h	4.16399	25.4176	47.3727	53.4958	76.7096	86.6247	41.0364	88.554	1	1
Ctr	2021-04-06	1.5h	3.16631	8.13363	74.5528	97.2221	63.7111	83.0838	61.9413	76.683	1	1
Ctr	2021-04-06	1.5h	5.72832	6.52111	80.4984	99.5914	127.709	158	127.187	80.8286	1	1
Ctr	2021-04-06	1.5h	3.72733	27.451	51.9795	93.749	92.9678	167.675	87.1564	55.4454	1	1
Ctr	2021-04-06	1.5h	8.91229	16.2673	76.6562	88.0781	138.02	158.585	121.565	87.0321	1	1
Ctr	2021-04-06	1.5h	5.64541	12.2004	58.314	96.3304	94.5023	156.111	91.0345	60.5354	1	1
Ctr	2021-04-06	1.5h	1.48501	24.4009	89.6469	98.6205	33.4958	36.8486	33.0337	90.901	1	1
Ctr	2021-04-06	1.5h	3.40455	22.3675	69.216	98.9124	81.1285	115.936	80.2461	69.977	1	1
Ctr	2021-04-06	1.5h	0.170696	6.10022	32.8164	67.6911	1.92791	3.97674	1.30502	48.4797	2	1
Ctr	2021-04-06	1.5h	0.494481	9.15033	20.7314	61.5317	4.26249	12.6512	2.62278	33.6922	2	1
Ctr	2021-04-06	1.5h	4.51963	22.3675	81.4167	88.664	89.9397	97.9458	79.7442	91.826	1	1
Ctr	2021-04-06	1.5h	6.26085	29.4844	66.4384	98.5153	126.192	187.118	124.318	67.4396	1	1
Ctr	2021-04-06	1.5h	4.69355	22.3675	79.4564	95.7383	106.113	127.857	101.591	82.9933	1	1
Ctr	2021-04-06	1.5h	0.211114	3.05011	26.8891	80.5028	1.55923	4.66815	1.25522	33.4014	2	1
Ctr	2021-04-06	1.5h	4.08839	21.5974	73.3366	98.5556	86.7937	116.64	85.5401	74.4115	1	1
Ctr	2021-04-06	1.5h	0.347808	10.167	19.0292	58.9814	3.70884	11.4956	2.18753	32.2631	2	1
Ctr	2021-04-06	1.5h	5.5965	19.0219	63.0764	97.0031	114.36	175.87	110.933	65.0252	1	1
Ctr	2021-04-06	1.5h	1.08034	4.06682	3.11017	20.7759	2.26078	15.102	0.469698	14.9701	2	1
Ctr	2021-04-06	1.5h	3.58443	11.1837	74.2662	98.5794	90.6377	120.311	89.3501	75.3364	1	1
Ctr	2021-04-06	1.5h	0.512248	11.1837	13.1926	47.5285	3.23256	11.6458	1.53638	27.7572	2	1
Ctr	2021-04-06	1.5h	6.26136	29.4844	72.6005	98.7363	118.842	161.624	117.34	73.5297	1	1
Ctr	2021-04-06	1.5h	4.22976	27.451	69.5692	98.0134	76.6915	108.048	75.168	70.9792	1	1
Ctr	2021-04-06	1.5h	4.37375	23.3842	57.7184	79.8185	75.6727	104.647	60.4008	72.3121	1	1
Ctr	2021-04-06	1.5h	0.598011	5.08352	24.0713	73.7639	3.02836	9.28008	2.23384	32.6329	2	1
Ctr	2021-04-06	1.5h	6.83073	23.7877	65.6729	99.014	116.726	175.986	115.575	66.3269	1	1
Ctr	2021-04-06	1.5h	4.5451	9.30822	46.3921	80.0093	69.7282	120.255	55.7891	57.9834	1	1
Ctr	2021-04-06	1.5h	3.65059	13.4452	44.9379	87.6242	82.2265	160.333	72.0503	51.2848	1	1
Ctr	2021-04-06	1.5h	6.50936	27.3591	70.3099	97.1746	108.252	149.615	105.194	72.3541	1	1
Ctr	2021-04-06	1.5h	1.01708	11.7829	57.1537	88.4508	16.5834	25.6644	14.6682	64.6164	2	1
Ctr	2021-04-06	1.5h	3.55417	8.41818	64.0098	93.4621	74.3873	108.615	69.5239	68.4874	1	1
Ctr	2021-04-06	1.5h	7.16916	24.6359	72.8819	96.7094	141.022	187.127	136.381	75.3617	1	1
Ctr	2021-04-06	1.5h	6.20782	4.61466	65.442	98.2759	132.539	199.037	130.254	66.5901	1	1
Ctr	2021-04-06	1.5h	6.18309	13.466	73.9705	97.4158	118.708	156.333	115.64	75.9328	1	1
Ctr	2021-04-06	1.5h	5.62481	12.2419	69.4299	98.8313	128.914	183.505	127.407	70.251	1	1
Ctr	2021-04-06	1.5h	6.23611	11.4859	68.7815	99.1619	108.368	156.234	107.46	69.3628	1	1
Ctr	2021-04-06	1.5h	6.27084	6.66456	83.9496	96.2744	112.66	129.2	108.463	87.1983	1	1
Ctr	2021-04-06	1.5h	6.74347	18.6608	76.9384	98.3165	113.22	144.68	111.314	78.2558	1	1
Ctr	2021-04-06	1.5h	8.49666	10.2852	65.5487	96.7275	133.51	197.016	129.141	67.7664	1	1
Ctr	2021-04-06	1.5h	2.43799	24.9926	72.3674	97.4874	58.5958	78.9354	57.1235	74.2326	1	1
Ctr	2021-04-06	1.5h	5.19771	24.9926	56.9506	98.6198	92.8612	160.805	91.5795	57.7477	1	1
Ctr	2021-04-06	1.5h	0.893605	8.56794	21.9883	76.9806	7.60032	26.6086	5.85077	28.5634	2	1
Ctr	2021-04-06	1.5h	0.382869	9.67498	45.713	73.9777	4.49479	7.27394	3.32514	61.793	2	1
Ctr	2021-04-06	1.5h	4.39454	21.811	63.1923	97.7007	85.0579	131.507	83.1022	64.6795	1	1
Ctr	2021-04-06	1.5h	4.35059	22.3704	39.3293	53.8039	75.3971	103.146	40.5666	73.0975	1	1
Ctr	2021-04-06	1.5h	7.98574	21.3536	81.0654	97.9903	128.817	155.711	126.228	82.728	1	1
Ctr	2021-04-06	1.5h	4.62217	8.1347	82.7542	98.721	121.208	144.595	119.658	83.8264	1	1
Ctr	2021-04-06	1.5h	6.1108	32.5388	87.3438	98.4686	107.279	120.943	105.636	88.7021	1	1
Ctr	2021-04-06	1.5h	6.21453	32.2187	69.3213	97.9573	133.67	188.888	130.94	70.7669	1	1
Ctr	2021-04-06	1.5h	0.529506	7.11787	14.4729	56.4666	1.86007	7.25713	1.05032	25.6309	2	1
Ctr	2021-04-06	1.5h	3.16123	25.4209	71.4381	90.1541	67.539	85.2334	60.8891	79.24	1	1
Ctr	2021-04-06	1.5h	6.20304	12.2021	61.1471	95.9427	115.36	181.005	110.679	63.733	1	1
Ctr	2021-04-06	1.5h	6.92308	9.15154	59.8194	98.7771	132.029	218.013	130.414	60.56	1	1
Ctr	2021-04-06	1.5h	6.65896	20.3368	72.0978	99.4786	128.016	176.634	127.349	72.4757	1	1
Ctr	2021-04-06	1.5h	0.265699	8.1347	2.96111	12.8682	1.47907	6.42765	0.19033	23.0111	2	1
Ctr	2021-04-06	1.5h	2.20796	18.3031	69.1349	81.2891	53.8927	63.3673	43.8089	85.0482	1	1
Ctr	2021-04-06	1.5h	7.72399	31.522	78.3805	98.9096	137.538	173.561	136.038	79.2446	1	1
Ctr	2021-04-06	1.5h	3.3095	7.14199	67.6968	98.7606	75.0636	109.508	74.1333	68.5464	1	1
Ctr	2021-04-06	1.5h	6.45226	18.3031	57.5919	94.3194	114.219	187.06	107.731	61.0605	1	1
Ctr	2021-04-06	1.5h	6.97479	29.9892	72.7613	97.9752	134.317	180.862	131.598	74.265	1	1
Ctr	2021-04-06	1.5h	1.84988	13.5421	43.003	88.6756	19.8069	40.8434	17.5639	48.4947	2	1
Ctr	2021-04-06	1.5h	9.80686	29.4883	77.3928	98.4013	134.694	171.257	132.54	78.6501	1	1
Ctr	2021-04-06	1.5h	6.37725	33.5557	78.0475	98.5814	137.161	173.248	135.215	79.1707	1	1
Ctr	2021-04-06	1.5h	4.00008	19.3199	74.3152	82.8527	76.604	85.4044	63.4684	89.6956	1	1
Ctr	2021-04-06	1.5h	5.86226	6.10103	74.7905	98.1351	96.2046	126.233	94.4105	76.2118	1	1
Ctr	2021-04-06	1.5h	5.23413	11.1852	35.2751	66.0082	85.7147	160.393	56.5788	53.4404	1	1
Ctr	2021-04-06	1.5h	5.30679	6.10103	81.0508	98.6615	88.3644	107.564	87.1816	82.1503	1	1
Ctr	2021-04-06	1.5h	4.25889	21.3536	67.6837	94.7088	95.6477	133.838	90.5868	71.4651	1	1
Ctr	2021-04-06	1.5h	4.27397	8.37004	79.0936	98.5241	84.5789	105.357	83.3306	80.2784	1	1
Ctr	2021-04-06	1.5h	5.4602	7.11787	83.0485	99.2298	114.108	136.342	113.23	83.6931	1	1
Ctr	2021-04-06	1.5h	3.94159	19.3199	41.3262	72.2746	99.1546	173.41	71.6637	57.1795	1	1
Ctr	2021-04-06	1.5h	4.05433	17.2862	73.4202	91.3636	72.3561	90.0393	66.1071	80.3605	1	1
Ctr	2021-04-06	1.5h	4.87324	27.4546	67.3948	99.4963	106.796	157.665	106.258	67.736	1	1
Ctr	2021-04-06	1.5h	3.30973	24.4041	76.913	97.6803	71.7389	91.1091	70.0748	78.7396	1	1
Ctr	2021-04-06	1.5h	1.89041	15.2526	53.9521	80.4785	37.8916	56.5216	30.4946	67.0392	2	1
Ctr	2021-04-06	1.5h	4.30189	30.5051	66.9365	99.0969	89.0119	131.779	88.208	67.5465	1	1
Ctr	2021-04-06	1.5h	5.93153	10.1684	65.6334	97.954	85.1387	127.064	83.3968	67.0044	1	1
Ctr	2021-04-06	1.5h	5.79696	20.3368	59.4735	94.0413	108.911	172.214	102.422	63.2419	1	1
Ctr	2021-04-06	1.5h	3.06189	17.2862	53.1295	98.846	75.7348	140.902	74.8608	53.7498	1	1
Ctr	2021-04-06	1.5h	0.508673	10.1684	5.26196	12.9401	2.85643	7.02451	0.369626	40.6638	2	1
Ctr	2021-04-06	1.5h	0.906562	13.2189	23.0624	52.3486	4.04251	9.17597	2.1162	44.0554	2	1
Ctr	2021-04-06	1.5h	0.439097	3.05051	7.22404	39.0847	1.90238	10.2926	0.743539	18.4831	2	1
Ctr	2021-04-06	1.5h	2.50835	15.2526	69.8143	98.2306	39.5628	55.6659	38.8628	71.0718	1	1
Ctr	2021-04-06	1.5h	3.68993	8.1347	72.7351	97.0692	42.9991	57.3848	41.7389	74.9312	1	1
Ctr	2021-04-06	1.5h	4.65771	20.3368	76.199	98.5228	128.192	165.748	126.298	77.3414	1	1
Ctr	2021-04-06	1.5h	0.514082	3.05051	10.0221	34.3722	3.04555	10.4451	1.04682	29.1576	2	1
Ctr	2021-04-06	1.5h	5.51664	20.3368	69.9141	99.4045	126.819	180.313	126.064	70.333	1	1
Ctr	2021-04-06	1.5h	5.81111	8.1347	89.3111	99.1819	122.036	135.523	121.037	90.0478	1	1
Ctr	2021-04-06	1.5h	2.90574	21.3536	82.4283	92.8538	49.22	55.4454	45.7027	88.7721	1	1
Ctr	2021-04-06	1.5h	3.52424	30.5051	57.3253	78.173	71.9625	98.1333	56.2552	73.3313	1	1
Ctr	2021-04-06	1.5h	5.67748	8.1347	78.5442	98.7278	94.5715	118.874	93.3684	79.5563	1	1
Ctr	2021-04-06	1.5h	1.20013	5.17076	4.11829	35.767	6.10734	53.0418	2.18441	11.5142	2	1
Ctr	2021-04-06	1.5h	0.33715	6.10103	15.37	46.9522	2.90064	8.86088	1.36191	32.7354	2	1
Ctr	2021-04-06	1.5h	5.34036	19.3199	59.8001	70.4398	97.9179	115.34	68.9732	84.8953	1	1
Ctr	2021-04-06	1.5h	7.83265	23.6151	65.3524	95.3939	130.906	191.082	124.877	68.5079	1	1
Ctr	2021-04-06	1.5h	0.227222	3.8698	14.9417	59.5683	1.85197	7.38327	1.10319	25.0834	2	1
Ctr	2021-04-06	1.5h	5.84424	4.38903	72.998	97.5712	141.491	189.121	138.055	74.8151	1	1
Ctr	2021-04-06	1.5h	4.7263	6.31498	72.9698	98.6276	97.3687	131.606	96.0324	73.9852	1	1
Ctr	2021-04-06	1.5h	10.8098	15.8445	79.0521	98.0954	135.541	168.193	132.96	80.587	1	1
Ctr	2021-04-06	1.5h	7.05956	19.2849	72.1445	98.3388	136.835	186.517	134.562	73.3632	1	1
Ctr	2021-04-06	1.5h	4.75639	23.0763	88.5132	99.3455	108.498	121.776	107.788	89.0964	1	1
Ctr	2021-04-06	1.5h	1.67177	17.45	8.79909	22.8093	11.8495	30.7168	2.7028	38.5768	2	1
Ctr	2021-04-06	1.5h	6.13655	25.5542	75.4321	99.4485	136.892	180.477	136.138	75.8504	1	1
Ctr	2021-04-06	1.5h	7.67624	21.9171	66.0395	99.3131	132.957	199.947	132.044	66.4962	1	1
Ctr	2021-04-06	1.5h	4.57035	23.5385	63.155	97.8798	89.5004	138.711	87.6028	64.523	1	1
Ctr	2021-04-06	1.5h	4.23747	10.8016	39.1539	91.765	48.6285	113.971	44.6239	42.6676	1	1
Ctr	2021-04-06	1.5h	3.61714	30.0004	61.9515	98.2649	85.7729	136.05	84.2847	63.0454	1	1
Ctr	2021-04-06	1.5h	5.487	22.9838	59.0812	96.3397	124.442	202.919	119.887	61.3259	1	1
Ctr	2021-04-06	1.5h	6.38124	8.18207	68.9192	93.3026	147.119	199.169	137.266	73.8663	1	1
Ctr	2021-04-06	1.5h	2.57908	16.7459	74.5105	99.0972	56.7064	75.4182	56.1944	75.1892	1	1
Ctr	2021-04-06	1.5h	0.688191	13.1721	29.1679	82.9752	6.79617	19.3334	5.63914	35.1526	2	1
Ctr	2021-04-06	1.5h	4.90016	27.8078	77.6962	90.0507	94.2092	109.189	84.836	86.2805	1	1
Ctr	2021-04-06	1.5h	2.01886	7.31783	6.80125	18.1192	13.6649	36.4047	2.47598	37.5361	2	1
Ctr	2021-04-06	1.5h	5.68991	3.15869	66.1902	99.2429	95.3674	142.99	94.6453	66.6951	1	1
Ctr	2021-04-06	1.5h	4.78857	22.7011	90.7563	99.002	67.3258	73.4427	66.6539	91.6712	1	1
Ctr	2021-04-06	1.5h	6.62319	21.078	59.8707	98.607	134.601	221.688	132.726	60.7165	1	1
Ctr	2021-04-06	1.5h	9.2305	10.0006	56.9277	95.8488	145.351	244.728	139.318	59.3932	1	1
Ctr	2021-04-06	1.5h	3.25276	24.7011	72.7579	99.4404	78.5181	107.313	78.0787	73.1674	1	1
Ctr	2021-04-06	1.5h	6.93847	30.9317	84.0515	99.0791	117.62	138.649	116.537	84.8328	1	1
Ctr	2021-04-06	1.5h	4.50453	22.4948	62.6161	99.2982	82.4675	130.779	81.8888	63.0586	1	1
Ctr	2021-04-06	1.5h	5.34356	29.9931	67.2936	97.6552	129.692	188.206	126.651	68.9094	1	1
Ctr	2021-04-06	1.5h	0.90717	3.05097	7.2201	35.4663	3.79615	18.6473	1.34635	20.3576	2	1
Ctr	2021-04-06	1.5h	7.48188	29.4927	83.4931	99.3915	136.928	163.002	136.095	84.0043	1	1
Ctr	2021-04-06	1.5h	5.32192	20.7232	62.464	93.3525	77.1317	115.273	72.0044	66.9119	1	1
Ctr	2021-04-06	1.5h	4.15058	27.164	71.0931	97.9638	88.9066	122.51	87.0963	72.5707	1	1
Ctr	2021-04-06	1.5h	0.666908	8.13593	5.21024	17.8666	1.88202	6.45369	0.336253	29.1619	2	1
Ctr	2021-04-06	1.5h	4.18016	15.9161	67.7115	93.2394	92.2207	126.989	85.986	72.6212	1	1
Ctr	2021-04-06	1.5h	6.93247	24.7855	70.5688	98.6036	128.432	179.454	126.638	71.5682	1	1
Ctr	2021-04-06	1.5h	4.58659	27.4588	79.2226	99.6443	85.2968	107.284	84.9935	79.5054	1	1
Ctr	2021-04-06	1.5h	5.01101	20.3398	69.2768	98.1506	91.3076	129.364	89.619	70.5821	1	1
Ctr	2021-04-06	1.5h	5.24269	26.4418	57.8667	91.8078	91.4096	145.025	83.9212	63.0303	1	1
Ctr	2021-04-06	1.5h	2.12049	15.2549	79.3175	96.0848	56.9975	69.0465	54.7659	82.5494	1	1
Ctr	2021-04-06	1.5h	3.58972	26.4418	67.7385	94.0564	73.481	102.03	69.1136	72.019	1	1
Ctr	2021-04-06	1.5h	5.01282	9.15292	68.1654	91.2506	90.4824	121.125	82.5656	74.7014	1	1
Ctr	2021-04-06	1.5h	0.072318	6.10194	0.280794	1.06305	0.658985	2.49483	0.007005	26.414	2	1
Ctr	2021-04-06	1.5h	0.121803	6.10194	1.29825	5.95016	0.832154	3.81393	0.049514	21.8188	2	1
Ctr	2021-04-06	1.5h	2.93828	29.4927	81.8124	99.2996	61.5747	74.7362	61.1435	82.3895	1	1
Ctr	2021-04-06	1.5h	0.078483	4.06796	1.32403	6.26407	0.697422	3.29956	0.043687	21.1368	2	1
Ctr	2021-04-06	1.5h	5.8186	9.15292	66.8252	96.2508	118.155	170.182	113.725	69.4283	1	1
Ctr	2021-04-06	1.5h	4.12628	3.429	65.5967	98.6767	87.3366	131.38	86.1809	66.4764	1	1
Ctr	2021-04-06	1.5h	3.14758	12.2039	40.1097	86.0093	37.5135	80.4421	32.2651	46.6341	2	1
Ctr	2021-04-06	1.5h	1.16258	5.08495	0.455537	3.19221	3.22057	22.5685	0.102808	14.2702	2	1
Ctr	2021-04-06	1.5h	5.9571	21.3568	72.0869	96.2567	82.2096	109.773	79.1322	74.8903	1	1
Ctr	2021-04-06	1.5h	7.37193	26.4418	81.6956	98.1069	120.099	144.225	117.826	83.2721	1	1
Ctr	2021-04-06	1.5h	3.25747	19.3228	63.202	97.9085	68.5718	106.227	67.1376	64.5521	1	1
Ctr	2021-04-06	1.5h	0.197499	10.1699	19.4697	62.4567	1.61653	5.18565	1.00963	31.1732	2	1
Ctr	2021-04-06	1.5h	3.91574	18.3058	47.9995	87.7695	87.7197	160.4	76.9911	54.6881	1	1
Ctr	2021-04-06	1.5h	6.2133	25.4248	67.479	98.8831	117.331	171.936	116.021	68.2411	1	1
Ctr	2021-04-06	1.5h	0.858994	11.1869	11.3272	25.7589	5.50054	12.5086	1.41688	43.9741	2	1
Ctr	2021-04-06	1.5h	0.279718	11.1869	24.0719	59.2486	2.93827	7.23202	1.74088	40.6286	2	1
Ctr	2021-04-06	1.5h	8.87831	22.3738	83.8114	98.3399	155.731	182.727	153.146	85.2262	1	1
Ctr	2021-04-06	1.5h	6.61792	30.5097	71.8311	95.9732	139.336	186.167	133.726	74.845	1	1
Ctr	2021-04-06	1.5h	2.33347	30.5097	75.3314	99.71	59.2924	78.4805	59.1204	75.5505	1	1
Ctr	2021-04-06	1.5h	5.59256	18.3058	58.8479	96.2976	108.686	177.852	104.662	61.1104	1	1
Ctr	2021-04-06	1.5h	6.68202	9.15292	75.9584	97.8507	143.06	184.292	139.985	77.6268	1	1
Ctr	2021-04-06	1.5h	1.61775	14.2379	14.3557	35.474	9.37519	23.1669	3.32576	40.4681	2	1
Ctr	2021-04-06	1.5h	3.5001	8.13593	66.2987	97.1333	75.6118	110.778	73.4443	68.2554	1	1
Ctr	2021-04-06	1.5h	3.74821	25.4248	64.6182	97.3306	88.5029	133.307	86.1405	66.3904	1	1
Ctr	2021-04-06	1.5h	4.04745	24.4078	82.1423	98.7212	83.5463	100.409	82.4779	83.2063	1	1
Ctr	2021-04-06	1.5h	7.16642	24.4078	68.3762	98.911	133.039	192.45	131.59	69.129	1	1
Ctr	2021-04-06	1.5h	3.40551	20.3398	69.1058	93.5929	74.7464	101.232	69.9573	73.8366	1	1
Ctr	2021-04-06	1.5h	3.0576	21.3568	72.7515	84.6189	68.8214	80.0477	58.2359	85.9754	1	1
Ctr	2021-04-06	1.5h	7.6329	12.2039	58.9606	98.2182	127.643	212.632	125.369	60.0302	1	1
Ctr	2021-04-06	1.5h	3.96934	23.3908	60.9845	66.9547	77.7803	85.3948	52.0775	91.0832	1	1
Ctr	2021-04-06	1.5h	4.23829	15.2549	64.4788	98.9049	89.0219	136.552	88.047	65.1927	1	1
Ctr	2021-04-06	1.5h	5.75774	24.4078	81.252	96.9634	96.2976	114.918	93.3734	83.7965	1	1
Ctr	2021-04-06	1.5h	0.850367	9.15292	15.6037	45.517	6.79216	19.8132	3.09159	34.281	2	1
Ctr	2021-04-06	1.5h	5.82648	19.3228	60.6564	96.2786	130.021	206.38	125.183	63.0009	1	1
Ctr	2021-04-06	1.5h	3.09699	23.3908	66.7487	98.2708	75.9008	111.745	74.5883	67.9232	1	1
Ctr	2021-04-06	1.5h	4.2039	28.4757	56.2607	99.3651	84.4737	149.194	83.9374	56.6202	1	1
Ctr	2021-04-06	1.5h	5.95513	18.6213	49.8349	98.0829	113.597	223.576	111.419	50.809	1	1
Ctr	2021-04-06	1.5h	0.227685	9.15292	10.7271	22.1509	2.72274	5.62235	0.603113	48.4271	2	1
Ctr	2021-04-06	1.5h	5.04054	25.4248	68.2203	98.4123	111.097	160.264	109.333	69.3209	1	1
Ctr	2021-04-06	1.5h	6.54415	9.15292	72.8145	97.5499	127.301	170.546	124.182	74.6433	1	1
Ctr	2021-04-06	1.5h	0.445939	11.1869	36.5394	82.0684	4.16914	9.36399	3.42155	44.5231	2	1
Ctr	2021-04-06	1.5h	0.184838	7.11893	5.72217	25.4721	0.993394	4.42207	0.253039	22.4644	2	1
Ctr	2021-04-06	1.5h	2.06221	27.4588	62.1759	89.3672	36.7012	52.7517	32.7988	69.5735	1	1
Ctr	2021-04-06	1.5h	0.210336	5.08495	10.9899	56.0971	0.863132	4.4058	0.484192	19.5908	2	1
Ctr	2021-04-06	1.5h	4.6744	17.8379	56.0863	97.9507	84.2573	147.149	82.5306	57.2597	1	1
Ctr	2021-04-06	1.5h	0.655324	11.1869	23.7385	48.7289	7.46847	15.3308	3.6393	48.7154	2	1
Ctr	2021-04-06	1.5h	5.41875	17.2888	61.6883	98.6922	128.907	206.232	127.221	62.5058	1	1
Ctr	2021-04-06	1.5h	2.64839	23.7939	57.1788	94.7739	62.6874	103.904	59.4113	60.3318	1	1
Ctr	2021-04-06	1.5h	3.17486	16.2719	74.0731	86.2026	60.7292	70.6736	52.3501	85.9291	1	1
Ctr	2021-04-06	1.5h	4.88722	4.28511	58.9544	98.9977	96.4159	161.904	95.4496	59.5513	1	1
Ctr	2021-04-06	1.5h	2.60245	5.26241	2.53506	23.1961	15.7583	144.191	3.65531	10.9288	2	1
Ctr	2021-04-06	1.5h	4.51832	22.1021	51.6997	92.7767	80.1896	143.903	74.3973	55.7248	1	1
Ctr	2021-04-06	1.5h	7.41657	25.7104	71.0738	96.4819	96.6069	131.143	93.2081	73.6655	1	1
Ctr	2021-04-06	1.5h	4.01378	16.8722	69.3999	96.4264	104.711	145.488	100.969	71.9719	1	1
Ctr	2021-04-06	1.5h	7.15377	15.5539	73.9264	99.1179	135.879	182.182	134.681	74.5842	1	1
Ctr	2021-04-06	1.5h	5.09888	31.1507	80.0163	95.8957	82.8712	99.3173	79.47	83.4409	1	1
Ctr	2021-04-06	1.5h	4.93699	19.998	62.7474	98.0665	104.599	163.475	102.577	63.9846	1	1
Ctr	2021-04-06	1.5h	3.40516	2.39969	23.351	87.5002	29.0265	108.767	25.3982	26.6868	2	1
Ctr	2021-04-06	1.5h	5.54525	1.3636	52.4542	98.373	97.0027	181.92	95.4245	53.3217	1	1
Ctr	2021-04-06	1.5h	4.21342	14.2845	58.0183	91.4123	75.4219	118.833	68.9448	63.4688	1	1
Ctr	2021-04-06	1.5h	0.494017	10.7681	46.9801	95.5705	7.83733	15.9433	7.49017	49.1576	2	1
Ctr	2021-04-06	1.5h	1.42978	1.62126	6.36586	27.624	3.88879	16.875	1.07424	23.0446	2	1
Ctr	2021-04-06	1.5h	3.96414	21.173	75.7316	97.27	64.7999	83.2292	63.0308	77.8571	1	1
Ctr	2021-04-06	1.5h	5.71074	17.6442	85.6225	99.3298	104.986	121.794	104.283	86.2002	1	1
Ctr	2021-04-06	1.5h	7.3247	22.9374	72.0651	99.2642	127.965	176.262	127.023	72.5993	1	1
Ctr	2021-04-06	1.5h	2.91351	8.13513	78.4918	98.3306	70.1133	87.8344	68.9428	79.8244	1	1
Ctr	2021-04-06	1.5h	3.94217	5.08446	70.5792	98.4543	105.169	146.706	103.544	71.6872	1	1
Ctr	2021-04-06	1.5h	3.51575	18.3041	69.5034	88.054	79.4706	100.681	69.9771	78.9328	1	1
Ctr	2021-04-06	1.5h	5.03145	23.3885	76.1981	86.2391	108.235	122.498	93.3409	88.3568	1	1
Ctr	2021-04-06	1.5h	1.94872	20.3378	62.1842	96.1892	39.1509	60.5603	37.6589	64.6477	1	1
Ctr	2021-04-06	1.5h	5.85412	9.15203	62.1834	98.6863	111.929	177.634	110.459	63.0112	1	1
Ctr	2021-04-06	1.5h	0.841535	5.08446	17.6887	67.7443	7.72427	29.5824	5.23275	26.111	2	1
Ctr	2021-04-06	1.5h	3.35939	22.3716	64.0274	76.9804	64.0163	76.967	49.28	83.1737	1	1
Ctr	2021-04-06	1.5h	4.90742	30.5068	72.2084	99.6478	110.74	152.822	110.35	72.4636	1	1
Ctr	2021-04-06	1.5h	6.34787	29.1848	76.4421	98.1441	112.369	144.27	110.283	77.8876	1	1
Ctr	2021-04-06	1.5h	3.34875	12.939	47.8117	96.5797	66.1025	133.527	63.8416	49.5049	1	1
Ctr	2021-04-06	1.5h	3.92171	22.3716	59.0102	74.0258	78.325	98.2553	57.9807	79.7158	1	1
Ctr	2021-04-06	1.5h	0.177037	7.82438	8.08354	23.9817	2.17717	6.45909	0.522123	33.7071	2	1
Ctr	2021-04-06	1.5h	2.19894	19.5264	84.7218	98.8189	35.2497	41.115	34.8334	85.7344	1	1
Ctr	2021-04-06	1.5h	3.83081	27.4561	75.104	93.0111	55.916	69.248	52.0081	80.7473	1	1
Ctr	2021-04-06	1.5h	2.25889	17.2872	56.7411	96.3994	47.3548	80.4527	45.6498	58.8604	1	1
Ctr	2021-04-06	1.5h	3.19413	24.4054	47.7846	51.0322	71.9543	76.8445	36.7198	93.6362	1	1
Ctr	2021-04-06	1.5h	4.08733	14.2365	52.6104	93.6096	74.1906	132.007	69.4495	56.202	1	1
Ctr	2021-04-06	1.5h	8.40376	29.4899	75.1569	99.431	131.549	174.036	130.8	75.587	1	1
Ctr	2021-04-06	1.5h	7.44472	28.473	79.8818	99.2225	140.278	174.242	139.188	80.5077	1	1
Ctr	2021-04-06	1.5h	4.00562	22.3716	61.6255	94.6326	77.8171	119.497	73.6404	65.1208	1	1
Ctr	2021-04-06	1.5h	5.65017	26.4392	69.0625	98.5165	112.736	160.816	111.063	70.1024	1	1
Ctr	2021-04-06	1.5h	2.03487	15.2534	40.3667	75.7375	45.2371	84.8757	34.2615	53.2981	1	1
Ctr	2021-04-06	1.5h	6.35097	5.08446	56.3735	94.3319	125.936	210.733	118.798	59.7608	1	1
Ctr	2021-04-06	1.5h	4.28342	23.3885	68.4026	96.2493	87.4558	123.059	84.1756	71.0682	1	1
Ctr	2021-04-06	1.5h	3.63384	18.3041	56.0068	92.735	89.1432	147.602	82.6669	60.3945	1	1
Ctr	2021-04-06	1.5h	3.4449	24.9004	62.7086	99.7314	69.3884	110.355	69.2021	62.8775	1	1
Ctr	2021-04-06	1.5h	5.0416	5.08446	72.559	99.3878	89.6835	122.844	89.1345	73.0059	1	1
Ctr	2021-04-06	1.5h	6.28046	25.878	68.2548	97.5314	130.073	185.865	126.862	69.9823	1	1
Ctr	2021-04-06	1.5h	0.169335	12.2027	37.0847	74.2884	2.89288	5.79505	2.14907	49.9198	2	1
Ctr	2021-04-06	1.5h	6.5316	22.3716	79.5096	97.2356	124.203	151.893	120.77	81.77	1	1
Ctr	2021-04-06	1.5h	7.05954	21.3547	77.667	97.6606	128.584	161.685	125.576	79.5275	1	1
Ctr	2021-04-06	1.5h	0.170195	2.03378	13.0277	30.1523	1.94818	4.509	0.58742	43.2064	2	1
Ctr	2021-04-06	1.5h	5.4566	10.1689	29.3197	83.0817	79.9481	226.544	66.4222	35.2903	1	1
Ctr	2021-04-06	1.5h	4.51899	17.2872	82.3058	98.9203	94.234	113.256	93.2166	83.2041	1	1
Ctr	2021-04-06	1.5h	4.96223	24.4054	72.3106	91.8325	91.4221	116.104	83.9552	78.7418	1	1
Ctr	2021-04-06	1.5h	0.185069	9.15203	46.6296	82.8673	2.95831	5.25732	2.45147	56.2702	2	1
Ctr	2021-04-06	1.5h	6.59626	27.4561	52.4069	98.3918	93.9731	176.431	92.4618	53.2635	1	1
Ctr	2021-04-06	1.5h	6.35878	29.4899	72.7114	99.3424	116.468	159.125	115.702	73.1927	1	1
Ctr	2021-04-06	1.5h	4.72254	20.3378	64.3142	97.9021	81.7249	124.406	80.0104	65.6923	1	1
Ctr	2021-04-06	1.5h	4.84483	28.473	59.084	74.5714	90.7085	114.486	67.6426	79.2314	1	1
Ctr	2021-04-06	1.5h	4.38312	8.13513	36.4653	80.6916	17.3084	38.3005	13.9664	45.1909	2	1
Ctr	2021-04-06	1.5h	3.85831	17.2872	79.7071	88.5904	82.677	91.8913	73.2438	89.9726	1	1
Ctr	2021-04-06	1.5h	0.359909	14.2365	1.75882	5.4789	2.61199	8.13661	0.143108	32.1017	2	1
Ctr	2021-04-06	1.5h	4.70081	27.4561	82.7088	98.8485	116.448	139.172	115.107	83.6723	1	1
Ctr	2021-04-06	1.5h	9.01334	12.939	37.9317	48.2088	115.36	146.615	55.6136	78.6822	1	1
Ctr	2021-04-06	1.5h	5.61339	25.4223	59.7774	83.9943	103.333	145.195	86.7937	71.1684	1	1
Ctr	2021-04-06	1.5h	3.2429	16.2703	56.1952	99.0751	77.2455	136.188	76.531	56.7199	1	1
Ctr	2021-04-06	1.5h	3.98127	30.5068	65.8949	96.7436	78.9745	115.946	76.4028	68.113	1	1
Ctr	2021-04-06	1.5h	0.317076	9.08961	11.5528	45.0481	2.08704	8.13804	0.940171	25.6454	2	1
Ctr	2021-04-06	1.5h	6.85389	27.4561	74.8594	99.1607	123.237	163.242	122.202	75.493	1	1
Ctr	2021-04-06	1.5h	5.15853	22.1052	74.8199	95.5744	105.029	134.163	100.381	78.2844	1	1
Ctr	2021-04-06	1.5h	4.00837	24.4054	70.7044	97.3388	68.928	94.8933	67.0937	72.6374	1	1
Ctr	2021-04-06	1.5h	2.08338	22.3716	61.3211	93.949	40.0049	61.2909	37.5843	65.2706	1	1
Ctr	2021-04-06	1.5h	3.67563	25.4943	77.2179	99.3365	74.3639	95.665	73.8705	77.7337	1	1
Ctr	2021-04-06	1.5h	4.87836	16.2703	68.9143	98.1981	103.258	147.135	101.397	70.1788	1	1
Ctr	2021-04-06	1.5h	4.51801	17.2872	67.1637	85.8184	81.7545	104.462	70.1604	78.2626	1	1
Ctr	2021-04-06	1.5h	0.148986	14.2365	37.2928	76.4642	1.92114	3.93906	1.46898	48.7715	2	1
Ctr	2021-04-06	1.5h	5.83154	9.15203	66.6351	96.5111	130.161	188.519	125.62	69.044	1	1
Ctr	2021-04-06	1.5h	3.92131	12.2027	15.6946	40.3321	63.7886	163.924	25.7273	38.9135	1	1
Ctr	2021-04-06	1.5h	2.99482	26.4392	69.7862	99.2104	72.6555	103.29	72.0819	70.3416	1	1
Ctr	2021-04-06	1.5h	3.03412	25.1538	82.3606	99.6671	97.161	117.578	96.8376	82.6357	1	1
Ctr	2021-04-06	1.5h	5.03928	9.72826	78.5333	97.776	124.827	155.413	122.051	80.3196	1	1
Ctr	2021-04-06	1.5h	3.00232	23.3885	68.7353	89.4845	72.3443	94.183	64.737	76.8125	1	1
Ctr	2021-04-06	1.5h	2.97607	25.4223	56.1255	95.3253	80.1227	136.083	76.3772	58.8778	1	1
Ctr	2021-04-06	1.5h	0.098861	6.10135	3.45039	25.7668	0.410019	3.06195	0.105649	13.3908	2	1
Ctr	2021-04-06	1.5h	6.04008	7.11824	80.8832	98.7984	135.547	165.57	133.918	81.867	1	1
Ctr	2021-04-06	1.5h	3.21501	15.2534	67.9758	87.6891	64.4453	83.1347	56.5115	77.5191	1	1
Ctr	2021-04-06	1.5h	3.85482	9.64201	71.3973	98.5724	77.0614	106.392	75.9613	72.4313	1	1
Ctr	2021-04-06	1.5h	2.38519	12.2027	5.51786	16.5016	9.4948	28.3949	1.56679	33.4384	2	1
Ctr	2021-04-06	1.5h	7.34812	31.5236	66.868	97.6038	134.798	196.757	131.568	68.5096	1	1
Ctr	2021-04-06	1.5h	6.96196	24.4054	75.5942	97.6776	139.284	179.973	136.049	77.3916	1	1
Ctr	2021-04-06	1.5h	6.07522	28.2335	44.4163	87.6087	89.168	175.879	78.119	50.6985	1	1
Ctr	2021-04-06	1.5h	4.60139	20.6894	71.7251	98.7866	103.585	142.667	102.328	72.6062	1	1
Ctr	2021-04-06	1.5h	6.60128	10.3845	68.2905	98.9572	116.542	168.877	115.327	69.0101	1	1
Ctr	2021-04-06	1.5h	0.580213	8.93509	11.0032	32.7114	5.23095	15.5511	1.71112	33.6372	2	1
Ctr	2021-04-06	1.5h	6.00762	24.3699	76.2643	99.1584	117.758	153.108	116.767	76.9116	1	1
Ctr	2021-04-06	1.5h	0.189211	9.99935	57.9077	98.6907	2.41874	4.12221	2.38708	58.6759	2	1
Ctr	2021-04-06	1.5h	3.76323	27.0914	73.2296	95.9353	87.7705	114.985	84.2029	76.3323	1	1
Ctr	2021-04-06	1.5h	0.528355	4.2856	44.9971	94.3059	6.96476	14.5969	6.56818	47.714	2	1
Ctr	2021-04-06	1.5h	4.17263	8.9989	62.6434	99.0386	83.583	132.144	82.7794	63.2515	1	1
Ctr	2021-04-06	1.5h	6.04908	13.8431	67.9994	87.8458	112.817	145.744	99.1052	77.4077	1	1
Ctr	2021-04-06	1.5h	0.215184	10.2427	20.0158	67.8203	2.35791	7.9894	1.59914	29.5129	2	1
Ctr	2021-04-06	1.5h	6.98314	8.77947	59.38	98.8751	133.915	222.986	132.409	60.0556	1	1
Ctr	2021-04-06	1.5h	4.5719	11.6662	60.3526	98.4168	86.2556	140.657	84.89	61.3235	1	1
Ctr	2021-04-06	1.5h	7.50603	29.9964	81.1752	97.3196	139.425	167.155	135.688	83.411	1	1
Ctr	2021-04-06	1.5h	3.97419	26.6682	69.3423	89.1679	90.025	115.764	80.2734	77.7659	1	1
Ctr	2021-04-06	1.5h	7.21983	25.0015	67.2554	98.6027	138.303	202.765	136.37	68.2085	1	1
Ctr	2021-04-06	1.5h	7.68551	29.035	86.0534	98.9837	143.531	165.097	142.072	86.937	1	1
Ctr	2021-04-06	1.5h	5.24853	17.421	60.9562	97.3165	129.375	206.547	125.903	62.637	1	1
Ctr	2021-04-06	1.5h	3.83773	17.2849	54.6568	75.0587	70.3699	96.6371	52.8188	72.8188	1	1
Ctr	2021-04-06	1.5h	4.92162	27.3864	72.6608	99.5377	99.0587	135.7	98.6008	72.9983	1	1
Ctr	2021-04-06	1.5h	0.355107	9.15085	15.5739	49.2421	2.31678	7.32526	1.14083	31.6273	2	1
Ctr	2021-04-06	1.5h	7.40257	30.5028	79.5941	98.5041	130.672	161.717	128.717	80.8029	1	1
Ctr	2021-04-06	1.5h	0.328782	8.13409	15.737	42.3017	2.95975	7.95593	1.25202	37.2018	2	1
Ctr	2021-04-06	1.5h	5.40859	26.4358	81.0005	98.7524	116.899	142.518	115.44	82.0238	1	1
Ctr	2021-04-06	1.5h	2.82487	13.4681	79.7763	93.9413	76.4416	90.0145	71.8102	84.9214	1	1
Ctr	2021-04-06	1.5h	8.92305	18.3307	68.7872	98.5676	123.046	176.317	121.283	69.7868	1	1
Ctr	2021-04-06	1.5h	5.84132	23.3855	50.5533	98.3144	86.7979	168.802	85.3349	51.42	1	1
Ctr	2021-04-06	1.5h	0.556259	5.08381	16.8438	66.7491	3.68973	14.6218	2.46286	25.2344	2	1
Ctr	2021-04-06	1.5h	4.68537	21.352	63.0557	78.2102	101.298	125.644	79.2256	80.6233	1	1
Ctr	2021-04-06	1.5h	4.48048	13.3322	69.8281	96.7347	102.88	142.522	99.5207	72.1852	1	1
Ctr	2021-04-06	1.5h	2.66969	18.3017	67.5628	99.3572	52.828	77.6883	52.4884	67.9999	1	1
Ctr	2021-04-06	1.5h	0.327341	12.2011	14.2324	42.244	1.59729	4.741	0.674758	33.6909	2	1
Ctr	2021-04-06	1.5h	0.125503	3.05028	10.3217	36.8477	0.917655	3.27597	0.338135	28.0117	2	1
Ctr	2021-04-06	1.5h	4.37872	26.4358	80.6158	91.0886	86.7747	98.0477	79.0419	88.5026	1	1
Ctr	2021-04-06	1.5h	4.33346	8.13409	61.6726	96.8475	81.7314	128.347	79.1549	63.6801	1	1
Ctr	2021-04-06	1.5h	0.258454	15.2514	15.1211	31.3358	3.4954	7.24358	1.09531	48.2551	2	1
Ctr	2021-04-06	1.5h	10.9824	29.4861	85.8615	99.4413	123.332	142.838	122.642	86.3439	1	1
Ctr	2021-04-06	1.5h	3.73432	15.3478	76.1562	93.2143	64.4148	78.8428	60.0437	81.7002	1	1
Ctr	2021-04-06	1.5h	4.06327	24.4023	67.0819	83.5867	91.5171	114.034	76.4961	80.2543	1	1
Ctr	2021-04-06	1.5h	0.239943	6.10057	6.86783	32.3477	1.91402	9.01513	0.619143	21.2312	2	1
Ctr	2021-04-06	1.5h	6.94215	19.6528	74.5269	99.2113	113.682	151.336	112.786	75.1193	1	1
Ctr	2021-04-06	1.5h	3.98848	22.6647	77.3673	97.1353	82.9912	104.196	80.6137	79.649	1	1
Ctr	2021-04-06	1.5h	4.85239	22.3687	61.8747	68.2983	94.2766	104.064	64.3893	90.5948	1	1
Ctr	2021-04-06	1.5h	7.41091	25.419	69.7101	98.1772	87.3425	123.01	85.7504	71.0044	1	1
Ctr	2021-04-06	1.5h	4.43882	23.3855	61.2107	71.3673	77.382	90.2218	55.2254	85.7686	1	1
Ctr	2021-04-06	1.5h	7.40796	26.4358	80.0854	96.0302	146.385	175.53	140.574	83.396	1	1
Ctr	2021-04-06	1.5h	4.38818	15.3478	79.4046	99.3978	93.7945	117.411	93.2297	79.8857	1	1
Ctr	2021-04-06	1.5h	5.18075	18.3017	71.9408	96.8994	83.4238	112.366	80.8371	74.2428	1	1
Ctr	2021-04-06	1.5h	3.92431	16.2682	61.1059	97.1423	89.9529	143.001	87.3823	62.9035	1	1
Ctr	2021-04-06	1.5h	0.177229	10.1676	34.9127	83.4323	1.09076	2.60663	0.910043	41.8455	2	1
Ctr	2021-04-06	1.5h	4.4256	22.3687	69.167	93.2153	93.182	125.58	86.8599	74.2013	1	1
Ctr	2021-04-06	1.5h	4.722	13.2179	68.2902	83.4246	84.0894	102.725	70.1512	81.8586	1	1
Ctr	2021-04-06	1.5h	6.3514	22.3687	76.7589	99.0075	116.614	150.415	115.457	77.5283	1	1
Ctr	2021-04-06	1.5h	5.95294	18.3017	60.3429	96.4745	74.7693	119.539	72.1333	62.548	1	1
Ctr	2021-04-06	1.5h	5.93648	13.2179	11.7235	28.0398	119.541	285.916	33.5192	41.81	1	1
Ctr	2021-04-06	1.5h	5.34936	6.10057	65.66	95.0313	89.3606	129.334	84.9205	69.093	1	1
Ctr	2021-04-06	1.5h	3.82395	21.352	58.2677	74.0248	80.6159	102.416	59.6757	78.7139	1	1
Ctr	2021-04-06	1.5h	6.73413	10.1676	65.0627	99.141	131.545	200.446	130.415	65.6264	1	1
Ctr	2021-04-06	1.5h	0.134195	6.20615	1.23396	6.67372	0.790806	4.27698	0.052776	18.4898	2	1
Ctr	2021-04-06	1.5h	3.57087	22.3687	62.2299	98.3838	81.3504	128.613	80.0356	63.2522	1	1
Ctr	2021-04-06	1.5h	4.73874	25.419	72.7549	98.1847	98.8719	133.43	97.0771	74.1	1	1
Ctr	2021-04-06	1.5h	5.60543	18.6185	79.3314	97.9806	81.5599	100.733	79.9129	80.9664	1	1
Ctr	2021-04-06	1.5h	7.56845	11.1844	60.3365	97.1543	96.9647	156.133	94.2054	62.1038	1	1
Ctr	2021-04-06	1.5h	0.26924	9.15085	13.5404	34.5473	3.35464	8.55914	1.15894	39.1937	2	1
Ctr	2021-04-06	1.5h	3.9897	19.3185	69.6434	97.6683	96.7882	135.736	94.5314	71.3061	1	1
Ctr	2021-04-06	1.5h	8.20812	31.5196	65.88	97.1571	130.357	192.245	126.651	67.8077	1	1
Ctr	2021-04-06	1.5h	4.1181	18.3017	67.7759	92.6848	77.8221	106.423	72.1293	73.1251	1	1
Ctr	2021-04-06	1.5h	2.46954	7.11733	83.6571	99.527	64.8864	77.1955	64.5795	84.0547	1	1
Ctr	2021-04-06	1.5h	0.18717	4.49975	10.9459	26.9962	1.29568	3.19556	0.349785	40.5462	2	1
Ctr	2021-04-06	1.5h	3.38886	18.3017	70.104	95.7518	71.9804	98.3147	68.9225	73.2143	1	1
Ctr	2021-04-06	1.5h	6.09846	17.2849	77.875	97.8579	128.117	160.993	125.373	79.5797	1	1
Ctr	2021-04-06	1.5h	3.59694	21.352	63.4493	86.3098	71.6863	97.5145	61.8722	73.5135	1	1
Ctr	2021-04-06	1.5h	3.33042	8.13409	76.8014	99.2189	60.1441	77.6995	59.6743	77.4061	1	1
Ctr	2021-04-06	1.5h	1.49179	25.419	31.3804	85.9167	10.6883	29.2635	9.183	36.5242	2	1
Ctr	2021-04-06	1.5h	4.66808	32.432	83.4592	99.2157	88.2124	104.866	87.5205	84.1189	1	1
Ctr	2021-04-06	1.5h	5.26074	20.3352	82.0452	98.3933	105.622	126.668	103.925	83.385	1	1
Ctr	2021-04-06	1.5h	1.75204	20.3531	85.3471	99.1833	41.0017	47.6488	40.6668	86.0499	1	1
Ctr	2021-04-06	1.5h	0.533793	11.7834	44.5217	94.2038	4.06016	8.59091	3.82482	47.2611	2	1
Ctr	2021-04-06	1.5h	5.4813	3.5289	73.5832	97.899	104.981	139.673	102.776	75.1623	1	1
Ctr	2021-04-06	1.5h	3.14228	19.1977	50.5118	80.379	68.8045	109.488	55.3044	62.842	1	1
Ctr	2021-04-06	1.5h	5.45752	19.1977	68.3899	84.5495	104.881	129.663	88.6767	80.8874	1	1
Ctr	2021-04-06	1.5h	2.91357	9.99937	61.4525	98.411	45.8117	73.3635	45.0837	62.4448	1	1
Ctr	2021-04-06	1.5h	7.06867	3.52898	67.8017	96.5902	125.978	179.469	121.683	70.1952	1	1
Ctr	2021-04-06	1.5h	2.95982	29.9927	87.4754	98.806	49.7968	56.2469	49.2022	88.5325	1	1
Ctr	2021-04-06	1.5h	5.32884	23.6785	88.0298	96.9406	99.1245	109.158	96.0919	90.8079	1	1
Ctr	2021-04-06	1.5h	2.81339	12.6285	69.6141	95.1991	53.6042	73.3051	51.0307	73.1247	1	1
Ctr	2021-04-06	1.5h	2.26351	18.3302	73.1237	96.2934	66.6014	87.7044	64.1327	75.9385	1	1
Ctr	2021-04-06	1.5h	5.07762	10.585	54.8704	98.7375	109.001	196.145	107.625	55.5719	1	1
Ctr	2021-04-06	1.5h	5.39077	12.3491	71.5936	98.593	123.441	169.994	121.705	72.6153	1	1
Ctr	2021-04-06	1.5h	4.13062	20.6195	67.669	95.4835	100.996	142.508	96.4341	70.8699	1	1
Ctr	2021-05-24	1.5h	4.39989	17.2849	78.5001	97.3113	79.4916	98.5403	77.3543	80.6691	1	1
Ctr	2021-05-24	1.5h	4.85036	22.7014	75.1216	97.823	89.3611	116.366	87.4157	76.7934	1	1
Ctr	2021-05-24	1.5h	0.32216	10.1676	48.7619	87.4571	4.72824	8.48035	4.13518	55.7552	2	1
Ctr	2021-05-24	1.5h	5.86145	4.06705	86.2865	98.7128	119.239	136.411	117.704	87.4117	1	1
Ctr	2021-05-24	1.5h	0.936046	10.1676	21.2375	53.6894	8.16489	20.6412	4.38368	39.5562	2	1
Ctr	2021-05-24	1.5h	4.15021	22.3688	67.7	90.4501	83.0025	110.895	75.0758	74.8479	1	1
Ctr	2021-05-24	1.5h	4.59322	14.0394	82.2874	95.5736	94.6883	109.977	90.497	86.0985	1	1
Ctr	2021-05-24	1.5h	6.58591	25.419	67.9063	98.8881	121.22	176.526	119.872	68.6698	1	1
Ctr	2021-05-24	1.5h	9.1969	26.4358	73.4373	98.5273	125.64	168.565	123.79	74.5349	1	1
Ctr	2021-05-24	1.5h	4.40913	18.3017	50.6881	79.0196	82.8642	129.18	65.479	64.1462	1	1
Ctr	2021-05-24	1.5h	4.81248	25.419	76.721	96.4457	93.5925	117.655	90.2659	79.5484	1	1
Ctr	2021-05-24	1.5h	9.17884	10.1676	79.4939	97.7382	119.633	147.09	116.927	81.3335	1	1
Ctr	2021-05-24	1.5h	3.06897	10.1676	61.42	93.3785	64.2975	97.7531	60.04	65.7754	1	1
Ctr	2021-05-24	1.5h	4.39088	20.687	69.9264	97.515	80.3116	111.998	78.3159	71.7084	1	1
Ctr	2021-05-24	1.5h	6.33984	5.08381	61.6282	95.0051	119.053	183.531	113.107	64.8683	1	1
Ctr	2021-05-24	1.5h	3.98428	24.4023	59.3243	80.043	80.8196	109.045	64.6904	74.1155	1	1
Ctr	2021-05-24	1.5h	2.99333	29.4861	75.1056	97.4883	60.9863	79.1613	59.4545	77.0406	1	1
Ctr	2021-05-24	1.5h	0.494706	11.1844	26.044	74.0365	2.4699	7.02128	1.82862	35.1773	2	1
Ctr	2021-05-24	1.5h	4.96141	15.5152	74.5937	99.3662	95.293	126.94	94.6891	75.0694	1	1
Ctr	2021-05-24	1.5h	6.0545	3.10305	52.5929	98.6195	117.073	219.528	115.456	53.3292	1	1
Ctr	2021-05-24	1.5h	5.95825	8.13409	73.7825	97.4374	107.741	142.284	104.98	75.7229	1	1
Ctr	2021-05-24	1.5h	7.1996	19.3185	69.4343	98.2885	117.895	166.888	115.878	70.6434	1	1
Ctr	2021-05-24	1.5h	0.723389	1.01676	6.27071	43.1537	4.0068	27.574	1.72908	14.5311	2	1
Ctr	2021-05-24	1.5h	3.89979	9.15085	62.2561	78.567	80.3984	101.462	63.1666	79.2395	1	1
Ctr	2021-05-24	1.5h	0.116424	12.2011	35.7563	69.7183	1.8501	3.60736	1.28986	51.2869	2	1
Ctr	2021-05-24	1.5h	3.62499	23.3855	60.2601	83.3558	69.1765	95.6895	57.6626	72.2926	1	1
Ctr	2021-05-24	1.5h	8.1928	17.2849	44.7607	96.3418	119.99	258.264	115.601	46.4603	1	1
Ctr	2021-05-24	1.5h	0.117354	12.2011	37.4247	82.8975	2.28217	5.05511	1.89186	45.1458	2	1
Ctr	2021-05-24	1.5h	0.112132	12.2011	52.5916	88.3977	2.10446	3.53725	1.8603	59.4943	2	1
Ctr	2021-05-24	1.5h	5.51028	25.419	77.8711	99.1976	102.584	130.679	101.761	78.501	1	1
Ctr	2021-05-24	1.5h	3.05595	14.2347	63.9209	99.4074	64.741	100.683	64.3574	64.302	1	1
Ctr	2021-05-24	1.5h	5.94032	19.4104	73.091	98.7794	116.106	156.913	114.689	73.9942	1	1
Ctr	2021-05-24	1.5h	6.10274	14.2347	17.4176	30.7563	75.8921	134.012	23.3416	56.631	1	1
Ctr	2021-05-24	1.5h	4.30916	17.2849	73.1707	99.1612	76.881	104.189	76.2361	73.7897	1	1
Ctr	2021-05-24	1.5h	9.4846	16.2682	69.3793	97.135	128.329	179.668	124.653	71.4256	1	1
Ctr	2021-05-24	1.5h	5.58597	31.5196	63.9779	98.7777	124.464	192.164	122.942	64.7696	1	1
Ctr	2021-05-24	1.5h	5.80683	15.8812	78.3434	96.8325	119.503	147.706	115.718	80.9061	1	1
Ctr	2021-05-24	1.5h	3.0228	24.4023	64.4438	92.6559	66.5639	95.7041	61.6754	69.5517	1	1
Ctr	2021-05-24	1.5h	1.53263	8.13409	13.4091	37.5136	4.00573	11.2065	1.50269	35.7446	2	1
Ctr	2021-05-24	1.5h	5.12467	21.7213	72.6997	97.3422	116.466	155.943	113.37	74.6847	1	1
Ctr	2021-05-24	1.5h	7.56282	6.10057	13.7049	21.5742	80.4359	126.622	17.3534	63.5245	1	1
Ctr	2021-05-24	1.5h	7.55724	24.6112	67.7515	98.8207	100.632	146.78	99.4454	68.5601	1	1
Ctr	2021-05-24	1.5h	1.2961	5.65939	53.7075	96.2903	27.4231	49.166	26.4058	55.7767	2	1
Ctr	2021-05-24	1.5h	0.259943	4.06705	5.02084	33.0099	0.85368	5.61259	0.281799	15.2101	2	1
Ctr	2021-05-24	1.5h	5.37475	28.4693	72.4782	91.3599	108.895	137.263	99.486	79.3326	1	1
Ctr	2021-05-24	1.5h	1.76291	13.2179	27.2311	58.3014	13.1935	28.2472	7.69202	46.7074	2	1
Ctr	2021-05-24	1.5h	3.57192	26.4358	69.8529	92.4822	88.0477	116.571	81.4285	75.5311	1	1
Ctr	2021-05-24	1.5h	6.1668	21.5057	55.3463	97.1129	110.717	194.269	107.521	56.9917	1	1
Ctr	2021-05-24	1.5h	0.522753	5.08381	13.7557	77.1006	4.51379	25.2997	3.48016	17.8412	2	1
Ctr	2021-05-24	1.5h	4.85025	20.3352	81.2803	90.6227	98.3088	109.608	89.0901	89.6909	1	1
Ctr	2021-05-24	1.5h	0.831394	5.08381	12.4482	46.0207	4.73893	17.5198	2.18089	27.049	2	1
Ctr	2021-05-24	1.5h	5.57778	16.2682	33.7675	52.9339	86.5485	135.673	45.8135	63.7918	1	1
Ctr	2021-05-24	1.5h	5.35447	13.2179	18.1206	24.1173	97.4793	129.738	23.5094	75.1353	1	1
Ctr	2021-05-24	1.5h	7.61924	14.4809	69.2598	96.3809	117.362	163.319	113.114	71.8605	1	1
Ctr	2021-05-24	1.5h	4.19455	23.3855	64.2013	94.5029	79.6957	117.31	75.3147	67.9358	1	1
Ctr	2021-05-24	1.5h	3.14696	24.4023	47.2577	93.288	66.5728	131.416	62.1044	50.6579	1	1
Ctr	2021-05-24	1.5h	5.36001	14.2347	60.9828	82.5644	97.6117	132.156	80.5925	73.8609	1	1
Ctr	2021-05-24	1.5h	4.20602	26.4358	76.1859	97.725	95.9469	123.073	93.7641	77.9595	1	1
Ctr	2021-05-24	1.5h	0.162273	10.1676	12.0137	34.8664	1.55987	4.52711	0.543871	34.4563	2	1
Ctr	2021-05-24	1.5h	4.52369	12.2011	63.0882	92.1554	81.8104	119.504	75.3927	68.4585	1	1
Ctr	2021-05-24	1.5h	8.80812	23.3855	71.4968	98.1813	132.045	181.328	129.644	72.8211	1	1
Ctr	2021-05-24	1.5h	4.24992	30.5028	68.6959	99.6206	105.987	153.698	105.585	68.9576	1	1
Ctr	2021-05-24	1.5h	4.09638	10.1676	6.89269	15.7913	72.8276	166.85	11.5005	43.6485	1	1
Ctr	2021-05-24	1.5h	5.43818	13.2179	81.1092	98.8726	91.8457	111.961	90.8103	82.034	1	1
Ctr	2021-05-24	1.5h	4.76799	22.3688	46.7281	85.4322	81.4331	148.883	69.5701	54.6961	1	1
Ctr	2021-05-24	1.5h	0.1645	5.08381	21.1539	66.1417	1.47506	4.61206	0.97563	31.9827	2	1
Ctr	2021-05-24	1.5h	0.325629	3.05028	19.408	58.9638	2.0827	6.32749	1.22804	32.9151	2	1
Ctr	2021-05-24	1.5h	0.521351	13.2179	9.66882	19.3687	6.54971	13.1204	1.26859	49.9199	2	1
Ctr	2021-05-24	1.5h	3.81038	10.1676	60.0283	96.8433	77.5343	125.086	75.0868	61.985	1	1
Ctr	2021-05-24	1.5h	4.37689	23.4743	77.0461	98.0011	103.368	131.482	101.302	78.6175	1	1
Ctr	2021-05-24	1.5h	5.14875	18.6181	33.372	74.7055	92.2144	206.428	68.8892	44.6714	1	1
Ctr	2021-05-24	1.5h	9.26999	5.17171	67.4407	97.0583	130.653	188.032	126.81	69.4847	1	1
Ctr	2021-05-24	1.5h	8.70379	20.9955	75.789	99.5271	128.013	168.109	127.408	76.1491	1	1
Ctr	2021-05-24	1.5h	6.42496	19.6525	64.9105	93.5986	115.943	167.186	108.521	69.3498	1	1
Ctr	2021-05-24	1.5h	6.23161	24.6417	73.0371	98.5458	88.3481	119.204	87.0633	74.1149	1	1
Ctr	2021-05-24	1.5h	5.04661	24.2079	54.9073	89.0517	89.6289	145.365	79.8161	61.6578	1	1
Ctr	2021-05-24	1.5h	7.76601	11.5777	64.7331	95.2899	101.727	149.746	96.9353	67.9328	1	1
Ctr	2021-05-24	1.5h	5.28581	19.2825	64.8495	96.9071	88.5298	132.294	85.7917	66.9192	1	1
Ctr	2021-05-24	1.5h	7.60977	14.1803	76.3924	98.3715	133.526	171.943	131.351	77.6571	1	1
Ctr	2021-05-24	1.5h	8.85519	24.6387	71.9246	98.7905	130.528	179.283	128.949	72.8052	1	1
Ctr	2021-05-24	1.5h	8.47602	16.7425	40.6947	88.0451	123.456	267.104	108.697	46.2203	1	1
Ctr	2021-05-24	1.5h	7.36284	22.6364	78.9564	99.169	124.742	156.676	123.706	79.618	1	1
Ctr	2021-05-24	1.5h	1.00192	9.9993	16.7269	48.917	5.16085	15.0926	2.52453	34.1945	2	1
Ctr	2021-05-24	1.5h	3.87051	23.475	56.2575	96.7794	74.6993	128.505	72.2935	58.1296	1	1
Ctr	2021-05-24	1.5h	9.12984	19.0214	68.8379	98.9719	115.038	165.396	113.855	69.553	1	1
Ctr	2021-05-24	1.5h	0.552776	7.69061	13.9021	51.9548	2.27389	8.49798	1.1814	26.7581	2	1
Ctr	2021-05-24	1.5h	6.6408	16.9193	62.9658	98.5916	79.3875	124.305	78.2694	63.8653	1	1
Ctr	2021-05-24	1.5h	9.11917	10.5866	67.6288	90.7334	112.912	151.487	102.449	74.5357	1	1
Ctr	2021-05-24	1.5h	6.31467	26.2487	63.4396	96.5019	104.991	159.708	101.318	65.7392	1	1
Ctr	2021-05-24	1.5h	4.6601	20.624	56.6617	69.6542	107.089	131.645	74.5922	81.3472	1	1
Ctr	2021-05-24	1.5h	4.66584	19.3515	65.2785	98.1053	86.7425	130.363	85.0991	66.5392	1	1
Ctr	2021-05-24	1.5h	4.27565	25.1569	50.2665	90.7782	86.2332	155.732	78.2809	55.3728	1	1
Ctr	2021-05-24	1.5h	0.329869	5.4551	2.01765	14.7581	1.0554	7.71972	0.155757	13.6715	2	1
Ctr	2021-05-24	1.5h	4.08416	3.05101	48.4194	92.2495	87.5955	166.888	80.8064	52.4874	1	1
Ctr	2021-05-24	1.5h	4.37239	25.4251	66.488	98.9243	77.8031	115.759	76.9661	67.211	1	1
Ctr	2021-05-24	1.5h	5.73457	24.4081	65.9091	89.047	111.851	151.117	99.5996	74.0161	1	1
Ctr	2021-05-24	1.5h	6.19131	13.1286	58.0248	98.2341	126.867	214.782	124.627	59.0678	1	1
Ctr	2021-05-24	1.5h	2.49176	12.204	41.922	77.4043	54.5038	100.635	42.1883	54.1598	1	1
Ctr	2021-05-24	1.5h	7.55821	24.4081	70.8025	97.7847	125.823	173.773	123.036	72.4065	1	1
Ctr	2021-05-24	1.5h	6.78235	22.3741	70.8471	98.9585	125.418	175.182	124.111	71.5928	1	1
Ctr	2021-05-24	1.5h	0.146033	8.13602	9.29575	22.9205	1.69692	4.1841	0.388943	40.5565	2	1
Ctr	2021-05-24	1.5h	3.86063	16.272	42.556	78.1531	87.8166	161.273	68.6314	54.4522	1	1
Ctr	2021-05-24	1.5h	0.45876	9.15302	11.0402	35.0024	5.35078	16.9643	1.8729	31.5414	2	1
Ctr	2021-05-24	1.5h	1.92042	6.10201	21.1268	67.1352	15.7601	50.0813	10.5806	31.4691	2	1
Ctr	2021-05-24	1.5h	6.18672	16.272	76.0713	98.8923	113.978	148.171	112.716	76.9234	1	1
Ctr	2021-05-24	1.5h	5.36669	22.3299	61.9858	92.278	104.462	155.512	96.3956	67.1729	1	1
Ctr	2021-05-24	1.5h	5.45244	19.323	52.2865	66.9514	99.1273	126.93	66.3671	78.0961	1	1
Ctr	2021-05-24	1.5h	6.31138	30.5101	68.8399	96.8809	120.224	169.196	116.474	71.0562	1	1
Ctr	2021-05-24	1.5h	4.33495	20.3401	69.6561	92.3443	100.933	133.808	93.2055	75.4308	1	1
Ctr	2021-05-24	1.5h	3.00358	20.3401	67.6226	97.7338	70.0524	101.246	68.4649	69.1906	1	1
Ctr	2021-05-24	1.5h	5.15407	26.4421	49.2072	88.0389	82.6338	147.844	72.7499	55.8925	1	1
Ctr	2021-05-24	1.5h	4.29941	8.13602	53.3855	94.8732	82.3713	146.385	78.1483	56.2704	1	1
Ctr	2021-05-24	1.5h	6.29111	12.204	64.026	92.8154	127.072	184.211	117.943	68.982	1	1
Ctr	2021-05-24	1.5h	0.248211	6.10201	18.1601	63.9941	1.85323	6.53057	1.18596	28.3778	2	1
Ctr	2021-05-24	1.5h	6.42076	25.4251	56.2686	77.0485	108.244	148.218	83.4002	73.0301	1	1
Ctr	2021-05-24	1.5h	4.95973	20.3401	76.4749	99.0804	103.628	134.26	102.675	77.1847	1	1
Ctr	2021-05-24	1.5h	3.37676	15.255	77.9921	98.4811	97.5207	123.14	96.0395	79.195	1	1
Ctr	2021-05-24	1.5h	7.96371	5.08501	64.7627	97.8178	117.486	177.452	114.923	66.2075	1	1
Ctr	2021-05-24	1.5h	7.56011	20.3401	67.1287	97.9863	115.774	168.993	113.443	68.5083	1	1
Ctr	2021-05-24	1.5h	3.30995	20.3401	11.3224	14.0748	69.561	86.471	9.7906	80.4443	1	1
Ctr	2021-05-24	1.5h	4.59755	6.10201	63.7507	95.5156	117.987	176.776	112.696	66.7437	1	1
Ctr	2021-05-24	1.5h	3.47133	23.3911	37.8872	72.325	78.8847	150.588	57.0534	52.3846	1	1
Ctr	2021-05-24	1.5h	5.47737	6.42899	69.081	97.103	80.3713	112.973	78.0429	71.142	1	1
Ctr	2021-05-24	1.5h	3.2153	24.4081	58.2009	99.3327	67.7402	115.614	67.2882	58.5919	1	1
Ctr	2021-05-24	1.5h	5.2634	8.13602	59.3252	97.7897	119.837	197.535	117.188	60.6661	1	1
Ctr	2021-05-24	1.5h	0.917369	9.15302	10.1277	31.4374	6.7739	21.027	2.12954	32.2153	2	1
Ctr	2021-05-24	1.5h	5.38879	10.9102	69.3622	98.3091	95.6772	135.606	94.0593	70.5553	1	1
Ctr	2021-05-24	1.5h	0.294808	7.11902	9.74054	36.3868	2.25971	8.44139	0.822238	26.7694	2	1
Ctr	2021-05-24	1.5h	9.0725	8.27675	79.3364	98.8946	122.309	152.461	120.957	80.2231	1	1
Ctr	2021-05-24	1.5h	0.872397	13.221	21.0588	70.0814	5.60287	18.6458	3.92657	30.049	2	1
Ctr	2021-05-24	1.5h	7.02959	28.0029	62.9778	98.7038	125.283	196.353	123.659	63.8048	1	1
Ctr	2021-05-24	1.5h	0.744223	7.11902	7.49336	21.9974	5.64485	16.5709	1.24172	34.0648	2	1
Ctr	2021-05-24	1.5h	3.51102	22.3741	54.0789	70.1239	83.9163	108.814	58.8454	77.1191	1	1
Ctr	2021-05-24	1.5h	4.08309	20.3401	53.77	95.37	74.2283	131.656	70.7916	56.3803	1	1
Ctr	2021-05-24	1.5h	0.155422	4.06801	24.0794	54.7266	1.81662	4.12874	0.994175	43.9994	2	1
Ctr	2021-05-24	1.5h	7.34158	20.3401	66.1037	99.3357	134.664	202.363	133.769	66.5458	1	1
Ctr	2021-05-24	1.5h	0.319714	6.25068	12.589	42.0357	2.2822	7.62048	0.959339	29.9483	2	1
Ctr	2021-05-24	1.5h	8.1239	20.6919	79.9744	98.0313	121.821	149.327	119.423	81.5805	1	1
Ctr	2021-05-24	1.5h	4.29563	21.3571	43.185	83.5614	92.5731	179.126	77.3555	51.6805	1	1
Ctr	2021-05-24	1.5h	7.98867	7.11902	30.7721	71.0743	80.4845	185.895	57.2038	43.2958	1	1
Ctr	2021-05-24	1.5h	1.464	9.15302	12.356	49.9573	4.51916	18.2716	2.25765	24.7332	2	1
Ctr	2021-05-24	1.5h	0.135402	13.221	15.4523	49.5888	1.17645	3.77543	0.583389	31.1608	2	1
Ctr	2021-05-24	1.5h	3.65253	4.06801	69.273	99.0176	86.0435	122.989	85.1982	69.9602	1	1
Ctr	2021-05-24	1.5h	8.08015	1.42857	50.6711	88.8118	113.044	198.133	100.396	57.0545	1	1
Ctr	2021-05-24	1.5h	4.40669	11.5785	70.5103	98.2396	98.6438	137.437	96.9073	71.7738	1	1
Ctr	2021-05-24	1.5h	2.67674	13.447	67.3922	98.4822	52.7499	77.0849	51.9492	68.4308	1	1
Ctr	2021-05-24	1.5h	8.19413	19.9992	66.768	94.8744	122.62	174.237	116.335	70.3752	1	1
Ctr	2021-05-24	1.5h	7.64972	2.2221	45.7444	91.4197	99.9116	199.672	91.3389	50.0378	1	1
Ctr	2021-05-24	1.5h	5.81387	5.26272	56.6924	96.1315	130.832	221.848	125.771	58.9738	1	1
Ctr	2021-05-24	1.5h	6.47095	10.5254	69.4546	97.5228	116.647	163.786	113.757	71.2188	1	1
Ctr	2021-05-24	1.5h	4.67697	8.42034	72.2427	96.1692	97.4365	129.707	93.704	75.1204	1	1
Ctr	2021-05-24	1.5h	6.71806	16.8407	53.5175	95.8891	114.828	205.741	110.107	55.8119	1	1
Ctr	2021-05-24	1.5h	6.22652	3.15763	49.691	95.6394	112.101	215.758	107.213	51.9567	1	1
Ctr	2021-05-24	1.5h	6.97229	21.0509	78.6703	98.4647	98.7389	123.583	97.2229	79.8969	1	1
Ctr	2021-05-24	1.5h	6.1186	27.8539	79.2268	99.4874	120.371	151.153	119.754	79.6349	1	1
Ctr	2021-05-24	1.5h	3.56257	4.36321	18.5866	88.9412	39.5483	189.248	35.1748	20.8976	1	1
Ctr	2021-05-24	1.5h	3.83278	18.1109	43.3364	67.8334	75.4375	118.081	51.1719	63.8865	1	1
Ctr	2021-05-24	1.5h	6.55181	21.9216	78.9969	99.1443	125.92	158.035	124.843	79.6788	1	1
Ctr	2021-05-24	1.5h	4.16264	10.3837	30.8368	80.5438	53.3654	139.387	42.9825	38.2858	1	1
Ctr	2021-05-24	1.5h	4.36597	13.8449	23.7297	49.3209	79.979	166.232	39.4464	48.1129	1	1
Ctr	2021-05-24	1.5h	6.90385	21.6648	69.3818	98.8189	112.173	159.765	110.848	70.211	1	1
Ctr	2021-05-24	1.5h	0.913136	10.5873	24.1916	73.9549	5.12225	15.6589	3.78816	32.7113	2	1
Ctr	2021-05-24	1.5h	9.18965	15.3831	55.038	97.3946	130.277	230.537	126.883	56.5103	1	1
Ctr	2021-05-24	1.5h	4.07578	25.1971	77.0665	93.2627	96.2382	116.463	89.7543	82.6338	1	1
Ctr	2021-05-24	1.5h	4.8553	22.4985	59.9764	90.4152	84.9863	128.118	76.8406	66.3345	1	1
Ctr	2021-05-24	1.5h	8.34449	5.21691	66.8888	98.6521	133.893	197.474	132.088	67.8027	1	1
Ctr	2021-05-24	1.5h	4.14977	19.9957	67.9112	97.0634	66.717	95.3567	64.7578	69.9658	1	1
Ctr	2021-05-24	1.5h	6.03348	26.5123	68.629	98.974	103.445	149.184	102.383	69.3404	1	1
Ctr	2021-05-24	1.5h	6.65524	28.6351	84.6282	98.8692	71.5868	83.6333	70.7773	85.5961	1	1
Ctr	2021-05-24	1.5h	8.02304	16.7453	44.7457	93.6562	111.806	234.017	104.713	47.7766	1	1
Ctr	2021-05-24	1.5h	7.33918	3.52924	67.4937	99.0823	124.243	182.392	123.103	68.1188	1	1
Ctr	2021-05-24	1.5h	6.43556	6.10248	78.8086	98.1726	108.97	135.745	106.978	80.2755	1	1
Ctr	2021-05-24	1.5h	3.18279	19.3245	36.9193	71.1602	68.9213	132.843	49.0445	51.8819	1	1
Ctr	2021-05-24	1.5h	7.90504	21.6705	81.81	99.2784	111.523	135.336	110.718	82.4047	1	1
Ctr	2021-05-24	1.5h	0.688304	9.15371	15.6151	52.3304	2.38288	7.98566	1.24697	29.8395	2	1
Ctr	2021-05-24	1.5h	8.7369	20.6884	68.9604	97.0712	118.878	167.336	115.396	71.041	1	1
Ctr	2021-05-24	1.5h	3.63807	20.402	46.7966	82.6069	71.6537	126.485	59.1909	56.6497	1	1
Ctr	2021-05-24	1.5h	5.52738	29.4953	65.416	92.3533	98.9465	139.691	91.3804	70.8323	1	1
Ctr	2021-05-24	1.5h	5.72554	21.3587	43.9461	95.7869	86.3413	188.193	82.7036	45.879	1	1
Ctr	2021-05-24	1.5h	5.8914	9.47379	66.1268	95.3491	108.447	156.371	103.403	69.3523	1	1
Ctr	2021-05-24	1.5h	0.417581	16.2733	14.8787	44.509	4.01303	12.0048	1.78616	33.4285	2	1
Ctr	2021-05-24	1.5h	0.336894	9.15371	3.31657	10.6179	3.07781	9.85351	0.326798	31.2357	2	1
Ctr	2021-05-24	1.5h	8.43951	17.4197	75.6677	98.623	118.547	154.51	116.914	76.7241	1	1
Ctr	2021-05-24	1.5h	4.47208	25.2025	49.3863	88.3448	94.6744	169.358	83.6399	55.9018	1	1
Ctr	2021-05-24	1.5h	4.19011	11.1879	49.6001	91.3411	83.0915	153.017	75.8967	54.3021	1	1
Ctr	2021-05-24	1.5h	9.1795	3.15793	62.1645	98.9322	118.692	188.894	117.425	62.8354	1	1
Ctr	2021-05-24	1.5h	0.349481	5.80657	1.55743	7.90609	2.13326	10.8292	0.168658	19.6992	2	1
Ctr	2021-05-24	1.5h	8.59504	4.06832	70.5844	98.669	126.204	176.419	124.524	71.5365	1	1
Ctr	2021-05-24	1.5h	0.730029	5.0854	21.8225	93.9888	5.79404	24.9547	5.44576	23.2182	2	1
Ctr	2021-05-24	1.5h	0.437307	6.10248	7.88639	34.8517	2.16185	9.5537	0.753442	22.6284	2	1
Ctr	2021-05-24	1.5h	0.199391	7.11955	17.6505	61.4847	1.24083	4.32237	0.76292	28.7072	2	1
Ctr	2021-05-24	1.5h	0.683874	14.2391	29.3539	91.7602	5.94763	18.5923	5.45756	31.9898	2	1
Ctr	2021-05-24	1.5h	7.04679	27.4611	58.9716	95.8326	119.843	194.752	114.848	61.536	1	1
Ctr	2021-05-24	1.5h	7.60691	20.3416	71.7691	98.8885	118.267	162.957	116.953	72.5758	1	1
Ctr	2021-05-24	1.5h	7.30933	25.427	65.3899	99.2477	125.9	191.089	124.953	65.8855	1	1
Ctr	2021-05-24	1.5h	6.46181	17.8949	73.3648	97.4705	112.948	150.06	110.091	75.2687	1	1
Ctr	2021-05-24	1.5h	1.04574	4.06832	4.76957	37.5378	6.31044	49.6649	2.3688	12.706	2	1
Ctr	2021-05-24	1.5h	6.21389	17.2903	78.1306	98.8357	122.277	154.681	120.853	79.0511	1	1
Ctr	2021-05-24	1.5h	8.06182	26.4441	65.4805	96.5672	120.996	178.439	116.842	67.8082	1	1
Ctr	2021-05-24	1.5h	0.81095	10.1708	43.2676	61.9	11.1601	15.966	6.90811	69.8992	2	1
Ctr	2021-05-24	1.5h	4.13979	26.4441	56.658	86.0625	70.0903	106.466	60.3214	65.8336	1	1
Ctr	2021-05-24	1.5h	6.3105	30.7354	67.5905	93.8926	114.163	158.588	107.191	71.9871	1	1
Ctr	2021-05-24	1.5h	3.48874	19.3245	45.8521	82.435	81.3566	146.266	67.0663	55.6222	1	1
Ctr	2021-05-24	1.5h	0.557538	9.15371	9.33678	26.1085	3.95182	11.0505	1.03176	35.7615	2	1
Ctr	2021-05-24	1.5h	4.83527	23.3928	58.3206	63.5932	92.1624	100.495	58.609	91.7089	1	1
Ctr	2021-05-24	1.5h	0.218749	11.7647	52.5924	92.8474	1.89837	3.3514	1.76258	56.6439	2	1
Ctr	2021-05-24	1.5h	2.31615	5.0854	9.1562	40.5884	7.37503	32.6927	2.99341	22.5587	2	1
Ctr	2021-05-24	1.5h	0.246364	5.0854	14.3728	52.0574	1.50702	5.45833	0.784517	27.6096	2	1
Ctr	2021-05-24	1.5h	5.98921	19.3245	62.1413	97.326	125.747	196.945	122.384	63.8486	1	1
Ctr	2021-05-24	1.5h	3.78668	7.11955	66.5739	98.0567	62.4443	91.9742	61.2308	67.8933	1	1
Ctr	2021-05-24	1.5h	1.22039	8.13663	21.9803	69.2335	7.75095	24.4139	5.36626	31.748	2	1
Ctr	2021-05-24	1.5h	4.42551	7.11955	64.2384	97.9072	92.7514	141.364	90.8102	65.6116	1	1
Ctr	2021-05-24	1.5h	7.73048	18.3074	71.5866	98.0669	115.41	158.101	113.179	72.9978	1	1
Ctr	2021-05-24	1.5h	6.33193	26.4441	85.648	99.2265	114.445	132.589	113.56	86.3156	1	1
Ctr	2021-05-24	1.5h	2.67052	22.3757	62.4989	92.0815	55.5081	81.7817	51.1126	67.8734	1	1
Ctr	2021-05-24	1.5h	0.838174	4.06832	12.201	35.2392	6.62995	19.1487	2.33634	34.6235	2	1
Ctr	2021-05-24	1.5h	6.0163	21.3587	77.3153	98.6421	108.322	138.202	106.851	78.3797	1	1
Ctr	2021-05-24	1.5h	5.26065	21.3587	56.507	96.4687	107.825	184.079	104.018	58.5755	1	1
Ctr	2021-05-24	1.5h	5.56523	14.2391	86.1964	98.9295	112.899	129.576	111.69	87.1291	1	1
Ctr	2021-05-24	1.5h	0.16722	6.10248	15.5946	56.3357	1.27438	4.6037	0.717929	27.6816	2	1
Ctr	2021-05-24	1.5h	6.02733	24.2123	52.4827	98.3608	107.402	201.289	105.642	53.3573	1	1
Ctr	2021-05-24	1.5h	6.4391	26.3177	62.1739	97.9451	128.895	203.053	126.246	63.4783	1	1
Ctr	2021-05-24	1.5h	4.59565	17.896	9.75059	15.1722	94.7683	147.462	14.3785	64.2661	1	1
Ctr	2021-05-24	1.5h	6.25806	13.5463	43.4137	78.3913	106.378	192.085	83.3912	55.3808	1	1
Ctr	2021-05-24	1.5h	3.82598	13.9294	57.0047	94.7495	84.6573	140.712	80.2124	60.1636	1	1
Ctr	2021-05-24	1.5h	5.48625	16.0724	47.9033	95.819	89.5701	179.163	85.8252	49.9936	1	1
Ctr	2021-05-24	1.5h	7.98676	18.2154	77.0729	99.2026	117.495	151.231	116.558	77.6925	1	1
Ctr	2021-05-24	1.5h	5.07718	27.2729	74.2224	98.0269	92.8984	122.693	91.0654	75.7163	1	1
Ctr	2021-05-24	1.5h	8.37417	6.54551	77.8786	98.464	133.663	168.994	131.61	79.0935	1	1
Ctr	2021-05-24	1.5h	1.01276	6.66702	18.2474	78.0831	4.92116	21.0583	3.84259	23.3692	2	1
Ctr	2021-05-24	1.5h	3.68463	20.0011	46.9861	89.8989	74.8046	143.124	67.2485	52.2655	1	1
Ctr	2021-05-24	1.5h	5.12728	22.2234	63.4453	98.0114	105.431	162.872	103.334	64.7326	1	1
Ctr	2021-05-24	1.5h	0.200955	9.05645	17.0188	56.7387	1.57708	5.25781	0.894813	29.995	2	1
Ctr	2021-05-24	1.5h	4.83461	16.1549	65.6865	97.38	70.2835	104.195	68.4421	67.4538	1	1
Ctr	2021-05-24	1.5h	3.83232	28.6337	64.1217	99.1768	74.5095	115.244	73.8962	64.654	1	1
Ctr	2021-05-24	1.5h	7.11133	17.3351	77.5968	99.1701	88.4541	113.046	87.72	78.2462	1	1
Ctr	2021-05-24	1.5h	5.09649	4.7369	73.3327	97.5216	95.1503	126.536	92.7921	75.1963	1	1
Ctr	2021-05-24	1.5h	4.14335	20.0022	62.117	97.5659	86.8369	136.393	84.7232	63.6667	1	1
Ctr	2021-05-24	1.5h	4.5804	29.1438	68.1105	98.86	106.91	155.177	105.692	68.8959	1	1
Ctr	2021-05-24	1.5h	5.4558	33.5362	65.4922	95.592	112.56	164.291	107.598	68.5122	1	1
Ctr	2021-05-24	1.5h	0.104347	7.11715	21.8854	65.5403	1.10424	3.30686	0.723721	33.3924	2	1
Ctr	2021-05-24	1.5h	0.363717	15.251	28.5852	75.3645	5.34716	14.0977	4.02986	37.9293	2	1
Ctr	2021-05-24	1.5h	7.87964	15.8762	66.2162	95.5242	108.03	155.846	103.195	69.3188	1	1
Ctr	2021-05-24	1.5h	4.34345	5.71251	59.8905	98.7043	87.2344	143.769	86.1041	60.6766	1	1
Ctr	2021-05-24	1.5h	7.17901	19.4966	58.1463	93.665	80.2884	129.333	75.2021	62.079	1	1
Ctr	2021-05-24	1.5h	5.57395	9.47307	69.3484	97.534	84.5375	118.897	82.4529	71.1017	1	1
Ctr	2021-05-24	1.5h	6.0537	8.13389	72.1773	96.7831	113.66	152.408	110.004	74.5763	1	1
Ctr	2021-05-24	1.5h	5.12195	14.2343	40.7986	55.8771	101.634	139.196	56.7901	73.015	1	1
Ctr	2021-05-24	1.5h	3.64163	28.4686	75.0783	93.6337	57.0954	71.2064	53.4605	80.183	1	1
Ctr	2021-05-24	1.5h	2.8845	19.318	47.8431	96.556	37.0716	74.8173	35.7949	49.5496	1	1
Ctr	2021-05-24	1.5h	0.186499	5.08368	17.2871	62.0704	1.35736	4.87368	0.842518	27.8508	2	1
Ctr	2021-05-24	1.5h	4.04871	22.3682	74.628	99.1224	77.0294	102.312	76.3533	75.2887	1	1
Ctr	2021-05-24	1.5h	0.142328	7.11715	3.18569	12.6173	0.925863	3.66699	0.116819	25.2486	2	1
Ctr	2021-05-24	1.5h	3.55271	26.4351	82.6537	95.3177	76.2229	87.9016	72.654	86.7139	1	1
Ctr	2021-05-24	1.5h	6.1601	13.2176	65.1676	92.0121	105.857	149.463	97.4016	70.8251	1	1
Ctr	2021-05-24	1.5h	5.23918	17.2845	65.0788	81.0519	92.363	115.033	74.862	80.2927	1	1
Ctr	2021-05-24	1.5h	3.17219	18.3012	70.4812	87.3777	67.3547	83.5017	58.853	80.6627	1	1
Ctr	2021-05-24	1.5h	6.51968	13.2176	36.9756	68.8017	90.8814	169.106	62.5279	53.7423	1	1
Ctr	2021-05-24	1.5h	7.51297	26.6484	72.7164	98.3819	115.104	155.731	113.242	73.9123	1	1
Ctr	2021-05-24	1.5h	8.28715	26.4351	83.6667	95.8421	135.706	155.454	130.064	87.2964	1	1
Ctr	2021-05-24	1.5h	0.513969	20.3347	20.3583	38.0583	4.812	8.99564	1.83136	53.4925	2	1
Ctr	2021-05-24	1.5h	5.94101	22.9323	79.3016	99.2075	103.089	128.966	102.272	79.935	1	1
Ctr	2021-05-24	1.5h	3.20429	6.10042	61.5445	97.0754	77.6891	122.541	75.417	63.3986	1	1
Ctr	2021-05-24	1.5h	4.46975	20.3347	52.3409	83.5809	78.0918	124.701	65.2698	62.623	1	1
Ctr	2021-05-24	1.5h	4.93564	27.3904	58.1089	96.0968	94.7463	156.685	91.0481	60.4691	1	1
Ctr	2021-05-24	1.5h	3.60034	16.2678	53.7997	67.92	61.9985	78.2706	42.1094	79.2104	1	1
Ctr	2021-05-24	1.5h	0.470501	11.1841	25.3935	65.6924	4.37499	11.318	2.87403	38.6551	2	1
Ctr	2021-05-24	1.5h	0.272772	13.0431	33.996	69.4793	2.74837	5.61699	1.90955	48.9296	2	1
Ctr	2021-05-24	1.5h	7.03741	15.7885	37.1315	61.5751	122.843	203.711	75.6407	60.3027	1	1
Ctr	2021-05-24	1.5h	5.57667	17.4495	62.2129	88.9372	103.864	148.48	92.3736	69.9515	1	1
Ctr	2021-05-24	1.5h	5.01258	4.06694	66.0973	99.2145	92.0682	138.198	91.345	66.6206	1	1
Ctr	2021-05-24	1.5h	8.24809	6.10042	77.4621	95.068	111.471	136.806	105.973	81.4807	1	1
Ctr	2021-05-24	1.5h	7.2273	27.6818	78.8523	98.9264	127.737	160.256	126.365	79.708	1	1
Ctr	2021-05-24	1.5h	5.01602	27.4519	72.0933	98.6242	104.991	143.629	103.547	73.099	1	1
Ctr	2021-05-24	1.5h	7.59132	10.1674	76.3492	98.3972	123.296	158.901	121.32	77.5928	1	1
Ctr	2021-05-24	1.5h	6.26379	22.3682	70.4772	99.1989	115.959	163.216	115.03	71.0464	1	1
Ctr	2021-05-24	1.5h	5.97623	22.3682	34.9007	59.2907	96.6641	164.217	57.3128	58.8637	1	1
Ctr	2021-05-24	1.5h	4.24933	16.2678	40.0613	64.597	97.0287	156.454	62.6777	62.0172	1	1
Ctr	2021-05-24	1.5h	3.96132	22.3682	51.5729	97.8695	70.4249	133.645	68.9246	52.6955	1	1
Ctr	2021-05-24	1.5h	4.02649	26.4351	68.9278	98.7729	91.08	130.517	89.9624	69.7841	1	1
Ctr	2021-05-24	1.5h	4.34283	7.82584	69.2128	96.223	84.3805	117.31	81.1935	71.9295	1	1
Ctr	2021-05-24	1.5h	6.74154	13.2176	81.6708	99.5053	113.585	138.389	113.024	82.0768	1	1
Ctr	2021-05-24	1.5h	11.2171	21.5073	65.1461	97.5887	119.635	179.212	116.75	66.7558	1	1
Ctr	2021-05-24	1.5h	6.98858	22.3682	69.3247	98.4375	132.512	188.16	130.441	70.4251	1	1
Ctr	2021-05-24	1.5h	7.11446	8.13389	66.8186	88.7793	119.32	158.536	105.932	75.2638	1	1
Ctr	2021-05-24	1.5h	7.92354	3.05021	57.5952	98.7576	121.932	209.075	120.417	58.3197	1	1
Ctr	2021-05-24	1.5h	0.291133	8.13389	2.9187	10.1105	2.64289	9.15511	0.26721	28.8679	2	1
Ctr	2021-05-24	1.5h	6.0063	9.15062	56.6752	89.2527	106.461	167.655	95.019	63.4997	1	1
Ctr	2021-05-24	1.5h	6.01809	24.4017	63.7955	99.1422	121.464	188.763	120.422	64.3474	1	1
Ctr	2021-05-24	1.5h	5.10112	20.3347	71.8099	96.2369	97.9378	131.253	94.2523	74.6178	1	1
Ctr	2021-05-24	1.5h	7.9389	9.15062	67.1422	97.5719	131.012	190.388	127.831	68.8131	1	1
Ctr	2021-05-24	1.5h	4.72512	23.3849	73.9026	98.9533	86.3844	115.666	85.4803	74.6842	1	1
Ctr	2021-05-24	1.5h	4.43006	31.9897	53.2678	94.6086	82.9482	147.324	78.4762	56.3033	1	1
Ctr	2021-05-24	1.5h	0.169369	9.15062	15.6751	41.0137	1.72082	4.50251	0.705771	38.219	2	1
Ctr	2021-05-24	1.5h	3.92503	21.3515	15.3795	26.1195	74.3666	126.299	19.4242	58.8812	1	1
Ctr	2021-05-24	1.5h	6.97399	30.5021	80.2884	98.1861	118.276	144.642	116.13	81.7716	1	1
Ctr	2021-05-24	1.5h	6.02234	16.7435	76.4545	97.5981	94.0972	120.12	91.837	78.3361	1	1
Ctr	2021-05-24	1.5h	9.68852	17.2845	71.7417	99.3989	127.519	176.679	126.753	72.1756	1	1
Ctr	2021-05-24	1.5h	0.236527	8.13389	13.5727	37.642	2.0207	5.60414	0.760633	36.0573	2	1
Ctr	2021-05-24	1.5h	6.64981	3.99871	70.3797	98.9713	120.828	169.914	119.585	71.1113	1	1
Ctr	2021-05-24	1.5h	0.550893	4.06694	17.3349	76.3277	4.28471	18.8661	3.27042	22.7112	2	1
Ctr	2021-05-24	1.5h	4.82815	20.3347	49.7245	83.8413	85.3078	143.839	71.5231	59.3079	1	1
Ctr	2021-05-24	1.5h	5.71735	18.6154	54.3415	94.6266	101.589	176.899	96.1298	57.4274	1	1
Ctr	2021-05-24	1.5h	10.904	16.547	82.1329	99.4896	120.815	146.346	120.198	82.5543	1	1
Ctr	2021-05-24	1.5h	9.34051	7.23933	78.135	97.6864	123.016	153.798	120.17	79.9855	1	1
Ctr	2021-05-24	1.5h	8.87678	17.7198	72.1019	98.1233	130.325	177.359	127.879	73.481	1	1
Ctr	2021-05-24	1.5h	6.33855	9.37632	64.1993	95.6322	122.812	182.943	117.448	67.1314	1	1
Ctr	2021-05-24	1.5h	8.78064	12.9443	72.1424	96.4837	130.121	174.024	125.545	74.7716	1	1
Ctr	2021-05-24	1.5h	5.77203	18.9491	79.0238	98.6902	103.562	129.335	102.205	80.0725	1	1
Ctr	2021-05-24	1.5h	5.52998	25.2655	68.1041	98.9101	108.689	157.853	107.504	68.8545	1	1
Ctr	2021-05-24	1.5h	11.3233	9.64351	75.9756	99.311	124.99	163.38	124.129	76.5027	1	1
Ctr	2021-05-24	1.5h	3.64355	23.0861	70.1743	95.4569	83.5386	113.636	79.7433	73.5141	1	1
Ctr	2021-05-24	1.5h	4.6403	26.3182	63.6655	98.8683	89.8932	139.598	88.8759	64.3943	1	1
Ctr	2021-05-24	1.5h	9.28822	24.6362	76.5709	98.8465	128.669	166.1	127.184	77.4645	1	1
Ctr	2021-05-24	1.5h	5.88663	19.2805	73.8722	97.7061	103.536	136.941	101.161	75.6065	1	1
Ctr	2021-05-24	1.5h	4.95893	22.4939	75.4987	98.2464	117.435	152.817	115.375	76.8463	1	1
Ctr	2021-05-24	1.5h	6.9658	14.9959	68.5685	95.9679	115.342	161.432	110.691	71.4494	1	1
Ctr	2021-05-24	1.5h	4.72566	11.4271	65.301	96.2436	83.7703	123.464	80.6235	67.8497	1	1
Ctr	2021-05-24	1.5h	6.54978	13.333	59.2751	94.4686	116.847	186.222	110.383	62.7459	1	1
Ctr	2021-05-24	1.5h	9.61488	29.9992	63.9277	94.3776	123.065	181.684	116.146	67.7361	1	1
Ctr	2021-05-24	1.5h	6.49511	16.9758	63.8125	96.9925	116.301	176.774	112.804	65.7912	1	1
Ctr	2021-05-24	1.5h	4.66697	25.8766	52.9053	88.1301	99.6978	166.077	87.8637	60.0309	1	1
Ctr	2021-05-24	1.5h	4.97592	23.4163	73.1622	97.5106	80.9456	107.884	78.9305	75.03	1	1
Ctr	2021-05-24	1.5h	3.78176	30.6301	71.9795	99.1088	79.9902	110.139	79.2774	72.6267	1	1
Ctr	2021-05-24	1.5h	5.40959	12.7626	35.9091	75.0227	99.5211	207.923	74.6634	47.8643	1	1
Ctr	2021-05-24	1.5h	7.55524	16.9555	68.8325	96.6326	131.01	183.922	126.598	71.2312	1	1
Ctr	2021-05-24	1.5h	6.16377	5.45278	66.3803	98.3806	130.766	193.806	128.649	67.473	1	1
Ctr	2021-05-24	1.5h	6.93388	9.37218	65.1805	92.6678	125.247	178.064	116.063	70.3378	1	1
Ctr	2021-05-24	1.5h	3.80504	28.4719	67.4689	93.0618	79.1313	109.148	73.641	72.499	1	1
Ctr	2021-05-24	1.5h	4.33099	8.78034	50.5695	89.2239	83.2585	146.9	74.2865	56.677	1	1
Ctr	2021-05-24	1.5h	5.587	20.3371	83.3361	99.0705	97.4798	115.885	96.5738	84.1179	1	1
Ctr	2021-05-24	1.5h	8.26695	6.31507	65.6083	98.7414	115.556	173.913	114.101	66.4445	1	1
Ctr	2021-05-24	1.5h	0.11799	8.13484	31.5263	81.1862	1.11946	2.88283	0.908851	38.8321	2	1
Ctr	2021-05-24	1.5h	6.01214	25.4214	72.4906	96.1612	110.645	146.774	106.398	75.3845	1	1
Ctr	2021-05-24	1.5h	6.77107	19.3202	64.9372	96.3077	133.393	197.834	128.468	67.4268	1	1
Ctr	2021-05-24	1.5h	2.95433	18.3034	50.6265	89.8468	51.449	91.3066	46.2253	56.3475	1	1
Ctr	2021-05-24	1.5h	0.895486	7.11798	7.85536	40.3321	5.50087	28.2433	2.21862	19.4767	2	1
Ctr	2021-05-24	1.5h	8.56695	24.4045	55.9182	97.3508	106.109	184.73	103.298	57.4399	1	1
Ctr	2021-05-24	1.5h	1.09113	13.4477	29.8325	88.1651	10.9992	32.5064	9.69748	33.8371	2	1
Ctr	2021-05-24	1.5h	3.50047	15.2528	29.2242	58.2227	65.8567	131.205	38.3436	50.1937	1	1
Ctr	2021-05-24	1.5h	9.91676	20.3775	72.9032	98.6602	124.757	168.834	123.085	73.8932	1	1
Ctr	2021-05-24	1.5h	3.2812	19.3202	63.8001	84.4419	58.7605	77.7718	49.6185	75.555	1	1
Ctr	2021-05-24	1.5h	9.03969	13.2191	61.3885	96.0741	125.562	196.507	120.633	63.897	1	1
Ctr	2021-05-24	1.5h	5.77945	16.2697	74.6617	98.5571	118.192	156.02	116.487	75.7547	1	1
Ctr	2021-05-24	1.5h	2.65463	14.236	63.7278	87.7649	59.062	81.3392	51.8357	72.612	1	1
Ctr	2021-05-24	1.5h	3.31711	22.3708	54.4456	79.8822	62.6641	91.9403	50.0574	68.1573	1	1
Ctr	2021-05-24	1.5h	6.09248	20.3371	73.579	99.2942	122.731	165.624	121.865	74.102	1	1
Ctr	2021-05-24	1.5h	3.42092	16.2697	36.7805	52.3185	85.7067	121.914	44.8405	70.3011	1	1
Ctr	2021-05-24	1.5h	0.337518	5.08427	9.83771	41.2718	2.11878	8.88887	0.874461	23.8364	2	1
Ctr	2021-05-24	1.5h	4.28336	25.4214	55.5965	95.6164	73.1412	125.79	69.935	58.1453	1	1
Ctr	2021-05-24	1.5h	0.185437	3.05056	1.63467	6.30769	1.48595	5.73384	0.093729	25.9154	2	1
Ctr	2021-05-24	1.5h	10.1486	17.8362	68.7036	98.5207	110.325	158.206	108.693	69.7353	1	1
Ctr	2021-05-24	1.5h	6.26028	9.15169	64.6152	98.9929	115.859	177.501	114.693	65.2725	1	1
Ctr	2021-05-24	1.5h	3.64889	26.4382	70.6254	85.2049	70.6852	85.2772	60.2273	82.8888	1	1
Ctr	2021-05-24	1.5h	5.15815	17.2865	54.6487	88.9379	90.9526	148.021	80.8914	61.4459	1	1
Ctr	2021-05-24	1.5h	0.193179	12.2023	24.7226	82.4995	1.65236	5.51391	1.36319	29.967	2	1
Ctr	2021-05-24	1.5h	3.98649	11.1854	62.1622	86.3745	77.9514	108.314	67.3301	71.9683	1	1
Ctr	2021-05-24	1.5h	0.35342	10.1685	7.54363	35.2231	1.8709	8.73569	0.658988	21.4167	2	1
Ctr	2021-05-24	1.5h	4.16572	20.3371	54.3991	89.0903	87.5242	143.34	77.9756	61.0606	1	1
Ctr	2021-05-24	1.5h	6.28554	18.3034	68.8529	96.4512	114.361	160.2	110.303	71.3862	1	1
Ctr	2021-05-24	1.5h	3.21669	22.4887	67.6787	95.45	81.5403	115	77.8302	70.9049	1	1
Ctr	2021-05-24	1.5h	5.31474	15.998	66.6013	97.6299	112.585	165.037	109.917	68.2181	1	1
Ctr	2021-05-24	1.5h	6.26472	20.3371	75.4661	98.4132	94.3604	123.053	92.8631	76.6829	1	1
Ctr	2021-05-24	1.5h	6.9848	9.15169	63.0917	98.7875	119.913	187.757	118.459	63.8661	1	1
Ctr	2021-05-24	1.5h	5.1207	22.3708	76.0701	98.5791	122.039	158.15	120.305	77.1666	1	1
Ctr	2021-05-24	1.5h	5.8895	23.3877	83.6444	99.3502	112.699	133.86	111.967	84.1915	1	1
Ctr	2021-05-24	1.5h	5.75975	7.11798	81.0302	96.9561	106.26	127.145	103.026	83.5742	1	1
Ctr	2021-05-24	1.5h	4.11516	27.4551	57.484	98.5034	90.7968	155.588	89.4379	58.3574	1	1
Ctr	2021-05-24	1.5h	6.15339	24.8266	82.0359	99.4605	91.6235	111.084	91.1291	82.4809	1	1
Ctr	2021-05-24	1.5h	4.28052	22.3708	41.5497	71.7747	86.8659	150.056	62.3477	57.8891	1	1
Ctr	2021-05-24	1.5h	7.25915	25.4214	81.0215	99.0222	142.93	174.685	141.532	81.8215	1	1
Ctr	2021-05-24	1.5h	7.49474	28.4719	69.883	98.6943	128.144	180.975	126.471	70.8076	1	1
Ctr	2021-05-24	1.5h	6.15665	25.4214	77.6187	98.0811	121.231	153.191	118.905	79.1373	1	1
Ctr	2021-05-24	1.5h	5.88373	24.4045	71.9527	98.2122	119.664	163.336	117.525	73.2625	1	1
Ctr	2021-05-24	1.5h	6.12765	21.3539	57.9244	97.6505	94.7098	159.664	92.4846	59.3181	1	1
Ctr	2021-05-24	1.5h	0.167036	8.13484	12.4352	34.8711	1.67213	4.68906	0.583092	35.6604	2	1
Ctr	2021-05-24	1.5h	5.9303	16.4917	75.2738	99.0928	122.826	161.691	121.711	75.963	1	1
Ctr	2021-05-24	1.5h	0.286945	7.11798	2.52559	13.532	1.90994	10.2334	0.258453	18.6638	2	1
Ctr	2021-05-24	1.5h	0.231817	7.11798	12.0679	31.0021	2.92647	7.51798	0.907266	38.9262	2	1
Ctr	2021-05-24	1.5h	7.22192	3.05056	68.9078	98.5257	123.329	176.339	121.511	69.9389	1	1
Ctr	2021-05-24	1.5h	7.59869	9.15169	66.6341	95.6628	123.26	176.957	117.914	69.6552	1	1
Ctr	2021-05-24	1.5h	4.86549	18.3034	58.193	95.0349	83.9774	137.143	79.8079	61.2334	1	1
Ctr	2021-05-24	1.5h	5.57809	28.1625	76.4761	97.5222	109.651	139.827	106.934	78.4192	1	1
Ctr	2021-05-24	1.5h	9.76489	19.3202	79.0767	98.9569	99.5357	124.559	98.4974	79.9102	1	1
Ctr	2021-05-24	1.5h	6.74218	18.9461	70.8955	97.7127	101.264	139.569	98.9479	72.555	1	1
Ctr	2021-05-24	1.5h	9.4836	19.4114	82.8606	99.422	102.721	123.252	102.127	83.3423	1	1
Ctr	2021-05-24	1.5h	7.55482	22.4975	62.4477	97.6742	124.672	194.999	121.772	63.9347	1	1
Ctr	2021-05-24	1.5h	5.19496	28.4164	76.8139	99.1525	96.965	125.164	96.1432	77.4705	1	1
Ctr	2021-05-24	1.5h	8.91805	24.3731	67.8461	96.4495	133.908	190.363	129.154	70.3436	1	1
Ctr	2021-05-24	1.5h	5.26597	21.0492	45.6692	76.3867	99.4128	166.279	75.9381	59.7868	1	1
Ctr	2021-05-24	1.5h	6.95031	16.0697	72.3157	99.1815	107.099	146.888	106.223	72.9125	1	1
Ctr	2021-05-24	1.5h	7.15174	25.7115	73.5923	97.4675	132.301	175.223	128.951	75.5045	1	1
Ctr	2021-05-24	1.5h	8.42963	21.8151	74.3317	99.4345	142.55	190.691	141.744	74.7544	1	1
Ctr	2021-05-24	1.5h	9.61116	26.6634	78.872	96.9777	130.121	159.992	126.189	81.33	1	1
Ctr	2021-05-24	1.5h	6.54661	30.0058	83.7761	95.9554	115.158	131.899	110.5	87.3074	1	1
Ctr	2021-05-24	1.5h	5.11359	15.5982	51.5257	81.745	93.9272	149.014	76.7808	63.0323	1	1
Ctr	2021-05-24	1.5h	8.15151	14.3983	60.2282	84.283	132.109	184.873	111.345	71.4595	1	1
Ctr	2021-05-24	1.5h	7.3113	3.67283	69.316	97.6164	119.178	167.836	116.337	71.0086	1	1
Ctr	2021-05-24	1.5h	4.23548	26.9341	62.6	97.7573	86.0673	134.404	84.1371	64.0362	1	1
Ctr	2021-05-24	1.5h	7.62145	22.9358	78.5156	97.4595	117.34	145.651	114.359	80.5622	1	1
Ctr	2021-05-24	1.5h	0.592572	17.4971	39.104	85.527	4.95327	10.8336	4.23638	45.7212	2	1
Ctr	2021-05-24	1.5h	4.73533	28.1379	51.313	89.7789	90.1463	157.723	80.9324	57.1548	1	1
Ctr	2021-05-24	1.5h	8.53565	10.6658	54.2036	97.6634	106.231	191.406	103.749	55.5004	1	1
Ctr	2021-05-24	1.5h	10.4206	10.285	67.4763	94.1301	133.656	186.452	125.811	71.684	1	1
Ctr	2021-05-24	1.5h	3.02272	21.2899	62.5813	95.1756	60.8262	92.5064	57.8917	65.7535	1	1
Ctr	2021-05-24	1.5h	5.44527	18.3032	49.9765	70.6774	98.7411	139.641	69.7877	70.7107	1	1
Ctr	2021-05-24	1.5h	1.84772	14.3478	60.8944	96.9908	27.7732	44.2364	26.9375	62.7837	2	1
Ctr	2021-05-24	1.5h	2.61916	28.4717	58.659	98.9908	75.9701	128.204	75.2034	59.2571	1	1
Ctr	2021-05-24	1.5h	4.87906	8.13476	75.1802	97.5027	88.6185	114.931	86.4055	77.1057	1	1
Ctr	2021-05-24	1.5h	4.77468	18.3032	37.776	70.9111	81.9797	153.888	58.1328	53.2722	1	1
Ctr	2021-05-24	1.5h	4.70569	23.3874	68.63	97.9266	81.7749	116.683	80.0794	70.0831	1	1
Ctr	2021-05-24	1.5h	6.46654	12.4511	73.5274	95.2866	122.068	158.192	116.315	77.1644	1	1
Ctr	2021-05-24	1.5h	1.05572	8.13476	19.5424	68.45	3.55756	12.4609	2.43515	28.5498	2	1
Ctr	2021-05-24	1.5h	4.18953	22.3706	58.3452	97.3399	85.4665	142.587	83.1929	59.9397	1	1
Ctr	2021-05-24	1.5h	0.247111	7.11792	5.35447	16.7336	1.97476	6.17147	0.330449	31.9983	2	1
Ctr	2021-05-24	1.5h	5.17997	26.438	67.9309	85.6693	93.321	117.689	79.9474	79.2943	1	1
Ctr	2021-05-24	1.5h	4.68956	19.6542	56.7534	95.1963	88.4914	148.433	84.2406	59.6172	1	1
Ctr	2021-05-24	1.5h	5.32245	27.4548	73.5647	98.5074	88.5824	118.617	87.2603	74.6793	1	1
Ctr	2021-05-24	1.5h	6.57466	8.13476	64.901	98.9973	125.109	190.836	123.854	65.5583	1	1
Ctr	2021-05-24	1.5h	4.99622	14.1115	52.903	97.117	112.529	206.576	109.285	54.4734	1	1
Ctr	2021-05-24	1.5h	0.764948	4.06738	5.99577	32.5298	2.04708	11.1064	0.665912	18.4316	2	1
Ctr	2021-05-24	1.5h	6.60017	23.3874	62.4149	98.6936	137.131	216.839	135.34	63.2411	1	1
Ctr	2021-05-24	1.5h	5.02966	29.4885	80.4738	99.0007	93.9027	115.521	92.9643	81.2861	1	1
Ctr	2021-05-24	1.5h	9.06913	5.08423	51.0032	98.0741	129.968	249.915	127.465	52.0048	1	1
Ctr	2021-05-24	1.5h	4.20269	20.3369	61.9986	93.9926	70.5056	106.89	66.27	65.9612	1	1
Ctr	2021-05-24	1.5h	5.16251	5.08423	74.556	98.9624	91.946	122.045	90.9919	75.3377	1	1
Ctr	2021-05-24	1.5h	4.094	26.438	51.2587	88.1148	94.3299	162.155	83.1186	58.1726	1	1
Ctr	2021-05-24	1.5h	0.279905	13.219	24.5221	50.0148	2.71423	5.53589	1.35752	49.0296	2	1
Ctr	2021-05-24	1.5h	0.427434	14.2358	20.201	49.8319	2.72262	6.71616	1.35673	40.5383	2	1
Ctr	2021-05-24	1.5h	4.20116	16.2695	65.2666	93.2532	75.7439	108.223	70.6336	69.9885	1	1
Ctr	2021-05-24	1.5h	5.59897	17.2864	63.5307	98.8166	97.4654	151.599	96.312	64.2916	1	1
Ctr	2021-05-24	1.5h	7.49822	13.219	70.6893	95.2297	96.3214	129.76	91.7265	74.2304	1	1
Ctr	2021-05-24	1.5h	4.92762	33.5147	75.5054	98.0764	98.4244	127.847	96.5311	76.9862	1	1
Ctr	2021-05-24	1.5h	5.38968	16.2695	36.9908	57.8426	95.6885	149.628	55.3487	63.9507	1	1
Ctr	2021-05-24	1.5h	4.86817	19.3201	71.4333	83.8251	101.146	118.692	84.7855	85.2171	1	1
Ctr	2021-05-24	1.5h	5.55443	18.3032	39.2681	60.0626	112.699	172.378	67.6897	65.3786	1	1
Ctr	2021-05-24	1.5h	3.29521	26.438	84.5825	96.4168	66.0572	75.2996	63.6903	87.7259	1	1
Ctr	2021-05-24	1.5h	10.2866	26.438	76.2569	99.2139	121.893	158.589	120.935	76.8611	1	1
Ctr	2021-05-24	1.5h	3.20738	12.2021	58.5189	96.3409	76.2781	125.578	73.4871	60.7415	1	1
Ctr	2021-05-24	1.5h	6.19672	7.11792	76.1456	97.7998	116.97	150.234	114.397	77.8586	1	1
Ctr	2021-05-24	1.5h	4.73783	21.3538	74.1684	96.3794	88.4669	114.96	85.2639	76.9546	1	1
Ctr	2021-05-24	1.5h	6.2335	16.2695	84.3863	96.0222	109.795	124.935	105.428	87.882	1	1
Ctr	2021-05-24	1.5h	5.32659	22.3706	87.5342	98.4244	113.268	127.36	111.483	88.9355	1	1
Ctr	2021-05-24	1.5h	7.04885	9.13039	76.5914	97.6603	124.789	159.117	121.87	78.4264	1	1
Ctr	2021-05-24	1.5h	9.50859	16.2695	69.4991	98.7931	114.426	162.656	113.045	70.3482	1	1
Ctr	2021-05-24	1.5h	6.26513	10.1685	72.3023	99.4029	121.717	167.339	120.99	72.7366	1	1
Ctr	2021-05-24	1.5h	0.417839	3.05054	13.0738	71.4315	4.11727	22.4956	2.94103	18.3026	2	1
Ctr	2021-05-24	1.5h	9.30499	12.63	79.4454	99.3307	147.411	184.308	146.424	79.9807	1	1
Ctr	2021-05-24	1.5h	6.10904	12.2021	70.6815	98.5779	121.217	169.058	119.493	71.7012	1	1
Ctr	2021-05-24	1.5h	6.11724	22.3706	53.5817	96.9125	102.678	185.712	99.5078	55.2888	1	1
Ctr	2021-05-24	1.5h	4.39661	7.11792	65.1563	98.5314	87.7579	132.71	86.4691	66.1274	1	1
Ctr	2021-05-24	1.5h	6.04457	21.3538	53.7125	87.3097	110.547	179.695	96.5186	61.5196	1	1
Ctr	2021-05-24	1.5h	0.138227	5.08423	13.1446	43.9167	1.26689	4.23272	0.556376	29.9309	2	1
Ctr	2021-05-24	1.5h	0.206091	7.49921	21.2359	57.9348	1.42801	3.89583	0.827315	36.6549	2	1
Ctr	2021-05-24	1.5h	0.308981	8.13476	16.9836	73.5004	2.79361	12.0899	2.05331	23.1069	2	1
Ctr	2021-05-24	1.5h	10.2767	21.0524	74.2712	97.9376	135.488	178.661	132.694	75.8352	1	1
Ctr	2021-05-24	1.5h	6.57393	29.997	70.1055	97.1303	128.941	178.647	125.241	72.1768	1	1
Ctr	2021-05-24	1.5h	7.54166	8.42097	58.205	96.2978	121.92	201.711	117.406	60.4428	1	1
Ctr	2021-05-24	1.5h	0.646394	6.2065	5.1703	20.4997	3.67583	14.5743	0.753535	25.2213	2	1
Ctr	2021-05-24	1.5h	10.3621	17.5851	49.3844	66.0549	102.898	137.633	67.9691	74.7626	1	1
Ctr	2021-05-24	1.5h	6.45305	25.2627	74.5116	98.6625	118.266	156.598	116.684	75.5217	1	1
Ctr	2021-05-24	1.5h	5.38962	23.1575	77.5076	95.8518	99.979	123.642	95.8317	80.8619	1	1
Ctr	2021-05-24	1.5h	4.87465	27.2711	74.3316	98.5079	82.7771	109.7	81.542	75.4576	1	1
Ctr	2021-05-24	1.5h	6.451	18.8229	70.6399	98.2845	122.745	170.78	120.639	71.8729	1	1
Ctr	2021-05-24	1.5h	5.68879	3.59946	47.4458	97.7624	91.5122	188.562	89.4645	48.5317	1	1
Ctr	2021-05-24	1.5h	7.48912	10.7984	80.5223	98.923	123.514	151.739	122.184	81.399	1	1
Ctr	2021-05-24	1.5h	8.0534	26.2477	64.9811	95.0328	102.364	149.704	97.279	68.3775	1	1
Ctr	2021-05-24	1.5h	4.38403	28.0828	68.7501	93.5586	102.661	139.706	96.0478	73.4835	1	1
Ctr	2021-05-24	1.5h	6.45468	5.8533	72.7881	97.6294	126.235	169.316	123.242	74.5556	1	1
Ctr	2021-05-24	1.5h	7.55738	17.1426	63.239	99.0918	105.752	165.707	104.791	63.8186	1	1
Ctr	2021-05-24	1.5h	7.60711	21.6644	70.0914	99.3577	119.03	168.73	118.265	70.5445	1	1
Ctr	2021-05-24	1.5h	7.62355	18.7523	79.9997	99.5133	136.965	170.373	136.298	80.391	1	1
Ctr	2021-05-31	1.5h	0.164744	7.1178	10.2354	49.4943	1.0388	5.02321	0.514147	20.68	2	1
Ctr	2021-05-31	1.5h	4.22829	17.2861	61.1717	87.3143	83.6827	119.446	73.067	70.0592	1	1
Ctr	2021-05-31	1.5h	0.407043	4.06731	2.83236	13.9331	2.05931	10.1303	0.286926	20.3283	2	1
Ctr	2021-05-31	1.5h	4.99408	13.2188	65.5446	84.587	97.8622	126.294	82.7787	77.4878	1	1
Ctr	2021-05-31	1.5h	8.82248	19.1988	47.0026	96.7858	119.963	247.023	116.107	48.5635	1	1
Ctr	2021-05-31	1.5h	0.156031	7.1178	0.804603	3.82273	0.930645	4.42157	0.035576	21.0478	2	1
Ctr	2021-05-31	1.5h	7.35693	20.3366	71.5519	99.2203	129.124	179.055	128.117	72.1142	1	1
Ctr	2021-05-31	1.5h	0.175934	9.15146	11.021	59.6495	0.962826	5.21114	0.574321	18.4763	2	1
Ctr	2021-05-31	1.5h	0.266217	6.10097	14.7827	61.4642	1.46014	6.07106	0.897466	24.0509	2	1
Ctr	2021-05-31	1.5h	0.228767	3.05049	21.9348	72.6475	1.68727	5.58818	1.22576	30.1935	2	1
Ctr	2021-05-31	1.5h	0.287821	4.06731	8.06352	29.6934	1.65369	6.08962	0.491038	27.1559	2	1
Ctr	2021-05-31	1.5h	4.05543	4.06731	67.4052	95.5721	79.0118	112.029	75.5132	70.5282	1	1
Ctr	2021-05-31	1.5h	5.40928	21.3534	56.5398	70.8816	116.04	145.474	82.2507	79.7666	1	1
Ctr	2021-05-31	1.5h	6.29331	22.3702	66.3265	98.3871	112.689	167.16	110.871	67.4138	1	1
Ctr	2021-05-31	1.5h	1.97196	5.08414	78.5396	97.1281	44.0527	54.4789	42.7875	80.8619	1	1
Ctr	2021-05-31	1.5h	7.80137	8.13463	60.4473	79.271	113.129	148.359	89.6788	76.2539	1	1
Ctr	2021-05-31	1.5h	1.85898	11.1851	35.542	63.213	43.7945	77.8905	27.6838	56.2257	2	1
Ctr	2021-05-31	1.5h	0.147648	2.03366	1.70793	5.47442	1.63269	5.23325	0.08938	31.1984	2	1
Ctr	2021-05-31	1.5h	6.64788	24.4039	72.0515	96.987	109.642	147.587	106.339	74.2899	1	1
Ctr	2021-05-31	1.5h	4.46347	20.3366	51.8995	66.7132	79.7695	102.538	53.2168	77.7949	1	1
Ctr	2021-05-31	1.5h	8.51829	22.3702	93.5507	99.675	127.035	135.351	126.622	93.8558	1	1
Ctr	2021-05-31	1.5h	0.474469	9.15146	7.57558	34.8344	2.68031	12.3247	0.933671	21.7474	2	1
Ctr	2021-05-31	1.5h	4.47936	9.15146	72.9949	98.9197	92.5999	125.488	91.5995	73.792	1	1
Ctr	2021-05-31	1.5h	5.6374	18.3029	76.4919	98.2165	116.486	149.569	114.408	77.8809	1	1
Ctr	2021-05-31	1.5h	3.57822	21.3534	79.9494	89.6266	63.0664	70.7001	56.5243	89.2028	1	1
Ctr	2021-05-31	1.5h	6.63902	26.4375	87.2077	99.6276	128.58	146.892	128.101	87.5337	1	1
Ctr	2021-05-31	1.5h	3.96207	33.5553	73.52	98.9723	80.418	108.258	79.5916	74.2834	1	1
Ctr	2021-05-31	1.5h	4.3224	26.4375	93.8271	99.2593	89.5248	94.7078	88.8616	94.5273	1	1
Ctr	2021-05-31	1.5h	5.91587	18.6209	74.304	97.7676	107.738	141.76	105.333	76.0007	1	1
Ctr	2021-05-31	1.5h	5.08837	12.2019	80.6545	98.7209	105.258	128.835	103.911	81.6995	1	1
Ctr	2021-05-31	1.5h	4.90447	18.6209	82.9497	99.1181	117.734	140.683	116.696	83.6877	1	1
Ctr	2021-05-31	1.5h	4.46176	23.3871	62.8737	71.2642	88.6207	100.447	63.1548	88.2262	1	1
Ctr	2021-05-31	1.5h	6.13281	26.4375	89.6519	99.2375	118.189	130.826	117.288	90.3407	1	1
Ctr	2021-05-31	1.5h	5.24632	26.4375	79.2191	97.4701	107.038	131.698	104.33	81.2753	1	1
Ctr	2021-05-31	1.5h	0.920784	5.08414	31.2131	72.6239	3.73195	8.68318	2.71029	42.9791	2	1
Ctr	2021-05-31	1.5h	3.12954	21.3534	79.1444	87.7673	47.0262	52.1498	41.2736	90.1752	1	1
Ctr	2021-05-31	1.5h	6.048	18.3029	68.4367	98.2798	123.954	178.006	121.822	69.6346	1	1
Ctr	2021-05-31	1.5h	3.4208	22.3702	61.008	78.0164	68.002	86.9602	53.0527	78.199	1	1
Ctr	2021-05-31	1.5h	0.737635	14.2356	10.718	24.5412	6.53634	14.9664	1.6041	43.6734	2	1
Ctr	2021-05-31	1.5h	6.72317	8.13463	71.3036	98.5611	124.55	172.162	122.758	72.3445	1	1
Ctr	2021-05-31	1.5h	3.21335	28.4712	89.7324	98.2113	68.6048	75.0873	67.3777	91.3667	1	1
Ctr	2021-05-31	1.5h	4.84614	25.4207	86.7218	98.2083	99.6235	112.819	97.8386	88.3039	1	1
Ctr	2021-05-31	1.5h	5.37406	12.2019	86.6397	98.9267	97.1927	110.976	96.1496	87.5796	1	1
Ctr	2021-05-31	1.5h	4.66787	18.3029	61.9517	73.2254	73.6363	87.0363	53.9204	84.6041	1	1
Ctr	2021-05-31	1.5h	0.755948	8.13463	46.5095	94.4351	10.6139	21.551	10.0233	49.2502	2	1
Ctr	2021-05-31	1.5h	5.37672	24.4039	74.4518	96.8283	76.1773	99.0723	73.7611	76.8906	1	1
Ctr	2021-05-31	1.5h	5.56238	29.9963	88.5204	97.8912	108.136	119.584	105.856	90.4273	1	1
Ctr	2021-05-31	1.5h	5.27259	19.1495	74.948	98.9381	127.44	168.232	126.087	75.7524	1	1
Ctr	2021-05-31	1.5h	4.00241	7.1178	76.9462	97.8069	77.2342	98.173	75.5404	78.6716	1	1
Ctr	2021-05-31	1.5h	1.3928	23.3871	67.8954	94.3007	19.9446	27.7012	18.8079	71.9988	2	1
Ctr	2021-05-31	1.5h	0.172896	1.01683	10.0397	51.5645	1.1932	6.12834	0.615266	19.4701	2	1
Ctr	2021-05-31	1.5h	1.72328	29.488	77.0499	99.2436	38.2795	49.3057	37.9899	77.6371	1	1
Ctr	2021-05-31	1.5h	6.4562	20.6254	85.5641	96.5209	121.583	137.153	117.353	88.6483	1	1
Ctr	2021-05-31	1.5h	4.2401	21.3534	44.2869	56.0492	77.2557	97.7744	43.3012	79.0143	1	1
Ctr	2021-05-31	1.5h	8.81887	17.893	67.3019	97.6832	135.248	196.301	132.115	68.8981	1	1
Ctr	2021-05-31	1.5h	4.79041	14.4803	47.7044	92.3049	76.8096	148.622	70.899	51.6814	1	1
Ctr	2021-05-31	1.5h	5.99299	24.324	77.0143	98.3109	122.937	156.932	120.86	78.3375	1	1
Ctr	2021-05-31	1.5h	4.70405	13.9281	55.867	98.5529	106.927	188.627	105.38	56.6873	1	1
Ctr	2021-05-31	1.5h	7.13126	10.5246	55.085	94.0078	101.081	172.504	95.024	58.5962	1	1
Ctr	2021-05-31	1.5h	4.64749	25.259	82.0745	97.7766	99.4978	118.533	97.2855	83.9409	1	1
Ctr	2021-05-31	1.5h	6.30126	12.6295	79.1323	98.7015	122.948	153.352	121.351	80.1734	1	1
Ctr	2021-05-31	1.5h	5.9116	26.3115	48.6065	96.3315	97.8361	193.898	94.2471	50.4575	1	1
Ctr	2021-05-31	1.5h	8.21999	18.747	70.6059	97.0849	96.6868	132.947	93.8683	72.726	1	1
Ctr	2021-05-31	1.5h	5.97171	28.8416	86.4205	96.9596	82.5804	92.6511	80.0696	89.1305	1	1
Ctr	2021-05-31	1.5h	5.35314	27.9027	86.7436	98.0104	123.854	139.941	121.39	88.5044	1	1
Ctr	2021-05-31	1.5h	4.98009	6.81685	62.2456	98.4726	112.587	178.113	110.867	63.2111	1	1
Ctr	2021-05-31	1.5h	4.81141	16.213	72.8409	99.0211	73.8462	100.388	73.1233	73.561	1	1
Ctr	2021-05-31	1.5h	2.27006	14.9973	69.4037	98.4083	41.9157	59.4328	41.2485	70.5263	1	1
Ctr	2021-05-31	1.5h	6.94386	18.3281	73.0542	95.6474	128.122	167.747	122.546	76.3786	1	1
Ctr	2021-05-31	1.5h	7.79518	17.154	59.8506	91.4874	118.339	180.893	108.265	65.4195	1	1
Ctr	2021-05-31	1.5h	5.0325	18.7483	76.9503	86.6464	99.6102	112.161	86.3086	88.8097	1	1
Ctr	2021-05-31	1.5h	0.489368	18.7483	26.6951	81.6947	5.40418	16.5384	4.41493	32.6767	2	1
Ctr	2021-05-31	1.5h	0.170522	17.2875	24.6597	47.8305	2.02154	3.92103	0.966913	51.5564	2	1
Ctr	2021-05-31	1.5h	2.61315	14.5456	78.5924	94.3088	63.5347	76.2399	59.9188	83.3352	1	1
Ctr	2021-05-31	1.5h	6.44768	26.4398	75.7612	99.5538	115.806	152.174	115.289	76.1008	1	1
Ctr	2021-05-31	1.5h	7.23349	17.2875	63.3689	96.1106	119.163	180.732	114.528	65.9333	1	1
Ctr	2021-05-31	1.5h	3.2285	26.9993	78.8687	96.2049	75.9209	92.6091	73.0396	81.9799	1	1
Ctr	2021-05-31	1.5h	4.10408	24.4059	80.7406	93.9515	81.9023	95.3033	76.9485	85.9386	1	1
Ctr	2021-05-31	1.5h	4.68265	26.4398	64.6136	99.1567	86.6036	132.903	85.8732	65.1632	1	1
Ctr	2021-05-31	1.5h	5.98834	22.3721	52.3193	96.4789	94.0204	173.377	90.7098	54.2287	1	1
Ctr	2021-05-31	1.5h	5.87473	5.35687	65.8529	97.8546	102.525	152.348	100.325	67.2967	1	1
Ctr	2021-05-31	1.5h	4.67943	22.3721	69.7808	97.8315	118.457	166.075	115.888	71.3275	1	1
Ctr	2021-05-31	1.5h	4.07114	27.4567	61.0784	71.9305	71.0933	83.7248	51.1378	84.9131	1	1
Ctr	2021-05-31	1.5h	3.35405	18.3044	59.144	84.3705	68.1064	97.1556	57.4617	70.1003	1	1
Ctr	2021-05-31	1.5h	0.616651	7.11839	8.44776	29.6829	3.24371	11.3974	0.962825	28.46	2	1
Ctr	2021-05-31	1.5h	5.16252	24.2105	78.7281	91.6905	108.444	126.299	99.4329	85.8629	1	1
Ctr	2021-05-31	1.5h	2.50048	14.2368	58.5825	98.655	56.0156	94.3322	55.2622	59.3812	1	1
Ctr	2021-05-31	1.5h	3.3767	8.13531	62.0227	94.5183	73.7499	112.39	69.7071	65.6197	1	1
Ctr	2021-05-31	1.5h	5.3236	8.23572	75.8975	98.6789	121.524	158.001	119.919	76.9136	1	1
Ctr	2021-05-31	1.5h	4.66843	6.10148	83.1005	99.015	92.4588	110.166	91.5481	83.9271	1	1
Ctr	2021-05-31	1.5h	0.094907	7.11839	21.4421	68.5866	1.0766	3.4437	0.738402	31.2628	2	1
Ctr	2021-05-31	1.5h	4.19259	25.4228	73.009	99.1202	86.4718	117.398	85.711	73.657	1	1
Ctr	2021-05-31	1.5h	6.24531	13.2199	84.3162	98.8629	116.954	137.132	115.624	85.2859	1	1
Ctr	2021-05-31	1.5h	4.86122	19.3214	67.3445	98.9136	100.507	147.621	99.415	68.0842	1	1
Ctr	2021-05-31	1.5h	0.453605	8.42105	12.13	55.2131	3.17402	14.4475	1.75248	21.9694	2	1
Ctr	2021-05-31	1.5h	0.096105	10.1691	34.8125	87.1194	1.03833	2.59845	0.904586	39.9595	2	1
Ctr	2021-05-31	1.5h	4.58051	25.4228	93.9241	97.698	101.623	105.706	99.2835	96.1372	1	1
Ctr	2021-05-31	1.5h	2.06543	28.4736	88.0503	95.0482	50.3543	54.3562	47.8608	92.6375	1	1
Ctr	2021-05-31	1.5h	3.10585	16.2706	86.7487	98.3734	64.2757	72.8889	63.2302	88.183	1	1
Ctr	2021-05-31	1.5h	0.893721	7.11839	24.3756	69.9903	6.60022	18.9514	4.61952	34.8272	2	1
Ctr	2021-05-31	1.5h	3.14662	25.4228	65.0574	68.8268	62.575	66.2006	43.0684	94.5233	1	1
Ctr	2021-05-31	1.5h	2.78181	28.4736	82.4455	95.7735	52.5644	61.0619	50.3427	86.0838	1	1
Ctr	2021-05-31	1.5h	5.11448	24.4059	89.3048	92.8857	92.7675	96.4872	86.1678	96.1448	1	1
Ctr	2021-05-31	1.5h	4.70737	15.2537	85.5123	99.2123	121.458	140.917	120.502	86.1912	1	1
Ctr	2021-05-31	1.5h	6.12815	27.4567	90.8257	99.4525	110.162	120.625	109.559	91.3257	1	1
Ctr	2021-05-31	1.5h	0.245729	11.9995	35.7127	67.121	1.81357	3.40856	1.21729	53.2064	2	1
Ctr	2021-05-31	1.5h	0.128027	5.08457	13.6737	55.0529	0.848997	3.41823	0.467398	24.8373	2	1
Ctr	2021-05-31	1.5h	0.295094	2.03383	3.00329	23.9907	1.49135	11.9131	0.357786	12.5186	2	1
Ctr	2021-05-31	1.5h	0.092727	7.11839	4.91733	16.6407	0.949011	3.21154	0.157922	29.55	2	1
Ctr	2021-05-31	1.5h	5.59681	20.3383	77.5728	98.7841	111.931	142.537	110.57	78.5276	1	1
Ctr	2021-05-31	1.5h	0.729099	5.08457	2.49349	10.5667	4.74153	20.0933	0.501024	23.5976	2	1
Ctr	2021-05-31	1.5h	5.32267	18.3044	70.7694	84.1148	101.971	121.2	85.7724	84.1343	1	1
Ctr	2021-05-31	1.5h	7.42543	29.4905	86.0302	98.7891	125.527	144.144	124.007	87.0847	1	1
Ctr	2021-05-31	1.5h	0.13278	11.186	16.0704	51.756	1.04402	3.36235	0.540344	31.0503	2	1
Ctr	2021-05-31	1.5h	7.98278	6.10148	20.7024	60.3079	50.5696	147.314	30.4974	34.3278	1	1
Ctr	2021-05-31	1.5h	4.40571	27.4567	83.4545	95.5348	86.4723	98.9895	82.6112	87.3551	1	1
Ctr	2021-05-31	1.5h	0.750525	3.05074	27.4736	86.0434	6.05559	18.9652	5.21044	31.93	2	1
Ctr	2021-05-31	1.5h	3.61098	31.5243	86.8009	97.5698	74.7072	83.9758	72.8917	88.9629	1	1
Ctr	2021-05-31	1.5h	4.74268	15.2537	54.8965	83.4633	89.1597	135.556	74.4157	65.7733	1	1
Ctr	2021-05-31	1.5h	6.36551	11.186	75.1237	98.4984	111.468	146.151	109.794	76.2689	1	1
Ctr	2021-05-31	1.5h	0.387547	3.05074	18.2616	77.3118	1.95398	8.27229	1.51066	23.6208	2	1
Ctr	2021-05-31	1.5h	5.88885	27.4567	69.8861	96.695	123.126	170.358	119.057	72.2747	1	1
Ctr	2021-05-31	1.5h	6.11867	15.2537	53.1791	95.1723	95.8259	171.495	91.1997	55.8767	1	1
Ctr	2021-05-31	1.5h	0.146152	7.11839	21.412	51.916	1.45742	3.53369	0.756635	41.2436	2	1
Ctr	2021-05-31	1.5h	4.70551	16.2706	36.8021	60.4896	87.3474	143.568	52.8361	60.8404	1	1
Ctr	2021-05-31	1.5h	4.29411	25.4228	77.6104	96.9555	103.986	129.905	100.82	80.0475	1	1
Ctr	2021-05-31	1.5h	5.12371	23.389	65.3296	80.7813	96.8579	119.767	78.2431	80.8722	1	1
Ctr	2021-05-31	1.5h	6.30168	5.21751	77.1197	99.3723	124.385	160.275	123.604	77.6068	1	1
Ctr	2021-05-31	1.5h	3.57614	19.3214	71.9644	98.1251	55.8137	76.1033	54.7673	73.3394	1	1
Ctr	2021-05-31	1.5h	4.33031	21.3552	68.415	73.9004	89.02	96.1576	65.7862	92.5772	1	1
Ctr	2021-05-31	1.5h	4.02929	17.8724	65.8934	77.5172	80.4546	94.6471	62.3662	85.0048	1	1
Ctr	2021-05-31	1.5h	5.53842	24.8267	83.2765	99.1906	115.734	137.85	114.797	83.9561	1	1
Ctr	2021-05-31	1.5h	0.333833	16.3636	11.4673	32.3818	2.55531	7.21579	0.827456	35.4128	2	1
Ctr	2021-05-31	1.5h	8.22537	3.10315	38.4068	95.71	117.231	292.14	112.202	40.1283	1	1
Ctr	2021-05-31	1.5h	6.59208	15.7878	48.7024	65.2598	100.224	134.298	65.4061	74.6285	1	1
Ctr	2021-05-31	1.5h	9.81455	5.99858	46.4526	96.7496	116.449	242.536	112.664	48.0133	1	1
Ctr	2021-05-31	1.5h	8.68723	9.8173	57.965	96.2732	138.592	230.186	133.427	60.2088	1	1
Ctr	2021-05-31	1.5h	5.28687	11.3198	87.8665	99.6768	100.84	114.394	100.514	88.1514	1	1
Ctr	2021-05-31	1.5h	5.5185	3.39595	59.1566	98.0836	120.867	200.401	118.55	60.3124	1	1
Ctr	2021-05-31	1.5h	5.99306	19.9988	78.7178	99.3518	107.775	136.026	107.077	79.2314	1	1
Ctr	2021-05-31	1.5h	6.80843	10.5876	70.8036	96.6224	114.791	156.65	110.914	73.2787	1	1
Ctr	2021-05-31	1.5h	4.94291	27.4946	68.657	94.2194	94.078	129.105	88.6397	72.8693	1	1
Ctr	2021-05-31	1.5h	0.168321	7.82554	25.6025	70.2115	1.40956	3.86553	0.989672	36.4648	2	1
Ctr	2021-05-31	1.5h	4.09608	6.66533	46.7823	94.9386	71.09	144.268	67.4918	49.2764	1	1
Ctr	2021-05-31	1.5h	7.20306	27.8027	91.2179	99.5225	126.25	137.743	125.647	91.6556	1	1
Ctr	2021-05-31	1.5h	8.09119	25.4984	69.2853	98.9809	105.249	150.359	104.177	69.9987	1	1
Ctr	2021-05-31	1.5h	6.2757	16.499	72.469	98.8607	128.004	174.62	126.546	73.3042	1	1
Ctr	2021-05-31	1.5h	1.93144	29.2256	85.2367	91.8931	42.8018	46.1444	39.3319	92.7564	1	1
Ctr	2021-05-31	1.5h	6.53754	4.61456	64.355	96.3198	114.195	170.915	109.992	66.8139	1	1
Ctr	2021-05-31	1.5h	6.8326	21.6614	74.5816	99.184	100.94	134.237	100.116	75.1952	1	1
Ctr	2021-05-31	1.5h	6.95944	7.74028	60.0724	90.4508	60.4606	91.0353	54.6871	66.4144	1	1
Ctr	2021-05-31	1.5h	0.165836	5.08431	34.3081	76.0219	1.99227	4.41459	1.51456	45.1293	2	1
Ctr	2021-05-31	1.5h	3.02239	26.4384	79.3791	94.1119	66.574	78.9302	62.6541	84.3454	1	1
Ctr	2021-05-31	1.5h	0.802917	3.05059	4.28853	30.8487	3.29744	23.7195	1.01722	13.9018	2	1
Ctr	2021-05-31	1.5h	1.34003	12.2023	84.4275	99.0253	27.239	31.9487	26.9735	85.2585	2	1
Ctr	2021-05-31	1.5h	0.202458	8.1349	14.637	43.4301	2.28257	6.77271	0.991323	33.7025	2	1
Ctr	2021-05-31	1.5h	4.05348	17.2867	79.9843	98.1966	62.9696	77.3076	61.834	81.4532	1	1
Ctr	2021-05-31	1.5h	5.18556	22.371	71.0756	99.356	99.1263	138.568	98.4879	71.5363	1	1
Ctr	2021-05-31	1.5h	0.691176	17.2867	69.0934	98.7078	10.6586	15.227	10.5208	69.998	2	1
Ctr	2021-05-31	1.5h	4.22003	13.2192	76.4446	89.6528	65.0673	76.3097	58.3347	85.2673	1	1
Ctr	2021-05-31	1.5h	3.16383	26.4384	79.8164	98.8841	55.8511	69.1936	55.2279	80.7171	1	1
Ctr	2021-05-31	1.5h	1.25451	20.3372	67.8414	97.4504	27.9275	40.1163	27.2154	69.6164	2	1
Ctr	2021-05-31	1.5h	4.88479	23.3878	70.8592	93.6228	100.6	132.917	94.1842	75.6858	1	1
Ctr	2021-05-31	1.5h	0.42858	5.08431	18.8139	57.533	2.2776	6.96492	1.31037	32.7011	2	1
Ctr	2021-05-31	1.5h	4.55437	21.3541	71.5353	94.892	106.171	140.836	100.748	75.386	1	1
Ctr	2021-05-31	1.5h	0.375137	9.15176	9.18376	27.5122	2.80439	8.40124	0.77155	33.3807	2	1
Ctr	2021-05-31	1.5h	6.54141	23.3878	59.2693	98.1552	108.411	179.538	106.411	60.3832	1	1
Ctr	2021-05-31	1.5h	5.21706	4.06745	57.7197	99.2493	115.277	198.219	114.411	58.1563	1	1
Ctr	2021-05-31	1.5h	0.234778	13.2192	11.0544	27.2048	3.1362	7.71815	0.853196	40.6341	2	1
Ctr	2021-05-31	1.5h	4.20445	26.4384	74.973	93.8819	74.2734	93.0059	69.7293	79.8588	1	1
Ctr	2021-05-31	1.5h	4.68614	26.4384	92.8247	99.5078	99.8068	106.993	99.3156	93.2839	1	1
Ctr	2021-05-31	1.5h	6.27914	5.08431	66.2192	97.7238	112.321	165.759	109.764	67.7616	1	1
Ctr	2021-05-31	1.5h	4.10703	16.4973	74.6585	99.254	73.9171	98.2684	73.3657	75.2196	1	1
Ctr	2021-05-31	1.5h	0.911857	8.1349	29.2395	91.5679	10.0057	31.3345	9.16204	31.9321	2	1
Ctr	2021-05-31	1.5h	4.02462	14.9975	62.7575	95.9885	79.5357	121.651	76.3451	65.3802	1	1
Ctr	2021-05-31	1.5h	0.264209	8.1349	11.3762	34.0786	1.58064	4.73495	0.538659	33.3824	2	1
Ctr	2021-05-31	1.5h	4.97867	8.1349	75.0879	98.8574	91.074	119.904	90.0335	75.9557	1	1
Ctr	2021-05-31	1.5h	3.56802	19.3204	73.4494	91.4151	77.909	96.9655	71.2206	80.3472	1	1
Ctr	2021-05-31	1.5h	4.47093	26.4384	75.8639	94.037	92.6963	114.902	87.1688	80.6746	1	1
Ctr	2021-05-31	1.5h	5.44515	18.3035	45.135	59.1056	88.1059	115.377	52.0755	76.3633	1	1
Ctr	2021-05-31	1.5h	0.442939	5.08431	13.791	59.1832	2.51464	10.7914	1.48824	23.3023	2	1
Ctr	2021-05-31	1.5h	0.203799	12.2023	3.47346	6.30505	2.64455	4.80042	0.16674	55.0901	2	1
Ctr	2021-05-31	1.5h	4.16752	8.57044	64.4768	93.5914	88.4187	128.344	82.7524	68.8918	1	1
Ctr	2021-05-31	1.5h	0.285607	6.52072	4.29466	21.8065	1.21963	6.19277	0.265958	19.6944	2	1
Ctr	2021-05-31	1.5h	3.27771	21.3541	66.8744	74.8974	59.2187	66.3232	44.3533	89.288	1	1
Ctr	2021-05-31	1.5h	2.49832	12.2023	72.2238	93.8211	36.2467	47.0856	34.007	76.9804	1	1
Ctr	2021-05-31	1.5h	6.18457	11.1855	79.1705	95.02	92.296	110.773	87.6996	83.3199	1	1
Ctr	2021-05-31	1.5h	0.552917	9.15176	4.49512	17.2103	3.86103	14.7826	0.664496	26.1187	2	1
Ctr	2021-05-31	1.5h	8.2303	11.1855	74.2188	98.75	125.929	167.552	124.355	75.1583	1	1
Ctr	2021-05-31	1.5h	4.50608	30.7663	86.2543	98.6109	103.506	118.334	102.068	87.4693	1	1
Ctr	2021-05-31	1.5h	1.00083	7.19941	47.597	82.8398	3.8681	6.73221	3.20433	57.4567	2	1
Ctr	2021-05-31	1.5h	3.21917	11.1855	75.6569	98.7532	69.0655	90.1496	68.2044	76.6121	1	1
Ctr	2021-05-31	1.5h	4.26877	16.2698	56.6038	79.6893	76.3526	107.493	60.8449	71.0305	1	1
Ctr	2021-05-31	1.5h	1.66673	14.2361	39.1402	77.1267	30.6366	60.3702	23.629	50.7479	2	1
Ctr	2021-05-31	1.5h	0.166689	10.1686	9.88144	29.6879	1.49855	4.50227	0.444889	33.2844	2	1
Ctr	2021-05-31	1.5h	3.91924	12.2023	51.4748	85.9871	68.0459	113.669	58.5107	59.8634	1	1
Ctr	2021-05-31	1.5h	0.129257	5.08431	5.87409	26.4704	0.753395	3.39501	0.199426	22.1912	2	1
Ctr	2021-05-31	1.5h	5.92558	5.08431	60.413	96.9915	115.83	185.962	112.345	62.2869	1	1
Ctr	2021-05-31	1.5h	1.59612	2.3076	4.9274	37.7224	7.33064	56.1208	2.76529	13.0623	2	1
Ctr	2021-05-31	1.5h	6.42786	26.4384	88.2773	99.1386	110.419	124.004	109.468	89.0444	1	1
Ctr	2021-05-31	1.5h	6.41041	21.3541	55.4341	97.7274	109.896	193.74	107.398	56.7232	1	1
Ctr	2021-05-31	1.5h	0.294878	5.08431	4.62537	25.2575	1.62486	8.8728	0.410399	18.3128	2	1
Ctr	2021-05-31	1.5h	0.976051	9.15176	20.0782	75.2481	5.22871	19.5959	3.9345	26.6827	2	1
Ctr	2021-05-31	1.5h	6.47296	16.9796	91.1228	99.557	118.303	129.253	117.779	91.5283	1	1
Ctr	2021-05-31	1.5h	0.281081	8.1349	20.2831	71.6765	1.86482	6.5899	1.33663	28.2981	2	1
Ctr	2021-05-31	1.5h	0.275994	7.11803	12.0525	47.4651	1.33183	5.24502	0.632155	25.3923	2	1
Ctr	2021-05-31	1.5h	7.86341	28.3622	60.5141	96.1633	116.284	184.788	111.823	62.9285	1	1
Ctr	2021-05-31	1.5h	4.60159	16.2698	11.5493	23.0303	79.0244	157.581	18.1996	50.1483	1	1
Ctr	2021-05-31	1.5h	5.38545	17.8929	59.9228	98.1111	104.281	170.738	102.311	61.0764	1	1
Ctr	2021-05-31	1.5h	3.0198	18.3035	91.2433	97.5987	69.1251	73.9399	67.4652	93.4882	1	1
Ctr	2021-05-31	1.5h	0.168837	5.08431	27.53	80.8222	1.91009	5.6076	1.54377	34.0625	2	1
Ctr	2021-05-31	1.5h	5.34423	21.1736	82.6669	98.7145	115.945	138.453	114.455	83.7434	1	1
Ctr	2021-05-31	1.5h	3.40545	20.3372	63.2511	84.0266	45.4554	60.3857	38.1946	75.2751	1	1
Ctr	2021-05-31	1.5h	3.65818	20.3372	45.5917	71.7051	84.9967	133.68	60.947	63.5822	1	1
Ctr	2021-05-31	1.5h	2.67865	15.6497	83.7688	96.3569	64.3528	74.0233	62.0084	86.9359	1	1
Ctr	2021-05-31	1.5h	4.57482	5.08431	64.8043	98.59	76.3615	116.172	75.2847	65.7312	1	1
Ctr	2021-05-31	1.5h	5.91924	22.371	75.4491	99.2143	102.425	134.687	101.62	76.0466	1	1
Ctr	2021-05-31	1.5h	3.07674	19.4092	88.9283	98.796	56.5061	62.7761	55.8258	90.0121	1	1
Ctr	2021-05-31	1.5h	0.266966	20.3372	8.38636	14.7736	2.95432	5.20441	0.436461	56.7657	2	1
Ctr	2021-05-31	1.5h	0.414256	7.11803	9.25019	39.8393	2.5714	11.0747	1.02443	23.2188	2	1
Ctr	2021-05-31	1.5h	3.85686	5.17216	63.4137	98.3218	99.2006	153.809	97.5359	64.4961	1	1
Ctr	2021-05-31	1.5h	7.48083	19.6542	75.5827	98.4246	110.098	143.37	108.363	76.7925	1	1
Ctr	2021-05-31	1.5h	5.24672	19.9984	18.2125	36.0149	91.3472	180.637	32.8986	50.5694	1	1
Ctr	2021-05-31	1.5h	5.69729	8.88812	62.898	98.3187	135.321	211.526	133.046	63.9736	1	1
Ctr	2021-05-31	1.5h	6.58969	3.33305	38.7117	90.7238	97.5395	228.591	88.4916	42.6699	1	1
Ctr	2021-05-31	1.5h	4.86604	13.5839	72.5638	96.5335	81.7956	108.815	78.9602	75.1695	1	1
Ctr	2021-05-31	1.5h	7.86623	10.7987	76.4592	99.4229	144.411	187.783	143.578	76.903	1	1
Ctr	2021-05-31	1.5h	0.633637	16.2484	22.9577	76.1928	4.46213	14.8091	3.39982	30.131	2	1
Ctr	2021-05-31	1.5h	0.242336	19.1456	28.7534	46.2915	4.28023	6.89096	1.98138	62.1137	2	1
Ctr	2021-05-31	1.5h	1.29175	15.6507	41.0805	74.0422	29.1905	52.6119	21.6133	55.4826	2	1
Ctr	2021-05-31	1.5h	1.39646	14.9998	3.81934	9.99572	15.8797	41.5593	1.58729	38.2097	2	1
Ctr	2021-05-31	1.5h	4.84756	12.6289	89.3995	99.6507	117.899	131.419	117.487	89.7129	1	1
Ctr	2021-05-31	1.5h	6.59015	11.0503	71.6861	96.2023	96.9157	130.06	93.2352	74.5159	1	1
Ctr	2021-05-31	1.5h	4.63732	17.8377	89.9127	99.5243	99.378	110.001	98.9052	90.3424	1	1
Ctr	2021-05-31	1.5h	5.34706	15.4262	86.3489	99.5253	106.676	122.955	106.17	86.7608	1	1
Ctr	2021-05-31	1.5h	1.24531	24.7055	83.3753	98.1265	25.4822	29.9907	25.0048	84.9672	2	1
Ctr	2021-05-31	1.5h	8.54954	21.1762	59.2074	97.7201	127.425	210.311	124.52	60.5888	1	1
Ctr	2021-05-31	1.5h	6.84961	3.05025	82.6629	97.8974	118.682	140.555	116.187	84.4382	1	1
Ctr	2021-05-31	1.5h	2.92469	17.2848	50.7265	67.63	65.7212	87.6213	44.4472	75.006	1	1
Ctr	2021-05-31	1.5h	1.87929	19.3183	78.3995	86.3922	53.6615	59.1322	46.3593	90.7483	1	1
Ctr	2021-05-31	1.5h	6.29147	29.9978	62.4646	95.2274	108.385	165.233	103.212	65.5952	1	1
Ctr	2021-05-31	1.5h	0.247704	8.13401	36.6431	73.6449	2.50974	5.04406	1.8483	49.7564	2	1
Ctr	2021-05-31	1.5h	4.86601	19.5349	71.5173	98.489	116.988	161.108	115.22	72.6145	1	1
Ctr	2021-05-31	1.5h	5.09554	33.5528	90.7384	98.416	104.913	113.79	103.251	92.1989	1	1
Ctr	2021-05-31	1.5h	2.84691	24.402	75.8126	96.417	48.2814	61.4033	46.5515	78.63	1	1
Ctr	2021-05-31	1.5h	0.889168	6.1005	20.3792	59.6941	7.03553	20.6083	4.1998	34.1394	2	1
Ctr	2021-05-31	1.5h	0.527399	11.1843	32.7653	94.0365	5.07311	14.5599	4.77058	34.8431	2	1
Ctr	2021-05-31	1.5h	1.99996	22.3685	78.0098	94.735	42.4632	51.5673	40.2275	82.3453	1	1
Ctr	2021-05-31	1.5h	0.537546	4.067	30.9753	58.1591	4.87931	9.16137	2.83776	53.2596	2	1
Ctr	2021-05-31	1.5h	9.10076	18.3015	67.8504	99.0346	112.865	164.738	111.776	68.5119	1	1
Ctr	2021-05-31	1.5h	2.097	4.067	52.3041	94.571	60.8951	110.104	57.5891	55.3067	1	1
Ctr	2021-05-31	1.5h	6.56336	22.3685	83.3703	98.1781	130.292	153.434	127.918	84.9174	1	1
Ctr	2021-05-31	1.5h	4.97238	19.3183	40.6749	72.7336	104.107	186.162	75.7211	55.9231	1	1
Ctr	2021-05-31	1.5h	0.113649	9.15076	32.984	89.7286	1.37435	3.73876	1.23319	36.7597	2	1
Ctr	2021-05-31	1.5h	0.714498	5.08375	7.60971	36.2732	2.95926	14.1059	1.07342	20.9789	2	1
Ctr	2021-05-31	1.5h	2.98128	25.4188	82.1865	95.7876	68.8042	80.1906	65.9059	85.8008	1	1
Ctr	2021-05-31	1.5h	4.30868	14.2345	62.391	88.0705	81.359	114.845	71.6532	70.8421	1	1
Ctr	2021-05-31	1.5h	2.76276	25.4188	84.9619	94.9659	64.5023	72.0972	61.2552	89.4657	1	1
Ctr	2021-05-31	1.5h	3.43186	27.4523	67.2811	97.9788	71.8415	104.62	70.3895	68.6691	1	1
Ctr	2021-05-31	1.5h	7.21166	11.1843	53.3411	98.0094	115.262	211.783	112.967	54.4245	1	1
Ctr	2021-05-31	1.5h	0.91616	10.1675	49.4653	93.6058	12.2909	23.2587	11.505	52.8442	2	1
Ctr	2021-05-31	1.5h	2.83317	11.1843	61.4445	91.2139	53.1332	78.8759	48.4649	67.363	1	1
Ctr	2021-05-31	1.5h	5.94948	19.9864	50.5854	96.9931	124.666	239.037	120.918	52.1536	1	1
Ctr	2021-05-31	1.5h	3.30879	12.201	73.6799	84.5866	61.1112	70.1574	51.6919	87.1058	1	1
Ctr	2021-05-31	1.5h	0.169688	8.13401	24.6623	71.8025	1.69245	4.92744	1.21522	34.3474	2	1
Ctr	2021-05-31	1.5h	0.143869	7.11726	46.4076	92.5902	2.40527	4.79888	2.22704	50.1215	2	1
Ctr	2021-05-31	1.5h	2.47318	30.5025	78.1443	98.7368	47.6535	60.2111	47.0516	79.1441	1	1
Ctr	2021-05-31	1.5h	0.316544	10.1675	8.27642	35.1321	2.52339	10.7114	0.886521	23.558	2	1
Ctr	2021-05-31	1.5h	3.83355	17.3688	61.2354	98.968	82.1232	132.727	81.2757	61.874	1	1
Ctr	2021-05-31	1.5h	4.83531	21.8142	59.9421	97.3707	112.784	183.208	109.819	61.5607	1	1
Ctr	2021-05-31	1.5h	0.089905	8.13401	26.9065	73.8838	1.04976	2.88258	0.775603	36.4174	2	1
Ctr	2021-05-31	1.5h	3.63136	27.4523	59.4004	82.5068	74.1319	102.969	61.1639	71.9945	1	1
Ctr	2021-05-31	1.5h	0.494774	9.47388	39.0245	93.7306	7.78413	18.6962	7.29612	41.6348	2	1
Ctr	2021-05-31	1.5h	4.98621	26.4355	77.7517	98.9656	89.558	113.993	88.6315	78.5644	1	1
Ctr	2021-05-31	1.5h	0.116424	7.11726	13.5184	42.865	1.12172	3.55681	0.480826	31.5372	2	1
Ctr	2021-05-31	1.5h	0.124557	10.1675	14.8907	37.9126	1.18891	3.02702	0.450744	39.2764	2	1
Ctr	2021-05-31	1.5h	0.661747	24.402	54.653	89.6911	8.93019	14.6554	8.00959	60.9347	2	1
Ctr	2021-05-31	1.5h	6.14552	23.3853	91.6345	98.1378	120.572	129.129	118.326	93.3732	1	1
Ctr	2021-05-31	1.5h	4.76473	33.1586	56.4423	90.9026	81.7352	131.638	74.2994	62.091	1	1
Ctr	2021-05-31	1.5h	3.76611	20.335	74.0861	80.065	77.3	83.5382	61.8902	92.5325	1	1
Ctr	2021-05-31	1.5h	3.0533	7.11726	70.0853	99.2359	63.5244	89.946	63.039	70.625	1	1
Ctr	2021-05-31	1.5h	3.22678	7.11726	71.9826	94.9486	47.4472	62.5852	45.0505	75.8122	1	1
Ctr	2021-05-31	1.5h	4.26891	13.2178	80.4129	98.5183	104.783	128.375	103.23	81.6223	1	1
Ctr	2021-05-31	1.5h	3.57211	27.4523	78.2194	90.7291	80.8409	93.7698	73.3462	86.2121	1	1
Ctr	2021-05-31	1.5h	4.32125	21.3518	55.5942	69.6338	84.8315	106.255	59.0714	79.838	1	1
Ctr	2021-05-31	1.5h	4.11042	15.2513	58.204	78.9017	87.3269	118.381	68.9024	73.7677	1	1
Ctr	2021-05-31	1.5h	5.17831	20.5267	92.0736	99.4567	106.35	114.878	105.772	92.5766	1	1
Ctr	2021-05-31	1.5h	1.44327	13.2178	15.3934	48.7405	13.1632	41.6788	6.4158	31.5824	2	1
Ctr	2021-05-31	1.5h	0.575774	16.268	14.0846	66.8567	2.86957	13.6212	1.9185	21.0669	2	1
Ctr	2021-05-31	1.5h	5.61947	19.3183	52.4174	64.6134	102.4	126.225	66.1638	81.1246	1	1
Ctr	2021-05-31	1.5h	3.20925	26.1361	72.0779	85.0925	80.4027	94.9204	68.4167	84.7054	1	1
Ctr	2021-05-31	1.5h	5.88914	31.5193	85.0988	98.3371	83.5356	96.5308	82.1465	86.5378	1	1
Ctr	2021-05-31	1.5h	0.72607	4.73694	19.5616	76.0453	7.96564	30.9663	6.05749	25.7236	2	1
Ctr	2021-05-31	1.5h	4.71115	8.27357	74.1457	97.7924	124.763	164.553	122.009	75.8195	1	1
Ctr	2021-05-31	1.5h	8.62889	18.9435	63.0075	95.6623	112.191	170.336	107.324	65.8646	1	1
Ctr	2021-05-31	1.5h	6.0915	17.8911	73.5694	98.959	106.142	142.773	105.037	74.3433	1	1
Ctr	2021-05-31	1.5h	2.4139	11.5766	24.4666	61.9584	39.5107	100.056	24.4802	39.4887	2	1
Ctr	2021-05-31	1.5h	4.43043	19.9959	51.2178	64.0764	75.1112	93.9685	48.1285	79.9323	1	1
Ctr	2021-05-31	1.5h	2.62705	2.10483	10.3821	50.2878	8.73355	42.3029	4.39191	20.6453	2	1
Ctr	2021-05-31	1.5h	6.18203	24.4427	65.6445	98.4817	129.635	194.482	127.666	66.6565	1	1
Ctr	2021-05-31	1.5h	5.02696	7.14283	62.1535	96.4418	108.806	168.831	104.934	64.4466	1	1
Ctr	2021-05-31	1.5h	7.61514	10.3815	64.706	98.6908	136.662	208.439	134.873	65.5644	1	1
Ctr	2021-05-31	1.5h	5.58279	15.6516	60.0646	95.6914	101.026	160.949	96.6731	62.7691	1	1
Ctr	2021-05-31	1.5h	1.20483	6.52036	20.2844	88.4963	9.16157	39.9699	8.10765	22.9212	2	1
Ctr	2021-05-31	1.5h	6.49608	1.33302	43.7995	95.1716	115.429	250.815	109.856	46.0216	1	1
Ctr	2021-05-31	1.5h	2.33113	21.3284	81.5549	95.5793	56.5221	66.2418	54.0234	85.3269	1	1
Ctr	2021-05-31	1.5h	4.94161	14.2822	73.0688	98.2886	115.968	155.994	113.983	74.3411	1	1
Ctr	2021-05-31	1.5h	0.624574	4.61422	15.0734	59.0347	4.18137	16.3762	2.46846	25.5332	2	1
Ctr	2021-05-31	1.5h	3.78549	21.8101	84.8569	98.1763	88.4815	102.37	86.8679	86.4332	1	1
Ctr	2021-05-31	1.5h	3.45782	22.038	83.5043	96.6876	69.6133	80.6036	67.3075	86.365	1	1
Ctr	2021-05-31	1.5h	3.89842	26.4436	63.8831	99.1861	90.491	140.498	89.7545	64.4073	1	1
Ctr	2021-05-31	1.5h	4.05667	18.2606	67.2433	98.9785	81.1397	119.433	80.3109	67.9373	1	1
Ctr	2021-05-31	1.5h	0.522327	12.2047	6.6196	19.5625	4.32871	12.7924	0.846803	33.8383	2	1
Ctr	2021-05-31	1.5h	5.30716	27.4606	70.294	98.5578	124.401	174.421	122.607	71.3226	1	1
Ctr	2021-05-31	1.5h	0.395377	5.0853	7.98567	43.4985	2.11908	11.5428	0.92177	18.3585	2	1
Ctr	2021-05-31	1.5h	0.205671	18.3071	38.3383	81.7686	2.21482	4.72381	1.81103	46.8864	2	1
Ctr	2021-05-31	1.5h	7.44087	6.48589	66.8498	96.6585	116.777	168.849	112.875	69.1609	1	1
Ctr	2021-05-31	1.5h	0.114613	8.13648	19.0128	62.714	1.14645	3.78159	0.718986	30.3166	2	1
Ctr	2021-05-31	1.5h	1.7812	8.5718	18.5318	82.8244	10.9997	49.1613	9.11047	22.3748	2	1
Ctr	2021-05-31	1.5h	0.691364	12.2047	27.2631	75.4449	4.299	11.8966	3.24338	36.1365	2	1
Ctr	2021-05-31	1.5h	1.15977	6.10236	32.8237	90.772	5.47877	15.1512	4.97319	36.1606	2	1
Ctr	2021-05-31	1.5h	1.65579	15.2559	56.7385	97.4813	27.2442	46.8077	26.558	58.2045	2	1
Ctr	2021-05-31	1.5h	4.6524	24.4094	39.5713	52.0689	84.4315	111.097	43.9626	75.998	1	1
Ctr	2021-05-31	1.5h	0.215054	7.11942	27.2996	84.4236	2.15142	6.65324	1.81631	32.3364	2	1
Ctr	2021-05-31	1.5h	8.11908	9.3092	74.7845	97.2488	130.149	169.244	126.568	76.9002	1	1
Ctr	2021-05-31	1.5h	2.8904	25.4265	47.9845	71.5275	54.5509	81.3156	39.0189	67.0854	1	1
Ctr	2021-05-31	1.5h	0.23557	14.2388	32.0629	55.1658	3.82136	6.57483	2.10808	58.121	2	1
Ctr	2021-05-31	1.5h	4.3725	18.3071	68.8685	98.6447	105.88	151.658	104.445	69.8147	1	1
Ctr	2021-05-31	1.5h	0.53517	8.13648	13.9876	59.2219	3.41459	14.457	2.02218	23.6189	2	1
Ctr	2021-05-31	1.5h	2.99635	17.29	73.0949	82.5607	68.091	76.9089	56.2165	88.5347	1	1
Ctr	2021-05-31	1.5h	4.51522	22.7558	93.3153	98.9806	100.615	106.724	99.5896	94.2764	1	1
Ctr	2021-05-31	1.5h	5.98762	25.4265	71.1327	99.5362	84.2177	117.846	83.8271	71.4641	1	1
Ctr	2021-05-31	1.5h	3.25034	26.4436	69.0298	95.8629	68.8359	95.5936	65.9881	72.0088	1	1
Ctr	2021-05-31	1.5h	7.24894	12.2047	74.0527	97.6575	92.8066	122.389	90.6327	75.829	1	1
Ctr	2021-05-31	1.5h	3.41244	18.3071	58.3834	64.4104	61.789	68.1676	39.7985	90.6428	1	1
Ctr	2021-05-31	1.5h	3.70587	25.4265	71.3575	94.4697	74.814	99.0457	70.6765	75.5348	1	1
Ctr	2021-05-31	1.5h	3.97943	19.3241	49.1349	82.5177	70.5445	118.473	58.2117	59.5447	1	1
Ctr	2021-05-31	1.5h	1.07084	13.2218	45.0746	76.7704	26.4452	45.0412	20.3021	58.7135	2	1
Ctr	2021-05-31	1.5h	7.9028	12.2047	55.9103	86.5749	124.677	193.057	107.939	64.5802	1	1
Ctr	2021-05-31	1.5h	5.95017	20.3412	77.4822	98.9966	106.731	136.367	105.66	78.2675	1	1
Ctr	2021-05-31	1.5h	6.43054	23.3924	82.8796	97.3043	124.517	146.189	121.161	85.1757	1	1
Ctr	2021-05-31	1.5h	0.082451	7.11942	9.75481	52.9409	0.549212	2.98066	0.290758	18.4259	2	1
Ctr	2021-05-31	1.5h	9.45854	7.11942	62.2361	97.7935	114.775	180.349	112.242	63.6403	1	1
Ctr	2021-05-31	1.5h	1.63501	22.3753	37.9832	85.705	24.8576	56.0886	21.3042	44.3185	2	1
Ctr	2021-05-31	1.5h	1.27346	4.06824	0.864789	8.56072	5.54063	54.8478	0.474318	10.1018	2	1
Ctr	2021-05-31	1.5h	0.125882	3.05118	18.327	76.8251	0.946845	3.96907	0.727414	23.8556	2	1
Ctr	2021-05-31	1.5h	5.87226	22.3753	68.8548	98.6071	110.8	158.676	109.256	69.8275	1	1
Ctr	2021-05-31	1.5h	0.306504	6.10236	14.7069	72.0898	1.68628	8.26573	1.21564	20.4009	2	1
Ctr	2021-05-31	1.5h	0.352785	8.13648	14.7884	55.4016	3.18765	11.9418	1.76601	26.6931	2	1
Ctr	2021-05-31	1.5h	6.59689	27.4606	72.6817	97.7986	108.712	146.28	106.319	74.3177	1	1
Ctr	2021-05-31	1.5h	4.43327	18.3071	7.62277	14.0044	85.1738	156.479	11.928	54.4314	1	1
Ctr	2021-05-31	1.5h	5.40151	21.3583	73.3343	97.8845	99.3458	132.604	97.2441	74.9192	1	1
Ctr	2021-05-31	1.5h	3.38948	14.2388	73.819	97.7389	49.6739	65.7699	48.5507	75.5268	1	1
Ctr	2021-05-31	1.5h	5.1054	22.3753	55.0183	80.8631	84.7404	124.547	68.5237	68.0389	1	1
Ctr	2021-05-31	1.5h	4.2748	30.5118	73.0323	98.8915	80.7968	109.405	79.9012	73.8509	1	1
Ctr	2021-05-31	1.5h	0.211476	9.15354	24.9855	61.6946	1.9361	4.78064	1.19447	40.4987	2	1
Ctr	2021-05-31	1.5h	4.72029	24.4094	80.9607	89.6843	99.684	110.425	89.4009	90.2729	1	1
Ctr	2021-05-31	1.5h	4.19541	17.29	46.7338	81.3711	86.8518	151.223	70.6723	57.4329	1	1
Ctr	2021-05-31	1.5h	3.14328	20.3412	77.1592	86.4765	61.6113	69.0511	53.2793	89.2257	1	1
Ctr	2021-05-31	1.5h	1.168	9.15354	25.1141	70.8413	4.1563	11.724	2.94438	35.4513	2	1
Ctr	2021-05-31	1.5h	1.72198	7.11942	4.77241	19.1964	8.87167	35.6851	1.70304	24.861	2	1
Ctr	2021-05-31	1.5h	8.4068	2.03412	69.3748	99.2456	126.657	181.192	125.701	69.9021	1	1
Ctr	2021-05-31	1.5h	7.56071	11.1877	71.221	98.5023	132.72	183.558	130.732	72.3039	1	1
Ctr	2021-05-31	1.5h	4.55945	28.5727	95.915	99.7752	85.9721	89.4322	85.7789	96.1311	1	1
Ctr	2021-05-31	1.5h	0.175307	8.13648	6.09237	11.9214	2.71928	5.321	0.324175	51.1046	2	1
Ctr	2021-05-31	1.5h	4.8022	10.1706	73.524	91.167	78.845	97.7648	71.8806	80.6476	1	1
Ctr	2021-05-31	1.5h	3.30874	25.4265	93.0458	97.4871	67.7354	70.9686	66.0333	95.4443	1	1
Ctr	2021-05-31	1.5h	2.99842	20.8136	69.1496	97.4095	66.8121	94.1168	65.0814	70.9885	1	1
Ctr	2021-05-31	1.5h	4.21075	19.3241	75.601	89.6276	73.9895	87.717	66.315	84.3502	1	1
Ctr	2021-05-31	1.5h	1.6466	11.1877	23.4205	78.9266	11.1134	37.4519	8.77142	29.6738	2	1
Ctr	2021-05-31	1.5h	9.60313	7.24093	62.6195	95.1473	144.124	218.99	137.13	65.8132	1	1
Ctr	2021-05-31	1.5h	4.23946	4.7983	87.9833	99.1745	81.1487	91.4706	80.4788	88.7157	1	1
Ctr	2021-05-31	1.5h	5.83381	23.0699	70.3599	99.5159	115.915	163.948	115.354	70.7022	1	1
Ctr	2021-05-31	1.5h	8.04602	5.85248	70.9506	98.989	108.183	150.935	107.089	71.6753	1	1
Ctr	2021-05-31	1.5h	4.65703	22.1081	77.6948	98.6351	85.5863	108.654	84.4181	78.7699	1	1
Ctr	2021-05-31	1.5h	5.40712	18.9498	21.2924	40.1669	91.6789	172.947	36.8246	53.0098	1	1
Ctr	2021-05-31	1.5h	0.176552	3.15829	15.4411	51.2686	1.21345	4.02897	0.622116	30.1181	2	1
Ctr	2021-05-31	1.5h	4.94247	21.4261	84.1047	98.2256	97.9255	114.367	96.1879	85.624	1	1
Ctr	2021-05-31	1.5h	4.96006	17.4548	77.1479	98.9709	115.947	148.746	114.754	77.95	1	1
Ctr	2021-05-31	1.5h	8.04571	27.7829	87.3933	99.1607	129.212	146.61	128.127	88.133	1	1
Ctr	2021-05-31	1.5h	5.92648	19.5931	83.5466	99.5462	119.063	141.864	118.523	83.9275	1	1
Ctr	2021-05-31	1.5h	0.523156	3.75037	16.2021	69.4243	2.81677	12.0695	1.95552	23.3378	2	1
Ctr	2021-05-31	1.5h	5.68606	10.001	75.8689	96.187	94.5484	119.869	90.9432	78.8764	1	1
Ctr	2021-05-31	1.5h	4.62654	14.3478	77.2157	98.836	86.2001	110.336	85.1967	78.1251	1	1
Ctr	2021-05-31	1.5h	4.38378	26.1566	75.3132	92.1762	95.4658	116.841	87.9967	81.7057	1	1
Ctr	2021-05-31	1.5h	3.45241	21.082	63.2813	92.479	75.4179	110.215	69.7458	68.4277	1	1
Ctr	2021-05-31	1.5h	6.82665	29.1905	77.6374	96.4092	112.516	139.721	108.475	80.5291	1	1
Ctr	2021-05-31	1.5h	3.57872	25.1553	76.795	97.6887	85.8471	109.204	83.863	78.6119	1	1
Ctr	2021-05-31	1.5h	3.95113	28.4722	85.4537	99.1043	74.7442	86.6841	74.0748	86.226	1	1
Ctr	2021-05-31	1.5h	1.69564	13.2193	62.7608	96.4136	24.4931	37.6264	23.6146	65.0954	2	1
Ctr	2021-05-31	1.5h	4.21773	16.2699	50.2458	61.2361	82.257	100.249	50.3709	82.0526	1	1
Ctr	2021-05-31	1.5h	6.29413	24.4048	77.6558	98.2912	121.899	154.292	119.816	79.0058	1	1
Ctr	2021-05-31	1.5h	0.168545	13.2193	18.5618	52.8876	1.66738	4.7508	0.881835	35.0967	2	1
Ctr	2021-05-31	1.5h	0.113598	11.1855	12.4852	40.1387	1.04132	3.34773	0.417972	31.1052	2	1
Ctr	2021-05-31	1.5h	5.44111	19.9994	88.2278	99.2885	122.317	137.651	121.447	88.8601	1	1
Ctr	2021-05-31	1.5h	0.488121	7.11806	4.15671	10.9028	2.8915	7.58427	0.315256	38.125	2	1
Ctr	2021-05-31	1.5h	5.76298	7.11806	74.0157	98.8295	113.334	151.329	112.007	74.8924	1	1
Ctr	2021-05-31	1.5h	0.278573	7.11806	13.0363	52.779	1.74632	7.0702	0.921688	24.6997	2	1
Ctr	2021-05-31	1.5h	4.11347	30.506	85.0495	93.16	70.2699	76.971	65.4634	91.294	1	1
Ctr	2021-05-31	1.5h	6.34945	29.4891	67.8324	96.843	113.426	161.936	109.845	70.0437	1	1
Ctr	2021-05-31	1.5h	6.29918	23.3879	87.508	99.6057	98.3598	111.958	97.972	87.8544	1	1
Ctr	2021-05-31	1.5h	0.560283	3.0506	5.07038	34.0595	2.41432	16.2179	0.822307	14.8868	2	1
Ctr	2021-05-31	1.5h	2.51369	12.2024	3.58604	16.3403	4.97655	22.6763	0.813182	21.9461	2	1
Ctr	2021-05-31	1.5h	6.66434	27.4554	82.725	97.488	125.269	147.624	122.122	84.8565	1	1
Ctr	2021-05-31	1.5h	3.45557	24.4048	58.7238	76.9575	81.6887	107.053	62.8656	76.3069	1	1
Ctr	2021-05-31	1.5h	0.217864	6.1012	13.1249	37.1682	2.09797	5.94123	0.779778	35.3121	2	1
Ctr	2021-05-31	1.5h	0.980633	2.03373	3.5137	22.169	5.08228	32.0657	1.12669	15.8496	2	1
Ctr	2021-05-31	1.5h	4.59415	29.4891	95.6387	99.7749	83.3029	86.9057	83.1154	95.8544	1	1
Ctr	2021-05-31	1.5h	4.42116	21.3542	80.4969	99.2042	69.4157	85.5477	68.8633	81.1427	1	1
Ctr	2021-05-31	1.5h	4.65141	23.3879	63.8726	98.6013	85.8655	132.552	84.6645	64.7787	1	1
Ctr	2021-05-31	1.5h	3.098	4.13783	16.3761	62.6352	9.8747	37.7687	6.18504	26.1452	2	1
Ctr	2021-05-31	1.5h	5.03259	24.4048	72.0464	98.0611	104.047	141.617	102.03	73.4709	1	1
Ctr	2021-05-31	1.5h	3.62552	20.3373	87.7823	98.4856	68.6841	77.0587	67.6439	89.1321	1	1
Ctr	2021-05-31	1.5h	5.14806	26.7835	92.4137	99.6586	105.265	113.518	104.906	92.7302	1	1
Ctr	2021-05-31	1.5h	7.43775	6.1012	62.1056	97.9341	108.366	170.881	106.127	63.4157	1	1
Ctr	2021-05-31	1.5h	0.17193	5.08433	10.0021	56.4119	0.910714	5.13642	0.513751	17.7305	2	1
Ctr	2021-05-31	1.5h	1.40377	20.3373	63.0865	65.8423	28.0388	29.2636	18.4614	95.8145	2	1
Ctr	2021-05-31	1.5h	8.55587	13.5841	91.4991	99.5761	105.661	114.988	105.213	91.8887	1	1
Ctr	2021-05-31	1.5h	5.98649	23.416	68.023	98.7223	128.198	186.055	126.561	68.9034	1	1
Ctr	2021-05-31	1.5h	4.42885	18.3036	82.3699	92.1638	83.0182	92.8892	76.5127	89.3734	1	1
Ctr	2021-05-31	1.5h	3.60306	24.6409	89.6621	98.8527	82.9237	91.4236	81.9723	90.7027	1	1
Ctr	2021-05-31	1.5h	5.50237	23.3879	93.4505	98.9646	111.101	117.657	109.951	94.4282	1	1
Ctr	2021-05-31	1.5h	0.901331	5.08433	8.141	43.0976	3.36319	17.8044	1.44946	18.8897	2	1
Ctr	2021-05-31	1.5h	4.60899	30.506	80.6969	99.2363	92.1424	113.311	91.4387	81.318	1	1
Ctr	2021-05-31	1.5h	4.53997	24.4048	63.711	94.089	81.1687	119.871	76.3709	67.7135	1	1
Ctr	2021-05-31	1.5h	1.86625	22.4982	67.9474	95.1997	57.8056	80.9902	55.0308	71.3736	1	1
Ctr	2021-05-31	1.5h	5.5916	27.4554	86.6367	99.4356	98.7394	113.326	98.182	87.1284	1	1
Ctr	2021-05-31	1.5h	2.66592	6.1012	57.0379	93.996	72.7797	119.938	68.4101	60.6812	1	1
Ctr	2021-05-31	1.5h	0.20031	8.13493	10.7618	50.4785	1.23171	5.77733	0.621746	21.3196	2	1
Ctr	2021-05-31	1.5h	5.75051	27.4554	76.6577	97.735	119.268	152.061	116.566	78.4342	1	1
Ctr	2021-05-31	1.5h	4.54562	28.4722	79.7603	89.0744	93.8329	104.79	83.581	89.5435	1	1
Ctr	2021-05-31	1.5h	4.15494	18.3036	34.007	49.4795	83.744	121.846	41.4361	68.7295	1	1
Ctr	2021-05-31	1.5h	2.3726	13.4692	72.6825	93.1515	70.078	89.8136	65.2788	78.0261	1	1
Ctr	2021-05-31	1.5h	2.58561	23.3879	67.6984	70.6806	54.2187	56.6071	38.3221	95.7808	1	1
Ctr	2021-05-31	1.5h	4.23619	24.4048	60.3711	99.0439	93.9951	154.207	93.0965	60.9538	1	1
Ctr	2021-05-31	1.5h	0.138465	11.1855	27.0801	62.2372	1.88878	4.34092	1.17553	43.5112	2	1
Ctr	2021-05-31	1.5h	0.292434	7.11806	28.3747	74.6855	2.32176	6.11114	1.73402	37.9922	2	1
Ctr	2021-05-31	1.5h	1.26522	3.0506	1.05474	9.87629	4.07774	38.1827	0.402729	10.6796	2	1
Ctr	2021-05-31	1.5h	4.26113	14.2361	55.3888	93.4046	79.5647	134.174	74.3171	59.2999	1	1
Ctr	2021-05-31	1.5h	2.59309	31.5228	89.4742	98.8534	46.0678	50.8969	45.5396	90.5121	1	1
Ctr	2021-05-31	1.5h	3.43068	27.4554	89.3034	96.3562	82.916	89.4644	79.8947	92.6805	1	1
Ctr	2021-05-31	1.5h	0.842707	6.1012	14.7722	61.1366	4.43386	18.3501	2.71071	24.1626	2	1
Ctr	2021-05-31	1.5h	0.15521	4.06746	18.998	52.1402	1.4814	4.06571	0.772404	36.4364	2	1
Ctr	2021-05-31	1.5h	5.17682	27.4554	75.5505	98.2307	81.0561	105.389	79.6219	76.9113	1	1
Ctr	2021-05-31	1.5h	0.118174	7.11806	14.1042	45.3086	0.915263	2.94021	0.414692	31.1292	2	1
Ctr	2021-05-31	1.5h	1.24096	5.17208	7.3113	51.5743	3.86893	27.2917	1.99537	14.1763	2	1
Ctr	2021-05-31	1.5h	5.91299	17.5851	75.2921	99.0628	94.7253	124.631	93.8375	76.0044	1	1
Ctr	2021-05-31	1.5h	8.91559	21.6999	63.4752	93.5935	132.569	195.471	124.076	67.8201	1	1
Ctr	2021-05-31	1.5h	2.8405	25.2595	71.3392	88.3717	61.0646	75.644	53.9638	80.7263	1	1
Ctr	2021-05-31	1.5h	8.09028	5.62414	19.5569	72.6048	69.4643	257.885	50.4344	26.9361	1	1
Ctr	2021-06-09	1.5h	0.139369	4.0675	13.2955	34.858	1.86706	4.89506	0.650821	38.1418	2	1
Ctr	2021-06-09	1.5h	6.17969	12.2025	78.1622	98.7656	126.127	159.373	124.57	79.1391	1	1
Ctr	2021-06-09	1.5h	0.295619	5.08437	11.9242	37.5394	1.98818	6.25913	0.746349	31.7644	2	1
Ctr	2021-06-09	1.5h	4.03703	22.6412	77.9704	92.9997	84.5208	100.813	78.6042	83.8394	1	1
Ctr	2021-06-09	1.5h	4.33241	24.6091	72.7006	83.958	85.8495	99.143	72.0775	86.5916	1	1
Ctr	2021-06-09	1.5h	0.1339	6.10125	34.5676	89.1815	1.47041	3.79352	1.31133	38.761	2	1
Ctr	2021-06-09	1.5h	0.168773	14.2362	14.6968	45.0254	1.32961	4.07342	0.598663	32.6411	2	1
Ctr	2021-06-09	1.5h	0.782555	11.1856	14.2948	35.1993	4.72672	11.639	1.66377	40.6111	2	1
Ctr	2021-06-09	1.5h	2.63966	28.4725	54.4196	57.1293	54.6996	57.4233	31.2495	95.2568	1	1
Ctr	2021-06-09	1.5h	5.47255	27.4556	82.4244	98.1867	97.4457	116.08	95.6787	83.9467	1	1
Ctr	2021-06-09	1.5h	3.31133	20.4832	84.7137	97.3188	61.9636	71.1835	60.3022	87.0476	1	1
Ctr	2021-06-09	1.5h	4.51467	18.6192	62.6698	79.0369	86.011	108.474	67.9804	79.2918	1	1
Ctr	2021-06-09	1.5h	0.114231	2.03375	10.0188	39.1582	0.817637	3.19572	0.320172	25.5854	2	1
Ctr	2021-06-09	1.5h	5.75851	29.2233	66.1429	97.8404	105.161	155.558	102.89	67.6028	1	1
Ctr	2021-06-09	1.5h	0.354461	8.13499	28.1381	63.5435	3.73852	8.44261	2.37559	44.2816	2	1
Ctr	2021-06-09	1.5h	6.86639	6.10125	74.104	98.5082	131.169	174.367	129.213	75.2262	1	1
Ctr	2021-06-09	1.5h	3.74752	20.3375	65.9943	96.739	78.7215	115.395	76.1544	68.219	1	1
Ctr	2021-06-09	1.5h	2.54317	28.4725	93.7178	99.0017	55.7096	58.8505	55.1534	94.6628	1	1
Ctr	2021-06-09	1.5h	5.79379	10.1687	88.5211	99.5806	111.189	125.08	110.722	88.894	1	1
Ctr	2021-06-09	1.5h	4.09121	26.4387	52.5603	59.1254	72.5596	81.6227	42.9012	88.8964	1	1
Ctr	2021-06-09	1.5h	2.04798	19.3206	45.1968	91.4037	26.5264	53.6457	24.2462	49.4474	2	1
Ctr	2021-06-09	1.5h	3.77243	20.3375	67.0187	81.662	80.8762	98.5472	66.0451	82.0685	1	1
Ctr	2021-06-09	1.5h	4.2143	18.3037	68.0095	84.2588	90.6404	112.297	76.3725	80.7151	1	1
Ctr	2021-06-09	1.5h	2.8439	24.405	85.202	97.0596	59.8298	68.1563	58.0706	87.7832	1	1
Ctr	2021-06-09	1.5h	4.27941	5.08437	57.5476	95.5979	68.9707	114.574	65.9345	60.1975	1	1
Ctr	2021-06-09	1.5h	0.228916	7.11812	61.8839	96.1856	4.36814	6.78935	4.20152	64.3381	2	1
Ctr	2021-06-09	1.5h	0.247426	10.1687	51.4907	89.1745	3.62343	6.27527	3.23118	57.7414	2	1
Ctr	2021-06-09	1.5h	6.81513	19.3206	88.5365	99.815	110.392	124.454	110.187	88.7006	1	1
Ctr	2021-06-09	1.5h	3.57623	18.3037	78.2279	90.0991	66.7491	76.8783	60.1403	86.8244	1	1
Ctr	2021-06-09	1.5h	0.25389	12.2025	30.795	70.1447	2.38302	5.42804	1.67156	43.902	2	1
Ctr	2021-06-09	1.5h	0.379829	5.08437	30.3379	85.5392	4.48936	12.658	3.84016	35.4666	2	1
Ctr	2021-06-09	1.5h	3.14124	23.9999	83.2523	98.5922	67.1175	79.4844	66.1726	84.4411	1	1
Ctr	2021-06-09	1.5h	0.221435	15.2531	51.4689	93.4786	2.50334	4.5466	2.34009	55.0596	2	1
Ctr	2021-06-09	1.5h	5.1118	7.11812	78.0493	98.82	107.408	135.992	106.141	78.9813	1	1
Ctr	2021-06-09	1.5h	2.88974	26.6687	90.4167	98.4597	63.1455	68.7627	62.1729	91.8311	1	1
Ctr	2021-06-09	1.5h	4.00416	23.3881	70.7792	81.4762	78.4797	90.3405	63.9423	86.871	1	1
Ctr	2021-06-09	1.5h	0.466918	5.08437	10.3321	73.1706	2.63559	18.6649	1.92848	14.1206	2	1
Ctr	2021-06-09	1.5h	0.292586	13.2194	51.2177	92.4917	3.7831	6.83173	3.49906	55.3755	2	1
Ctr	2021-06-09	1.5h	4.74789	14.9996	76.8063	92.5016	95.1307	114.571	87.9974	83.0324	1	1
Ctr	2021-06-09	1.5h	0.62282	11.1856	59.9571	95.552	4.45936	7.10675	4.261	62.7481	2	1
Ctr	2021-06-09	1.5h	5.88056	32.54	85.3481	99.3433	126.176	146.866	125.347	85.9123	1	1
Ctr	2021-06-09	1.5h	2.59897	23.3881	79.0782	92.9847	72.3576	85.0823	67.2815	85.0443	1	1
Ctr	2021-06-09	1.5h	4.07043	13.3344	64.7936	92.4799	77.8401	111.101	71.9865	70.0623	1	1
Ctr	2021-06-09	1.5h	3.15911	21.3544	69.8411	97.5476	67.1069	93.7287	65.4612	71.597	1	1
Ctr	2021-06-09	1.5h	2.02274	19.3206	78.9151	84.9636	48.4992	52.2165	41.2066	92.881	1	1
Ctr	2021-06-09	1.5h	2.65815	29.4894	87.0751	97.0253	56.2585	62.6873	54.585	89.7447	1	1
Ctr	2021-06-09	1.5h	4.30852	20.3375	80.1677	91.9849	77.5669	89.0007	71.3498	87.1531	1	1
Ctr	2021-06-09	1.5h	0.110826	3.05062	33.6821	87.3649	1.16592	3.02418	1.01861	38.5533	2	1
Ctr	2021-06-09	1.5h	3.24062	15.2531	64.6505	86.9742	68.154	91.6874	59.2764	74.333	1	1
Ctr	2021-06-09	1.5h	6.51209	27.4556	86.742	99.4587	105.104	120.513	104.535	87.2141	1	1
Ctr	2021-06-09	1.5h	2.70201	14.2362	85.9151	95.3253	58.1359	64.5034	55.4182	90.1284	1	1
Ctr	2021-06-09	1.5h	10.0316	18.6192	70.6389	98.7955	105.986	148.232	104.71	71.5002	1	1
Ctr	2021-06-09	1.5h	3.56195	23.2652	72.6626	96.861	68.1104	90.7928	65.9724	75.0174	1	1
Ctr	2021-06-09	1.5h	2.9752	33.5569	88.9126	96	57.1386	61.6932	54.853	92.6173	1	1
Ctr	2021-06-09	1.5h	1.05456	4.0675	13.526	56.1631	5.34766	22.2047	3.00341	24.0834	2	1
Ctr	2021-06-09	1.5h	4.62005	21.3544	85.6834	94.536	82.3804	90.8917	77.8791	90.6358	1	1
Ctr	2021-06-09	1.5h	4.47323	4.61527	5.94611	16.6281	37.8069	105.726	6.28656	35.7595	2	1
Ctr	2021-06-09	1.5h	4.67808	25.7111	78.0931	94.9069	90.2671	109.702	85.6697	82.2839	1	1
Ctr	2021-06-09	1.5h	9.47604	16.5957	80.1703	99.4332	122.96	152.504	122.263	80.6273	1	1
Ctr	2021-06-09	1.5h	6.2237	19.9977	82.4544	97.0891	131.34	154.651	127.517	84.9265	1	1
Ctr	2021-06-09	1.5h	3.53185	29.4084	72.6491	91.3805	85.4325	107.46	78.0686	79.5017	1	1
Ctr	2021-06-09	1.5h	3.80789	26.8055	72.6016	99.3663	77.4314	105.977	76.9407	73.0646	1	1
Ctr	2021-06-09	1.5h	0.32481	2.6084	4.97252	28.0927	1.35483	7.65426	0.38061	17.7004	2	1
Ctr	2021-06-09	1.5h	2.88059	16.9546	83.5502	99.4712	61.9727	73.782	61.645	83.9943	1	1
Ctr	2021-06-09	1.5h	5.09298	6.66538	78.8598	99.1392	86.4376	108.666	85.6935	79.5446	1	1
Ctr	2021-06-09	1.5h	3.32889	13.3308	83.4865	93.7135	71.1379	79.8521	66.6658	89.087	1	1
Ctr	2021-06-09	1.5h	4.44938	19.9986	82.7801	98.4736	79.7917	94.9186	78.5737	84.0633	1	1
Ctr	2021-06-09	1.5h	6.62247	14.5445	73.3966	99.4958	91.1661	123.584	90.7064	73.7685	1	1
Ctr	2021-06-09	1.5h	0.537465	9.15147	14.4087	37.6751	5.09705	13.3275	1.92032	38.2445	2	1
Ctr	2021-06-09	1.5h	10.1012	21.8116	83.8178	96.2384	121.225	139.188	116.665	87.0939	1	1
Ctr	2021-06-09	1.5h	0.186424	11.1851	16.5005	41.3759	2.07206	5.19582	0.857336	39.8795	2	1
Ctr	2021-06-09	1.5h	5.87513	4.06732	65.3221	98.9856	109.593	166.071	108.481	65.9915	1	1
Ctr	2021-06-09	1.5h	7.87318	27.4544	52.4876	94.8088	112.938	204	107.075	55.3615	1	1
Ctr	2021-06-09	1.5h	6.20985	5.08415	78.7374	98.675	108.125	135.504	106.692	79.7947	1	1
Ctr	2021-06-09	1.5h	2.48321	10.1683	77.7866	97.5219	61.5244	77.1338	59.9998	79.7632	1	1
Ctr	2021-06-09	1.5h	6.07299	7.24209	83.9483	98.8845	93.1987	109.781	92.1591	84.8953	1	1
Ctr	2021-06-09	1.5h	6.86829	19.3198	75.8635	97.9549	133.063	171.811	130.342	77.4473	1	1
Ctr	2021-06-09	1.5h	4.17529	16.2693	72.9931	91.1137	93.4611	116.663	85.1558	80.1122	1	1
Ctr	2021-06-09	1.5h	4.73337	26.4376	78.5052	97.1947	98.6506	122.136	95.8832	80.771	1	1
Ctr	2021-06-09	1.5h	0.261582	11.1851	23.4079	61.3506	2.75135	7.21111	1.68797	38.1543	2	1
Ctr	2021-06-09	1.5h	3.90802	21.3534	76.8372	99.2388	93.8852	121.257	93.1706	77.4266	1	1
Ctr	2021-06-09	1.5h	4.39861	17.2861	58.4937	89.8057	79.267	121.699	71.1863	65.1336	1	1
Ctr	2021-06-09	1.5h	2.76994	15.2525	81.381	97.7976	65.9214	79.2194	64.4695	83.2137	1	1
Ctr	2021-06-09	1.5h	4.46176	16.9616	82.1492	99.0705	97.965	118.144	97.0544	82.9199	1	1
Ctr	2021-06-09	1.5h	5.88312	25.4208	78.0683	98.3985	94.2115	118.746	92.7027	79.3389	1	1
Ctr	2021-06-09	1.5h	3.81658	26.4376	52.0172	68.0917	73.8823	96.7136	50.3076	76.3929	1	1
Ctr	2021-06-09	1.5h	6.87355	29.4881	77.4861	93.7377	121.205	146.626	113.615	82.6627	1	1
Ctr	2021-06-09	1.5h	0.148951	9.15147	12.2224	25.2715	2.35008	4.85909	0.593899	48.3645	2	1
Ctr	2021-06-09	1.5h	2.98925	25.4208	82.7022	97.9894	60.1663	71.2878	58.9566	84.3991	1	1
Ctr	2021-06-09	1.5h	4.78929	5.17293	70.8367	96.087	113.901	154.501	109.444	73.7214	1	1
Ctr	2021-06-09	1.5h	3.89046	24.79	79.3682	95.6248	76	91.5667	72.6748	82.9996	1	1
Ctr	2021-06-09	1.5h	4.46361	16.2693	83.6358	98.8259	75.1285	88.7734	74.2464	84.6295	1	1
Ctr	2021-06-09	1.5h	6.33532	17.2861	77.8084	98.5914	87.3816	110.722	86.1507	78.92	1	1
Ctr	2021-06-09	1.5h	5.13241	10.1683	89.2847	98.0354	111.274	122.18	109.088	91.0739	1	1
Ctr	2021-06-09	1.5h	4.60405	27.4544	73.7654	87.5648	92.4005	109.686	80.9103	84.241	1	1
Ctr	2021-06-09	1.5h	3.23466	20.3366	79.6963	92.4927	60.3226	70.0082	55.794	86.165	1	1
Ctr	2021-06-09	1.5h	4.77785	6.20751	87.7526	98.9655	96.3868	108.703	95.3896	88.67	1	1
Ctr	2021-06-09	1.5h	5.97976	18.3029	51.1689	82.5359	114.17	184.158	94.2315	61.996	1	1
Ctr	2021-06-09	1.5h	4.13046	28.4713	89.203	98.5647	80.1623	88.5752	79.0118	90.502	1	1
Ctr	2021-06-09	1.5h	0.20982	6.10098	14.3489	42.9899	1.45653	4.36383	0.62616	33.3773	2	1
Ctr	2021-06-09	1.5h	0.176055	7.11781	15.6204	47.0327	1.11543	3.35853	0.524618	33.2119	2	1
Ctr	2021-06-09	1.5h	8.13316	12.202	86.3683	99.4371	122.072	140.543	121.385	86.8572	1	1
Ctr	2021-06-09	1.5h	7.30458	13.2188	79.3583	99.2499	130.876	163.681	129.895	79.9581	1	1
Ctr	2021-06-09	1.5h	1.84285	12.202	24.7852	50.1225	18.0099	36.4209	9.02698	49.4493	2	1
Ctr	2021-06-09	1.5h	0.295298	8.13464	18.4072	55.1775	1.51656	4.54604	0.836798	33.36	2	1
Ctr	2021-06-09	1.5h	6.57582	27.4544	70.6499	99.0238	119.737	167.825	118.568	71.3463	1	1
Ctr	2021-06-09	1.5h	4.7895	18.2663	38.5592	90.7649	84.0049	197.74	76.2469	42.4825	1	1
Ctr	2021-06-09	1.5h	6.64924	29.2296	79.466	99.5391	128.276	160.679	127.685	79.8339	1	1
Ctr	2021-06-09	1.5h	5.4276	11.3793	83.2944	98.5697	113.981	134.883	112.35	84.503	1	1
Ctr	2021-06-09	1.5h	7.56823	20.3627	84.8652	99.1761	115.324	134.771	114.374	85.5702	1	1
Ctr	2021-06-09	1.5h	4.654	24.2116	81.3707	99.0081	101.281	123.233	100.276	82.1859	1	1
Ctr	2021-06-09	1.5h	2.97534	22.2202	86.1067	98.3212	66.0655	75.437	64.9563	87.5769	1	1
Ctr	2021-06-09	1.5h	1.57402	5.65821	19.5337	46.9227	5.95787	14.3117	2.7956	41.6294	2	1
Ctr	2021-06-09	1.5h	1.24514	7.05627	46.8987	93.4435	16.9986	33.8688	15.8841	50.1894	2	1
Ctr	2021-06-09	1.5h	5.28913	16.793	79.647	98.9313	103.599	128.683	102.492	80.5073	1	1
Ctr	2021-06-09	1.5h	1.09981	7.19699	32.2075	75.0951	8.44555	19.6917	6.3422	42.8889	2	1
Ctr	2021-06-09	1.5h	0.230476	7.65798	15.5899	62.473	1.39369	5.5849	0.870678	24.9546	2	1
[truncated: 704 more rows]

## Sheet: Ctr-ox
Treatment	Date	Time	ALH	BCF	LIN	STR	VAP	VCL	VSL	WOB	Cluster	Conteo
Ctr-ox	2021-03-29	1.5h	1.03121	16.2671	52.6144	98.1074	17.5689	32.7599	17.2364	53.6294	2	1
Ctr-ox	2021-03-29	1.5h	0.136465	4.06676	21.8077	47.6329	1.47201	3.21521	0.701163	45.7828	2	1
Ctr-ox	2021-03-29	1.5h	0.133394	4.06676	36.891	88.7216	1.60436	3.85844	1.42342	41.5806	2	1
Ctr-ox	2021-03-29	1.5h	2.7486	20.6167	58.4916	94.9025	43.0812	69.8992	40.8852	61.6334	1	1
Ctr-ox	2021-03-29	1.5h	0.244239	4.06676	5.02105	33.7464	1.29237	8.686	0.436129	14.8788	2	1
Ctr-ox	2021-03-29	1.5h	0.133641	5.08345	23.4342	88.4724	1.08603	4.10015	0.960836	26.4875	2	1
Ctr-ox	2021-03-29	1.5h	0.145099	3.05007	10.3951	42.9766	0.963568	3.98368	0.414109	24.1879	2	1
Ctr-ox	2021-03-29	1.5h	1.54691	9.40953	53.0266	94.9122	24.3528	43.5891	23.1138	55.8691	2	1
Ctr-ox	2021-03-29	1.5h	0.688349	11.9994	35.6601	92.1942	9.65545	24.9628	8.90177	38.6794	2	1
Ctr-ox	2021-03-29	1.5h	0.765069	15.2504	54.8625	97.1667	10.4294	18.4715	10.1339	56.4622	2	1
Ctr-ox	2021-03-29	1.5h	1.42663	21.5301	63.6582	92.7316	26.5727	38.7087	24.6413	68.6478	2	1
Ctr-ox	2021-03-29	1.5h	1.43324	17.2837	56.8837	98.7274	18.8284	32.6786	18.5888	57.6169	2	1
Ctr-ox	2021-03-29	1.5h	4.63181	9.15022	45.5821	97.7932	41.6166	89.2856	40.6983	46.6107	1	1
Ctr-ox	2021-03-29	1.5h	0.145432	4.06676	21.7342	78.6547	1.22504	4.43333	0.96355	27.6325	2	1
Ctr-ox	2021-03-29	1.5h	0.152252	9.08792	23.1821	80.0378	1.05569	3.64483	0.84495	28.964	2	1
Ctr-ox	2021-03-29	1.5h	0.766659	20.3338	28.6578	82.3075	5.30778	15.2444	4.3687	34.818	2	1
Ctr-ox	2021-03-29	1.5h	4.06402	20.3338	58.9153	97.2828	68.3216	112.815	66.4652	60.5608	1	1
Ctr-ox	2021-03-29	1.5h	0.10797	5.08345	23.1447	74.9504	1.17287	3.79813	0.879069	30.8801	2	1
Ctr-ox	2021-03-29	1.5h	1.90681	28.4673	55.4881	93.9196	32.7368	55.4106	30.7463	59.0804	2	1
Ctr-ox	2021-03-29	1.5h	0.160024	8.13353	15.8552	50.9905	1.05879	3.40507	0.53988	31.0943	2	1
Ctr-ox	2021-03-29	1.5h	1.39814	8.13353	57.558	94.4281	23.9035	39.2154	22.5716	60.9543	2	1
Ctr-ox	2021-03-29	1.5h	0.100329	10.1669	32.0747	87.6878	1.11593	3.05081	0.978539	36.5783	2	1
Ctr-ox	2021-03-29	1.5h	3.09489	6.10014	47.4978	94.4345	26.6373	52.9599	25.1548	50.2971	2	1
Ctr-ox	2021-03-29	1.5h	2.16472	26.434	66.4492	97.4086	53.611	78.589	52.2218	68.2169	1	1
Ctr-ox	2021-03-29	1.5h	4.92463	21.3505	57.9471	93.1594	48.931	78.6644	45.5838	62.2022	1	1
Ctr-ox	2021-03-29	1.5h	2.90486	8.13353	66.6098	96.7707	46.5141	67.5755	45.012	68.8327	1	1
Ctr-ox	2021-03-29	1.5h	1.69966	26.434	62.9806	95.9744	26.3976	40.2266	25.335	65.6223	2	1
Ctr-ox	2021-03-29	1.5h	2.77592	17.2837	62.5414	96.7289	35.495	54.8979	34.3339	64.6564	1	1
Ctr-ox	2021-03-29	1.5h	0.160459	9.15022	41.3727	84.1807	1.78374	3.62938	1.50157	49.1474	2	1
Ctr-ox	2021-03-29	1.5h	0.287717	5.08345	17.6715	53.3169	2.34591	7.07788	1.25076	33.1442	2	1
Ctr-ox	2021-03-29	1.5h	3.35432	6.10014	56.3478	93.5383	51.3889	85.3063	48.0683	60.2404	1	1
Ctr-ox	2021-03-29	1.5h	3.32561	18.3004	68.156	98.6877	49.3949	71.5222	48.7467	69.0623	1	1
Ctr-ox	2021-03-29	1.5h	0.101942	6.10014	13.2313	42.8704	1.08301	3.50905	0.464292	30.8634	2	1
Ctr-ox	2021-03-29	1.5h	0.205595	4.06676	20.5685	75.1583	1.84378	6.73728	1.38576	27.3669	2	1
Ctr-ox	2021-03-29	1.5h	0.119292	3.05007	2.25972	10.7135	0.797696	3.78192	0.085461	21.0923	2	1
Ctr-ox	2021-03-29	1.5h	0.287703	11.1836	62.924	97.0151	3.82085	5.89091	3.7068	64.8601	2	1
Ctr-ox	2021-03-29	1.5h	0.448521	11.1836	62.3792	97.7933	6.94124	10.8819	6.78807	63.7868	2	1
Ctr-ox	2021-03-29	1.5h	1.54819	6.10014	13.097	53.0602	9.0309	36.5871	4.79182	24.6833	2	1
Ctr-ox	2021-03-29	1.5h	2.25927	23.3839	60.5159	96.7008	45.1617	72.1656	43.6717	62.5806	1	1
Ctr-ox	2021-03-29	1.5h	0.312688	9.15022	24.2054	61.9882	1.46427	3.74988	0.907673	39.0484	2	1
Ctr-ox	2021-03-29	1.5h	3.26918	17.2837	62.2874	97.7527	46.7151	73.3138	45.6653	63.7194	1	1
Ctr-ox	2021-03-29	1.5h	0.466903	4.06676	17.2426	61.5315	2.478	8.84295	1.52475	28.0223	2	1
Ctr-ox	2021-03-29	1.5h	1.0218	3.46117	72.0412	98.8425	14.5717	19.9927	14.403	72.8848	2	1
Ctr-ox	2021-03-29	1.5h	0.173789	4.06676	21.154	55.4674	1.96028	5.13999	1.08732	38.1378	2	1
Ctr-ox	2021-03-29	1.5h	0.053951	3.05007	2.16209	11.4952	0.322721	1.71581	0.037097	18.8087	2	1
Ctr-ox	2021-03-29	1.5h	0.109622	6.79153	8.31751	25.1271	1.22347	3.69607	0.307421	33.1018	2	1
Ctr-ox	2021-03-29	1.5h	0.094682	6.10014	50.0845	96.2959	1.21814	2.34208	1.17302	52.0111	2	1
Ctr-ox	2021-03-29	1.5h	2.17601	16.2671	46.6703	96.5451	27.868	57.6495	26.9052	48.3404	2	1
Ctr-ox	2021-03-29	1.5h	1.30556	16.2671	45.8403	95.657	23.5119	49.0633	22.4908	47.9215	2	1
Ctr-ox	2021-03-29	1.5h	0.424081	6.10014	37.9305	95.0265	3.75936	9.41826	3.57239	39.9157	2	1
Ctr-ox	2021-03-29	1.5h	1.97256	11.1836	61.0934	94.7405	26.7834	41.5343	25.3747	64.4849	2	1
Ctr-ox	2021-03-29	1.5h	0.120826	10.1669	7.10855	31.4834	0.660998	2.92752	0.208104	22.5788	2	1
Ctr-ox	2021-03-29	1.5h	0.18148	11.1836	13.5474	53.5759	1.05333	4.16563	0.564333	25.2863	2	1
Ctr-ox	2021-03-29	1.5h	0.130307	8.13353	6.04061	24.6138	0.950149	3.8716	0.233868	24.5415	2	1
Ctr-ox	2021-03-29	1.5h	0.389333	15.2504	30.316	80.6499	3.87932	10.3202	3.12866	37.5897	2	1
Ctr-ox	2021-03-29	1.5h	0.186579	6.10014	21.8858	57.8733	1.76007	4.65419	1.01861	37.8168	2	1
Ctr-ox	2021-03-29	1.5h	0.112056	6.10014	31.2754	83.8446	1.15946	3.10833	0.972143	37.3016	2	1
Ctr-ox	2021-03-29	1.5h	1.91723	11.1836	69.2962	97.7107	43.9314	61.9452	42.9257	70.9198	1	1
Ctr-ox	2021-03-29	1.5h	3.96003	16.2671	67.0866	98.4648	42.1726	61.8979	41.5252	68.1325	1	1
Ctr-ox	2021-03-29	1.5h	1.55276	14.9939	67.4246	98.6181	27.3131	39.9493	26.9357	68.3694	2	1
Ctr-ox	2021-03-29	1.5h	3.21935	21.3505	76.0102	97.066	33.7122	43.0509	32.7231	78.3078	1	1
Ctr-ox	2021-03-29	1.5h	0.110775	10.1669	22.328	71.9314	1.13917	3.66992	0.81942	31.0407	2	1
Ctr-ox	2021-03-29	1.5h	0.805021	11.1093	49.6196	94.7711	13.2858	25.3753	12.5911	52.3573	2	1
Ctr-ox	2021-03-29	1.5h	0.160324	10.1669	40.9842	86.0026	1.90384	3.99508	1.63735	47.6547	2	1
Ctr-ox	2021-03-29	1.5h	3.29285	5.17166	51.1529	97.2636	66.8007	127.017	64.9728	52.592	1	1
Ctr-ox	2021-03-29	1.5h	4.83372	9.99932	54.7057	97.9304	78.0606	139.739	76.4451	55.8618	1	1
Ctr-ox	2021-03-29	1.5h	1.84605	15.515	55.0326	96.5038	32.3857	56.7908	31.2535	57.0264	2	1
Ctr-ox	2021-03-29	1.5h	3.41314	8.27466	81.3191	97.86	37.7484	45.4267	36.9406	83.0974	1	1
Ctr-ox	2021-03-29	1.5h	5.0067	17.5837	63.9147	98.2344	75.5667	116.143	74.2325	65.0635	1	1
Ctr-ox	2021-03-29	1.5h	3.60633	5.26177	46.0559	91.9932	47.2755	94.4293	43.4902	50.0644	1	1
Ctr-ox	2021-03-29	1.5h	3.61047	18.9424	58.9237	98.3862	56.2701	93.9555	55.362	59.8902	1	1
Ctr-ox	2021-03-29	1.5h	1.17323	7.36648	69.9755	95.9904	17.7671	24.3724	17.0547	72.8984	2	1
Ctr-ox	2021-03-29	1.5h	1.69758	14.9966	58.365	93.6393	21.7925	34.9634	20.4064	62.3296	2	1
Ctr-ox	2021-03-29	1.5h	4.16842	8.56951	57.516	98.7993	75.9453	130.457	75.0334	58.215	1	1
Ctr-ox	2021-03-29	1.5h	2.44293	5.45361	29.9598	67.172	10.348	23.201	6.95097	44.6016	2	1
Ctr-ox	2021-03-29	1.5h	1.8384	24.8753	68.0574	97.0234	30.4035	43.3435	29.4985	70.1454	2	1
Ctr-ox	2021-03-29	1.5h	2.0356	23.3267	69.9139	99.4927	36.8213	52.3995	36.6345	70.2704	1	1
Ctr-ox	2021-03-29	1.5h	1.78713	7.92292	26.5987	88.0712	14.1823	46.9591	12.4905	30.2013	2	1
Ctr-ox	2021-03-29	1.5h	2.53759	22.6369	74.3733	97.8169	48.8618	64.2637	47.7951	76.0332	1	1
Ctr-ox	2021-03-29	1.5h	0.845139	4.61469	9.0148	53.4059	3.39559	20.1163	1.81344	16.8798	2	1
Ctr-ox	2021-03-29	1.5h	0.880421	10.6642	29.2973	92.2478	8.95836	28.207	8.26389	31.7594	2	1
Ctr-ox	2021-03-29	1.5h	1.33778	21.4217	64.2358	99.1451	32.7808	50.5956	32.5005	64.7897	1	1
Ctr-ox	2021-03-29	1.5h	0.54297	15.7856	51.3584	97.4286	7.10318	13.475	6.92054	52.7139	2	1
Ctr-ox	2021-03-29	1.5h	3.63384	9.47135	49.2223	91.4088	53.8689	100.038	49.2409	53.8486	1	1
Ctr-ox	2021-03-29	1.5h	1.97935	19.9979	60.6704	94.825	32.4422	50.7057	30.7633	63.9814	2	1
Ctr-ox	2021-03-29	1.5h	1.73204	14.5408	66.0555	97.8789	33.7933	50.0739	33.0765	67.487	1	1
Ctr-ox	2021-03-29	1.5h	2.76528	21.8112	66.647	96.7722	46.7637	67.9015	45.2543	68.87	1	1
Ctr-ox	2021-03-29	1.5h	0.145515	9.67771	38.5129	77.1025	1.47425	2.95144	1.13669	49.9503	2	1
Ctr-ox	2021-03-29	1.5h	0.072006	1.01676	9.62692	50.0558	0.50072	2.60353	0.250639	19.2324	2	1
Ctr-ox	2021-03-29	1.5h	3.91627	15.2514	42.4926	95.5162	50.9601	114.55	48.6752	44.4873	1	1
Ctr-ox	2021-03-29	1.5h	1.82888	8.33198	58.7394	96.7794	28.5701	47.0722	27.65	60.6941	2	1
Ctr-ox	2021-03-29	1.5h	1.08236	10.1676	51.2326	95.347	15.5284	28.8994	14.8059	53.7327	2	1
Ctr-ox	2021-03-29	1.5h	0.129757	6.10055	9.76457	58.263	0.691447	4.12571	0.402858	16.7595	2	1
Ctr-ox	2021-03-29	1.5h	1.02501	7.1173	3.8702	26.2948	2.21876	15.0746	0.583417	14.7185	2	1
Ctr-ox	2021-03-29	1.5h	0.226026	5.08379	3.68365	37.3005	1.33014	13.469	0.496148	9.87559	2	1
Ctr-ox	2021-03-29	1.5h	7.03012	14.9985	40.5733	91.2698	59.7158	134.331	54.5025	44.4542	1	1
Ctr-ox	2021-03-29	1.5h	0.54267	8.13406	60.0097	88.4804	11.2931	16.651	9.9922	67.8226	2	1
Ctr-ox	2021-03-29	1.5h	0.727615	22.3687	39.8952	93.0786	9.6645	22.548	8.99558	42.8618	2	1
Ctr-ox	2021-03-29	1.5h	0.62081	6.10055	18.1026	74.4594	3.30004	13.5737	2.45719	24.312	2	1
Ctr-ox	2021-03-29	1.5h	0.331258	14.2346	31.6864	86.8398	3.78948	10.3855	3.29078	36.4883	2	1
Ctr-ox	2021-03-29	1.5h	3.17592	23.3854	55.2644	96.543	30.1164	52.6112	29.0752	57.2433	2	1
Ctr-ox	2021-03-29	1.5h	1.2837	5.08379	56.6665	96.1191	13.0474	22.1312	12.541	58.9545	2	1
Ctr-ox	2021-03-29	1.5h	0.844664	14.2346	34.255	93.7949	11.4668	31.3977	10.7553	36.5211	2	1
Ctr-ox	2021-03-29	1.5h	0.138421	7.1173	16.2774	57.0392	1.33465	4.67686	0.761272	28.5373	2	1
Ctr-ox	2021-03-29	1.5h	4.15871	25.8597	83.2601	99.2482	65.8159	78.4542	65.321	83.8908	1	1
Ctr-ox	2021-03-29	1.5h	0.102911	9.15082	27.896	73.6555	1.14226	3.01598	0.841337	37.8737	2	1
Ctr-ox	2021-03-29	1.5h	0.128854	6.10055	9.62131	38.9481	0.83689	3.38782	0.325953	24.7029	2	1
Ctr-ox	2021-03-29	1.5h	1.64478	22.4958	81.9173	96.9411	29.5116	34.9241	28.6089	84.5021	2	1
Ctr-ox	2021-03-29	1.5h	0.139672	4.86386	13.5984	41.0431	1.20153	3.62648	0.493144	33.1321	2	1
Ctr-ox	2021-03-29	1.5h	0.202714	8.13406	41.2302	91.0862	2.19252	4.84372	1.99708	45.2651	2	1
Ctr-ox	2021-03-29	1.5h	0.889284	16.2129	55.5581	96.2877	18.2869	31.693	17.6081	57.7002	2	1
Ctr-ox	2021-03-29	1.5h	1.83969	4.13755	57.305	93.6702	25.5676	41.7925	23.9492	61.1774	2	1
Ctr-ox	2021-03-29	1.5h	2.74691	24.4022	63.9647	96.272	38.6601	58.1866	37.2189	66.4416	1	1
Ctr-ox	2021-03-29	1.5h	0.100123	3.05027	18.8954	59.3296	0.884306	2.77663	0.524655	31.8482	2	1
Ctr-ox	2021-03-29	1.5h	1.25892	7.1173	65.4789	96.9485	22.5161	33.3375	21.829	67.5399	2	1
Ctr-ox	2021-03-29	1.5h	2.15955	23.997	77.6449	98.5579	47.7507	60.612	47.0621	78.7809	1	1
Ctr-ox	2021-03-29	1.5h	2.15976	20.3352	58.7867	96.6164	33.1496	54.4816	32.0279	60.8454	1	1
Ctr-ox	2021-03-29	1.5h	2.7451	18.3016	51.5649	97.7666	39.9154	75.6792	39.0239	52.7429	1	1
Ctr-ox	2021-03-29	1.5h	0.402492	7.1173	3.27923	12.7642	1.16166	4.5217	0.148277	25.6909	2	1
Ctr-ox	2021-03-29	1.5h	5.39718	18.3016	49.7382	95.8787	79.4043	153.065	76.1318	51.8762	1	1
Ctr-ox	2021-03-29	1.5h	2.45836	7.1173	56.3795	97.241	46.2435	79.759	44.9677	57.9791	1	1
Ctr-ox	2021-03-29	1.5h	0.176263	5.08379	25.6882	84.3407	1.63534	5.36921	1.37925	30.4577	2	1
Ctr-ox	2021-03-29	1.5h	0.147368	5.08379	15.3252	51.3944	0.99325	3.33095	0.510474	29.8188	2	1
Ctr-ox	2021-03-29	1.5h	0.122553	15.2514	25.8679	71.6541	1.14956	3.18427	0.823705	36.1011	2	1
Ctr-ox	2021-03-29	1.5h	0.323686	11.1843	58.3823	96.677	4.80688	7.95984	4.64714	60.3891	2	1
Ctr-ox	2021-03-29	1.5h	0.50891	8.13406	1.99515	11.0028	1.9958	11.0064	0.219595	18.133	2	1
Ctr-ox	2021-03-29	1.5h	0.109403	9.15082	4.12583	17.2844	0.98448	4.12431	0.170162	23.8702	2	1
Ctr-ox	2021-03-29	1.5h	2.19937	25.4189	57.1202	98.0816	44.1359	75.7861	43.2892	58.2375	1	1
Ctr-ox	2021-03-29	1.5h	3.1917	9.67575	40.8475	94.117	44.4876	102.504	41.8704	43.4008	1	1
Ctr-ox	2021-03-29	1.5h	0.091278	3.05027	18.7442	61.7649	0.978721	3.22503	0.604506	30.3476	2	1
Ctr-ox	2021-03-29	1.5h	2.85222	16.869	88.8419	99.8416	39.7744	44.6989	39.7114	88.9829	1	1
Ctr-ox	2021-03-29	1.5h	0.144361	4.06703	3.96615	16.3407	0.914072	3.76601	0.149366	24.2716	2	1
Ctr-ox	2021-03-29	1.5h	0.132487	13.2179	46.5589	93.475	1.41211	2.83505	1.31997	49.809	2	1
Ctr-ox	2021-03-29	1.5h	0.6586	4.06703	58.8574	98.2171	11.5273	19.236	11.3218	59.9259	2	1
Ctr-ox	2021-03-29	1.5h	0.13061	6.10055	32.3299	85.4574	1.41381	3.73712	1.20821	37.8316	2	1
Ctr-ox	2021-03-29	1.5h	0.110133	5.08379	13.2504	42.2137	1.03669	3.30274	0.437626	31.3888	2	1
Ctr-ox	2021-03-29	1.5h	0.7085	10.1676	58.0647	97.8983	16.7463	28.2346	16.3944	59.3112	2	1
Ctr-ox	2021-03-29	1.5h	2.46498	18.5676	71.2075	98.5612	44.379	61.4267	43.7405	72.247	1	1
Ctr-ox	2021-03-29	1.5h	0.439573	21.3519	73.0245	96.2532	8.92316	11.7616	8.58883	75.8671	2	1
Ctr-ox	2021-03-29	1.5h	0.200764	10.1676	22.7027	54.6297	2.55266	6.14248	1.39451	41.5574	2	1
Ctr-ox	2021-03-29	1.5h	1.57886	11.1843	69.274	98.0328	29.2094	41.3356	28.6348	70.6641	2	1
Ctr-ox	2021-03-29	1.5h	2.98586	13.2179	57.3929	98.0047	55.4165	94.6297	54.3107	58.5614	1	1
Ctr-ox	2021-03-29	1.5h	0.221106	5.7131	32.8397	89.9996	2.07124	5.67638	1.86411	36.4888	2	1
Ctr-ox	2021-03-29	1.5h	0.413843	4.06703	11.5245	52.1601	2.24747	10.1721	1.17229	22.0945	2	1
Ctr-ox	2021-03-29	1.5h	4.4986	13.0433	51.9395	95.9393	45.6364	84.2966	43.7833	54.1379	1	1
Ctr-ox	2021-03-29	1.5h	0.187288	5.08379	14.3415	52.3445	1.50015	5.47535	0.785247	27.3983	2	1
Ctr-ox	2021-03-29	1.5h	0.379236	9.15082	20.6187	83.1159	3.04366	12.2693	2.52977	24.8072	2	1
Ctr-ox	2021-03-29	1.5h	0.527052	21.3519	74.5031	97.5184	6.97793	9.13354	6.80477	76.399	2	1
Ctr-ox	2021-03-29	1.5h	0.084072	3.05027	3.95458	18.9586	0.429214	2.05769	0.081373	20.8591	2	1
Ctr-ox	2021-03-29	1.5h	2.28586	11.3783	74.8274	97.3936	41.4943	54.008	40.4128	76.8299	1	1
Ctr-ox	2021-03-29	1.5h	3.69932	14.9978	62.3735	97.4824	44.4945	69.5396	43.3743	63.9843	1	1
Ctr-ox	2021-03-29	1.5h	0.191314	6.10055	8.27099	46.3152	1.19772	6.70687	0.554725	17.8581	2	1
Ctr-ox	2021-03-29	1.5h	1.79622	8.13406	61.866	96.8215	32.5165	50.889	31.483	63.8969	2	1
Ctr-ox	2021-03-29	1.5h	1.97788	23.3854	75.9221	97.7559	43.9896	56.6402	43.0024	77.665	1	1
Ctr-ox	2021-03-29	1.5h	0.147294	13.447	29.1328	74.1488	1.67502	4.26325	1.242	39.2897	2	1
Ctr-ox	2021-03-29	1.5h	1.39819	16.4949	60.3632	98.4027	8.80212	14.349	8.66153	61.343	2	1
Ctr-ox	2021-03-29	1.5h	2.67935	14.7358	55.0832	96.4615	39.1583	68.5739	37.7727	57.1038	1	1
Ctr-ox	2021-03-29	1.5h	3.1752	21.7205	65.1852	97.8226	50.8751	76.3477	49.7674	66.6361	1	1
Ctr-ox	2021-03-29	1.5h	4.6485	12.4117	51.1313	95.9345	20.3142	38.1143	19.4883	53.2981	2	1
Ctr-ox	2021-03-29	1.5h	1.51906	11.1611	57.6802	96.0205	24.5461	40.862	23.5693	60.0707	2	1
Ctr-ox	2021-03-29	1.5h	1.13951	19.6519	55.6808	96.5534	18.1265	31.4324	17.5018	57.6684	2	1
Ctr-ox	2021-03-29	1.5h	1.27358	5.17154	12.1036	50.9917	7.15735	30.1535	3.64965	23.7363	2	1
Ctr-ox	2021-03-29	1.5h	3.78155	9.47197	47.7274	96.5833	63.1273	127.747	60.9705	49.4157	1	1
Ctr-ox	2021-03-29	1.5h	1.45797	16.3609	59.0467	98.486	29.1154	48.5626	28.6746	59.9545	2	1
Ctr-ox	2021-03-29	1.5h	4.75106	11.3186	40.2379	95.9428	52.7188	125.702	50.5799	41.9395	1	1
Ctr-ox	2021-03-29	1.5h	7.63803	12.9401	45.3589	98.9791	70.6288	154.121	69.9077	45.8268	1	1
Ctr-ox	2021-03-29	1.5h	0.332643	9.22896	37.8838	92.0428	3.23493	7.85959	2.97751	41.1589	2	1
Ctr-ox	2021-03-29	1.5h	0.906791	9.47363	48.1676	96.389	11.9199	23.853	11.4894	49.9721	2	1
Ctr-ox	2021-03-29	1.5h	0.430221	21.172	43.776	96.9697	7.20953	15.9701	6.99106	45.144	2	1
Ctr-ox	2021-03-29	1.5h	0.977525	22.1718	68.8429	96.6563	20.9057	29.3519	20.2067	71.2244	2	1
Ctr-ox	2021-03-29	1.5h	1.16298	1.46322	63.7519	98.7391	23.2959	36.0808	23.0022	64.566	2	1
Ctr-ox	2021-03-29	1.5h	1.08456	23.9976	39.39	92.6741	7.78531	18.3168	7.21497	42.5038	2	1
Ctr-ox	2021-03-29	1.5h	4.64049	17.8346	52.9022	96.1063	55.5314	100.883	53.3692	55.0455	1	1
Ctr-ox	2021-03-29	1.5h	3.78388	12.9706	52.9933	98.9442	44.7279	83.5118	44.2556	53.5588	1	1
Ctr-ox	2021-03-29	1.5h	0.995896	16.2132	43.6073	94.5776	14.9871	32.5047	14.1745	46.1075	2	1
Ctr-ox	2021-03-29	1.5h	4.0706	8.57344	50.7998	96.6038	83.431	158.657	80.5975	52.5857	1	1
Ctr-ox	2021-03-29	1.5h	0.238358	8.13484	28.6788	82.7465	1.5304	4.41565	1.26635	34.6586	2	1
Ctr-ox	2021-03-29	1.5h	0.168754	6.10113	10.5801	43.4806	1.14919	4.72278	0.499675	24.3329	2	1
Ctr-ox	2021-03-29	1.5h	0.085844	4.06742	21.1389	80.2117	0.764709	2.90169	0.613386	26.3539	2	1
Ctr-ox	2021-03-29	1.5h	0.120712	11.1854	6.62857	18.9346	1.20238	3.4346	0.227665	35.0078	2	1
Ctr-ox	2021-03-29	1.5h	0.107284	6.10113	15.0079	55.5225	0.804522	2.97637	0.446691	27.0303	2	1
Ctr-ox	2021-03-29	1.5h	1.70859	14.998	62.7036	98.0311	37.3698	58.4241	36.634	63.963	1	1
Ctr-ox	2021-03-29	1.5h	4.56457	28.4719	79.5883	98.8423	63.8478	79.2939	63.1087	80.5205	1	1
Ctr-ox	2021-03-29	1.5h	3.80141	22.4961	83.1563	99.1658	59.5477	71.012	59.0509	83.8558	1	1
Ctr-ox	2021-03-29	1.5h	0.124095	5.17212	7.82117	34.4726	0.930411	4.10089	0.320737	22.6881	2	1
Ctr-ox	2021-03-29	1.5h	0.372169	6.10113	7.81755	47.684	2.17852	13.2882	1.03881	16.3945	2	1
Ctr-ox	2021-03-29	1.5h	0.099915	6.10113	21.6712	74.7526	0.900839	3.10736	0.673401	28.9905	2	1
Ctr-ox	2021-03-29	1.5h	2.95922	21.3539	49.4782	97.8793	47.6559	94.2745	46.6453	50.5502	1	1
Ctr-ox	2021-03-29	1.5h	0.248845	4.06742	27.3534	89.2347	1.70421	5.55964	1.52075	30.6533	2	1
Ctr-ox	2021-03-29	1.5h	0.32541	23.3877	67.9744	98.9022	7.39443	10.7588	7.31326	68.7289	2	1
Ctr-ox	2021-03-29	1.5h	1.42512	18.3034	53.4247	97.517	25.2717	46.1289	24.6442	54.785	2	1
Ctr-ox	2021-03-29	1.5h	0.39143	4.73661	24.0071	87.9011	4.7568	17.4168	4.18127	27.3115	2	1
Ctr-ox	2021-03-29	1.5h	2.50517	12.2023	51.6638	80.0577	27.6948	42.9155	22.1718	64.5332	2	1
Ctr-ox	2021-03-29	1.5h	0.368818	7.11798	28.9318	89.4845	2.16494	6.69606	1.93729	32.3316	2	1
Ctr-ox	2021-03-29	1.5h	0.232947	4.06742	4.33766	19.228	1.54579	6.85219	0.297225	22.5591	2	1
Ctr-ox	2021-03-29	1.5h	1.87613	19.3202	66.5243	96.359	26.3708	38.1975	25.4106	69.038	2	1
Ctr-ox	2021-03-29	1.5h	2.6744	15.7886	61.3234	96.6223	41.84	65.9239	40.4268	63.4671	1	1
Ctr-ox	2021-03-29	1.5h	1.79123	21.3539	63.579	96.7858	27.424	41.7472	26.5425	65.6904	2	1
Ctr-ox	2021-03-29	1.5h	3.03591	21.3539	57.8973	96.6804	19.9389	33.2952	19.277	59.8852	2	1
Ctr-ox	2021-03-29	1.5h	1.50754	1.01686	44.2907	96.4626	15.7204	34.2382	15.1643	45.9149	2	1
Ctr-ox	2021-03-29	1.5h	0.098882	6.10113	38.4294	83.4362	1.14811	2.49272	0.957938	46.0584	2	1
Ctr-ox	2021-03-29	1.5h	0.169706	5.08427	0.469379	1.70445	1.14153	4.14522	0.019457	27.5384	2	1
Ctr-ox	2021-03-29	1.5h	1.69317	6.10113	47.5616	92.1338	25.056	48.5372	23.0851	51.6223	2	1
Ctr-ox	2021-03-29	1.5h	0.20716	7.11798	10.3954	43.5658	1.65017	6.91564	0.718912	23.8615	2	1
Ctr-ox	2021-03-29	1.5h	0.105952	10.1685	29.2577	77.6764	1.17673	3.12409	0.914039	37.6662	2	1
Ctr-ox	2021-03-29	1.5h	0.113677	11.1854	24.053	67.406	0.869119	2.43562	0.585838	35.6838	2	1
Ctr-ox	2021-03-29	1.5h	0.118531	9.15169	20.6427	67.8717	1.14051	3.74993	0.774086	30.4143	2	1
Ctr-ox	2021-03-29	1.5h	1.79038	13.2191	65.9201	97.0898	27.0265	39.8057	26.24	67.896	2	1
Ctr-ox	2021-03-29	1.5h	1.69331	18.3034	67.853	96.401	28.5595	40.5755	27.5317	70.3862	2	1
Ctr-ox	2021-03-29	1.5h	0.252952	3.05056	14.1416	62.2903	1.62878	7.17438	1.01457	22.7027	2	1
Ctr-ox	2021-03-29	1.5h	2.85914	19.3202	57.7599	97.211	55.0537	92.6564	53.5183	59.4171	1	1
Ctr-ox	2021-03-29	1.5h	2.55695	8.13484	47.726	97.2465	21.0066	42.8029	20.4281	49.0774	2	1
Ctr-ox	2021-03-29	1.5h	0.145291	5.08427	21.2523	76.6055	0.972172	3.50427	0.744738	27.7425	2	1
Ctr-ox	2021-03-29	1.5h	3.68964	25.4214	76.0639	99.5261	57.5197	75.2618	57.2471	76.4261	1	1
Ctr-ox	2021-03-29	1.5h	0.111511	8.13484	24.4823	66.6609	1.26149	3.4348	0.84092	36.7267	2	1
Ctr-ox	2021-03-29	1.5h	3.00315	16.2697	63.7989	98.5726	40.1383	62.0158	39.5654	64.7227	1	1
Ctr-ox	2021-03-29	1.5h	2.13487	12.4131	56.6052	98.8816	33.4159	58.373	33.0422	57.2454	1	1
Ctr-ox	2021-03-29	1.5h	0.19945	5.08427	7.8069	38.2009	0.984546	4.81761	0.376106	20.4364	2	1
Ctr-ox	2021-03-29	1.5h	0.092968	4.06742	7.47743	33.9444	0.604107	2.7424	0.205061	22.0284	2	1
Ctr-ox	2021-03-29	1.5h	0.306724	4.86482	13.019	58.4879	1.84118	8.27147	1.07687	22.2594	2	1
Ctr-ox	2021-03-29	1.5h	4.09232	9.15169	75.9199	98.5371	44.1954	57.3616	43.5489	77.047	1	1
Ctr-ox	2021-03-29	1.5h	0.241931	3.05056	13.9934	69.8232	1.42176	7.09414	0.992715	20.0413	2	1
Ctr-ox	2021-03-29	1.5h	0.083931	4.06742	8.45326	36.3404	0.541866	2.32947	0.196917	23.2613	2	1
Ctr-ox	2021-03-29	1.5h	0.81	13.2191	31.1095	81.9464	6.45804	17.0113	5.29213	37.9633	2	1
Ctr-ox	2021-03-29	1.5h	4.57025	12.2023	50.9802	97.8305	56.2432	107.93	55.023	52.1108	1	1
Ctr-ox	2021-03-29	1.5h	0.079827	5.08427	15.0471	53.757	0.772371	2.75936	0.415203	27.991	2	1
Ctr-ox	2021-03-29	1.5h	0.233637	7.11798	7.69895	29.0828	1.20839	4.56471	0.351435	26.4725	2	1
Ctr-ox	2021-03-29	1.5h	2.20643	22.3708	73.194	98.859	41.3933	55.9076	40.921	74.0388	1	1
Ctr-ox	2021-03-29	1.5h	0.126912	7.11798	15.879	59.5703	0.899016	3.37268	0.535547	26.6558	2	1
Ctr-ox	2021-03-29	1.5h	0.153827	6.10113	30.4182	78.1795	1.31283	3.37418	1.02636	38.9082	2	1
Ctr-ox	2021-03-29	1.5h	1.8074	16.2697	60.9619	97.8283	23.3014	37.3928	22.7953	62.3152	2	1
Ctr-ox	2021-03-29	1.5h	0.554956	4.06742	15.2484	62.8424	3.50919	14.4622	2.20526	24.2646	2	1
Ctr-ox	2021-03-29	1.5h	4.85814	12.2023	59.1552	97.8805	75.4055	124.769	73.8073	60.4362	1	1
Ctr-ox	2021-03-29	1.5h	4.08566	22.3708	59.5459	97.5518	39.2619	64.3212	38.3006	61.0403	1	1
Ctr-ox	2021-03-29	1.5h	0.184797	3.05056	22.5636	74.8216	1.18238	3.9208	0.884674	30.1565	2	1
Ctr-ox	2021-03-29	1.5h	0.178423	6.10113	11.826	32.4501	1.19302	3.2736	0.387137	36.4438	2	1
Ctr-ox	2021-03-29	1.5h	0.169621	12.2023	14.8926	65.0732	1.42774	6.23853	0.929078	22.8859	2	1
Ctr-ox	2021-03-29	1.5h	5.47541	7.3156	59.7469	98.5432	66.6442	109.919	65.6733	60.6302	1	1
Ctr-ox	2021-03-29	1.5h	2.84139	16.5479	59.3699	97.2406	28.4138	46.5383	27.6297	61.0546	2	1
Ctr-ox	2021-03-29	1.5h	0.988916	28.9589	66.92	98.6248	25.3734	37.3945	25.0244	67.8531	2	1
Ctr-ox	2021-03-29	1.5h	2.15791	22.7534	50.8647	98.3915	39.3413	76.1009	38.7085	51.6963	1	1
Ctr-ox	2021-03-29	1.5h	1.60882	21.1093	65.1446	98.6623	30.0491	45.5097	29.6471	66.0279	2	1
Ctr-ox	2021-03-29	1.5h	2.2761	21.8169	64.7071	97.5943	42.3235	63.8344	41.3053	66.3021	1	1
Ctr-ox	2021-03-29	1.5h	1.26003	2.14263	2.29208	14.5515	8.52319	54.11	1.24025	15.7516	2	1
Ctr-ox	2021-03-29	1.5h	0.863511	9.64184	36.5859	75.7082	13.5877	28.1173	10.287	48.3249	2	1
Ctr-ox	2021-03-29	1.5h	3.61493	16.1505	70.4585	99.1605	54.2847	76.3981	53.829	71.055	1	1
Ctr-ox	2021-03-29	1.5h	0.292249	11.536	18.9022	78.4692	3.7139	15.4176	2.91427	24.0887	2	1
Ctr-ox	2021-03-29	1.5h	0.263587	7.34602	31.3231	80.5014	1.06547	2.73828	0.857715	38.91	2	1
Ctr-ox	2021-03-29	1.5h	0.891379	16.213	60.7655	98.9628	15.3974	25.0762	15.2377	61.4023	2	1
Ctr-ox	2021-03-29	1.5h	2.72561	11.6663	48.3711	94.1623	23.5725	45.8877	22.1964	51.37	2	1
Ctr-ox	2021-03-29	1.5h	5.13887	7.27208	62.4712	96.3192	54.5249	84.0674	52.5179	64.8585	1	1
Ctr-ox	2021-03-29	1.5h	1.20212	11.2476	13.6895	53.0953	10.0504	38.9809	5.3363	25.7829	2	1
Ctr-ox	2021-03-29	1.5h	1.37283	11.6116	63.6416	94.0205	20.1445	29.7604	18.94	67.689	2	1
Ctr-ox	2021-03-29	1.5h	2.24038	30.9643	67.9332	97.0642	34.1476	48.7907	33.1451	69.9879	1	1
Ctr-ox	2021-03-29	1.5h	1.44954	19.3234	68.3335	96.9555	29.671	42.0989	28.7676	70.4792	2	1
Ctr-ox	2021-03-29	1.5h	0.473074	14.2383	39.6422	89.7931	4.79649	10.8645	4.30692	44.1483	2	1
Ctr-ox	2021-03-29	1.5h	0.383115	10.1702	40.3477	87.6106	3.37463	7.32764	2.95654	46.0535	2	1
Ctr-ox	2021-03-29	1.5h	5.04312	13.2213	57.661	98.6099	73.5539	125.789	72.5314	58.4738	1	1
Ctr-ox	2021-03-29	1.5h	0.099858	5.08511	9.28266	40.8731	0.709357	3.12341	0.289936	22.711	2	1
Ctr-ox	2021-03-29	1.5h	0.120479	7.11916	6.54717	24.8043	0.959358	3.63458	0.237962	26.3953	2	1
Ctr-ox	2021-03-29	1.5h	0.117329	5.08511	15.0978	67.0968	0.567966	2.52413	0.381087	22.5014	2	1
Ctr-ox	2021-03-29	1.5h	0.539601	7.11916	33.4692	90.1458	3.91625	10.548	3.53034	37.1278	2	1
Ctr-ox	2021-03-29	1.5h	0.082461	7.11916	15.2808	54.2182	0.763903	2.71042	0.414175	28.184	2	1
Ctr-ox	2021-03-29	1.5h	2.06373	8.13618	69.4163	96.7779	41.2525	57.5128	39.9233	71.7275	1	1
Ctr-ox	2021-03-29	1.5h	0.940288	15.2553	55.4368	98.348	14.1251	25.0587	13.8918	56.368	2	1
Ctr-ox	2021-03-29	1.5h	0.1799	7.11916	31.5226	79.6851	1.27476	3.22243	1.01579	39.5589	2	1
Ctr-ox	2021-03-29	1.5h	0.127434	7.11916	19.7812	65.9156	1.1815	3.93704	0.778795	30.01	2	1
Ctr-ox	2021-03-29	1.5h	2.26413	18.3064	62.4315	97.8271	34.1703	53.5431	33.4278	63.8182	1	1
Ctr-ox	2021-03-29	1.5h	0.201418	10.1702	21.5637	65.1382	1.75331	5.2963	1.14208	33.1045	2	1
Ctr-ox	2021-03-29	1.5h	2.48765	8.33543	67.0338	99.1887	42.0524	62.2242	41.7112	67.5821	1	1
Ctr-ox	2021-03-29	1.5h	1.89028	20.3404	59.2416	97.8953	25.0757	41.437	24.548	60.5152	2	1
Ctr-ox	2021-03-29	1.5h	0.12926	7.11916	11.2481	50.1447	0.887042	3.95449	0.444805	22.4313	2	1
Ctr-ox	2021-03-29	1.5h	1.12441	22.7614	58.5352	94.7514	16.9809	27.4871	16.0896	61.7776	2	1
Ctr-ox	2021-03-29	1.5h	3.2857	6.10213	43.2546	97.6445	63.2775	142.845	61.787	44.298	1	1
Ctr-ox	2021-03-29	1.5h	0.236667	10.1702	23.0207	83.4613	1.8849	6.83369	1.57316	27.5825	2	1
Ctr-ox	2021-03-29	1.5h	0.152833	6.10213	32.9978	90.2404	1.16979	3.19908	1.05562	36.5665	2	1
Ctr-ox	2021-03-29	1.5h	0.267456	5.08511	17.3733	62.189	1.78761	6.39886	1.11169	27.9363	2	1
Ctr-ox	2021-03-29	1.5h	1.85967	15.2553	62.2607	98.0441	42.6733	67.1991	41.8386	63.5027	1	1
Ctr-ox	2021-03-29	1.5h	0.783127	6.10213	5.05815	28.0445	4.05619	22.4892	1.13754	18.0361	2	1
Ctr-ox	2021-03-29	1.5h	4.53167	18.3064	72.4457	98.5586	93.3185	126.955	91.9734	73.5052	1	1
Ctr-ox	2021-03-29	1.5h	0.112278	9.1532	33.4786	90.1482	1.14439	3.0815	1.03164	37.1372	2	1
Ctr-ox	2021-03-29	1.5h	0.254218	5.08511	8.46049	36.2634	1.4998	6.42847	0.54388	23.3306	2	1
Ctr-ox	2021-03-29	1.5h	0.213639	8.13618	3.63081	13.2205	1.17289	4.27074	0.155063	27.4635	2	1
Ctr-ox	2021-03-29	1.5h	0.156564	6.10213	28.3194	82.413	1.70137	4.95119	1.40215	34.3628	2	1
Ctr-ox	2021-03-29	1.5h	0.459653	8.13618	15.5679	66.3491	3.46948	14.7866	2.30197	23.4637	2	1
Ctr-ox	2021-03-29	1.5h	0.653333	2.03404	67.8565	98.2796	14.8439	21.4991	14.5885	69.0444	2	1
Ctr-ox	2021-03-29	1.5h	0.136809	9.1532	15.7262	54.2017	1.46613	5.05316	0.79467	29.0142	2	1
Ctr-ox	2021-03-29	1.5h	0.142941	4.06809	21.5803	65.2241	1.49171	4.50854	0.972957	33.0864	2	1
Ctr-ox	2021-03-29	1.5h	3.76886	12.2043	73.8899	99.0084	63.2022	84.6876	62.5755	74.6299	1	1
Ctr-ox	2021-03-29	1.5h	0.109217	6.10213	25.6	86.783	0.976795	3.3113	0.847692	29.4989	2	1
Ctr-ox	2021-03-29	1.5h	0.14195	8.13618	34.8955	87.1976	1.71242	4.27903	1.49319	40.0189	2	1
Ctr-ox	2021-03-29	1.5h	0.097241	4.06809	24.9601	85.5224	1.05227	3.60546	0.899926	29.1854	2	1
Ctr-ox	2021-03-29	1.5h	0.154313	10.1702	27.957	83.7908	1.66721	4.99684	1.39697	33.3652	2	1
Ctr-ox	2021-03-29	1.5h	1.11572	7.11916	61.8676	97.6378	18.492	29.1835	18.0551	63.3644	2	1
Ctr-ox	2021-03-29	1.5h	0.123885	10.1702	27.2297	70.4191	1.23971	3.20603	0.872994	38.6681	2	1
Ctr-ox	2021-03-29	1.5h	0.112816	9.1532	16.2638	54.6019	0.844005	2.83355	0.460842	29.7862	2	1
Ctr-ox	2021-03-29	1.5h	0.120776	10.1702	21.7475	66.331	1.16267	3.5462	0.771211	32.7864	2	1
Ctr-ox	2021-03-29	1.5h	0.21191	5.08511	17.5686	67.0476	1.34706	5.14082	0.903171	26.2032	2	1
Ctr-ox	2021-03-29	1.5h	2.69121	16.2724	61.0238	98.5567	51.9138	83.8436	51.1645	61.9175	1	1
Ctr-ox	2021-03-29	1.5h	0.458736	6.10213	9.32813	56.6006	2.30328	13.9757	1.30367	16.4806	2	1
Ctr-ox	2021-03-29	1.5h	0.737715	9.1532	1.88529	11.145	3.33886	19.7377	0.372115	16.9161	2	1
Ctr-ox	2021-03-29	1.5h	0.12509	4.06809	9.60155	38.4198	0.847204	3.39001	0.325494	24.9912	2	1
Ctr-ox	2021-03-29	1.5h	1.76001	8.13618	68.8523	97.5396	35.1003	49.7248	34.2367	70.5891	1	1
Ctr-ox	2021-03-29	1.5h	1.49102	23.796	68.4104	98.1737	29.3942	42.1827	28.8574	69.6831	2	1
Ctr-ox	2021-03-29	1.5h	1.57344	11.1872	48.5036	98.1903	25.4823	51.5862	25.0211	49.3975	2	1
Ctr-ox	2021-03-29	1.5h	0.600829	8.13618	2.0744	12.154	2.86241	16.7709	0.347896	17.0677	2	1
Ctr-ox	2021-03-29	1.5h	1.81373	15.3522	64.5214	96.841	33.1117	49.6978	32.0657	66.6261	1	1
Ctr-ox	2021-03-29	1.5h	1.51153	18.6183	56.1257	96.033	27.256	46.636	26.1747	58.4441	2	1
Ctr-ox	2021-03-29	1.5h	3.86711	17.584	67.0354	98.747	42.4359	62.5104	41.9041	67.886	1	1
Ctr-ox	2021-03-29	1.5h	1.47911	19.4898	79.4039	95.8385	26.5717	32.0713	25.4659	82.8519	2	1
Ctr-ox	2021-03-29	1.5h	2.47038	22.4995	42.8508	95.9894	43.1151	96.5814	41.3859	44.6412	1	1
Ctr-ox	2021-03-29	1.5h	3.2832	19.6311	54.2221	98.0512	41.9062	75.7801	41.0896	55.2998	1	1
Ctr-ox	2021-03-29	1.5h	2.01054	23.564	63.2104	96.8467	37.2815	57.1202	36.1059	65.2685	1	1
Ctr-ox	2021-03-29	1.5h	1.22748	18.1737	47.2668	98.4872	15.6608	32.6316	15.4239	47.9928	2	1
Ctr-ox	2021-03-29	1.5h	1.00065	12.4485	46.3192	93.8374	15.9354	32.2834	14.9534	49.3611	2	1
Ctr-ox	2021-03-29	1.5h	1.72315	21.9164	49.1494	96.4374	24.6579	48.3818	23.7794	50.9651	2	1
Ctr-ox	2021-03-29	1.5h	0.869475	8.75142	21.9531	80.3156	7.13615	26.1077	5.73144	27.3335	2	1
Ctr-ox	2021-03-29	1.5h	2.64827	12.557	67.3549	97.2719	46.8694	67.6874	45.5908	69.2439	1	1
Ctr-ox	2021-03-29	1.5h	0.76264	14.2838	59.1262	98.1583	13.3303	22.1302	13.0848	60.2355	2	1
Ctr-ox	2021-03-29	1.5h	1.04299	10.7713	53.7274	91.3371	19.1421	32.5418	17.4838	58.8232	2	1
Ctr-ox	2021-03-29	1.5h	0.435487	12.0015	23.5966	76.5596	4.54084	14.7328	3.47645	30.8212	2	1
Ctr-ox	2021-03-29	1.5h	7.44859	10.5013	46.5132	88.3974	81.4813	154.854	72.0274	52.6183	1	1
Ctr-ox	2021-03-29	1.5h	1.56421	19.3978	56.9017	96.9508	18.851	32.1188	18.2762	58.6913	2	1
Ctr-ox	2021-03-29	1.5h	1.52395	8.57122	41.9188	94.7759	29.8113	67.4016	28.2539	44.2294	2	1
Ctr-ox	2021-03-29	1.5h	2.68162	10.9153	65.128	96.9335	38.2735	56.9645	37.0999	67.1883	1	1
Ctr-ox	2021-03-29	1.5h	0.285493	5.29661	25.5151	83.7444	3.70234	12.1516	3.1005	30.4678	2	1
Ctr-ox	2021-03-29	1.5h	4.23611	10.9126	38.0247	91.6311	60.4726	145.726	55.4118	41.4976	1	1
Ctr-ox	2021-03-29	1.5h	3.67869	5.45628	69.099	94.9382	43.5934	59.8949	41.3868	72.7831	1	1
Ctr-ox	2021-03-29	1.5h	1.49663	18.2589	71.486	93.8344	24.6997	32.4214	23.1768	76.1832	2	1
Ctr-ox	2021-03-29	1.5h	3.06212	19.3202	59.1503	98.5459	41.4683	69.0872	40.8653	60.0232	1	1
Ctr-ox	2021-03-29	1.5h	0.124204	8.13484	11.6792	52.5549	0.85852	3.86324	0.451195	22.2228	2	1
Ctr-ox	2021-03-29	1.5h	0.351545	7.11799	12.6918	66.8442	2.47473	13.0338	1.65422	18.9871	2	1
Ctr-ox	2021-03-29	1.5h	0.1171	4.06742	26.252	71.7673	1.33046	3.63718	0.954834	36.5794	2	1
Ctr-ox	2021-03-29	1.5h	0.102234	10.1685	32.5047	72.9838	1.5314	3.43849	1.11767	44.5369	2	1
Ctr-ox	2021-03-29	1.5h	1.87273	20.3371	59.1608	97.2317	35.6998	58.6732	34.7115	60.8451	1	1
Ctr-ox	2021-03-29	1.5h	1.06283	12.2023	28.467	74.9767	9.89063	26.05	7.41567	37.9678	2	1
Ctr-ox	2021-03-29	1.5h	3.10525	8.27505	61.2673	98.8395	50.1071	80.8352	49.5256	61.9867	1	1
Ctr-ox	2021-03-29	1.5h	0.109065	9.1517	8.62338	31.8302	0.917075	3.38506	0.291907	27.0918	2	1
Ctr-ox	2021-03-29	1.5h	2.00689	23.1792	82.0045	98.9811	33.1718	40.039	32.8338	82.8486	1	1
Ctr-ox	2021-03-29	1.5h	4.56603	6.10113	55.1821	98.3217	82.7099	147.37	81.3217	56.124	1	1
Ctr-ox	2021-03-29	1.5h	0.117804	7.11799	13.7894	48.3524	0.8511	2.98436	0.411527	28.5187	2	1
Ctr-ox	2021-03-29	1.5h	0.133611	9.1517	4.24932	18.9875	0.819629	3.66241	0.155627	22.3795	2	1
Ctr-ox	2021-03-29	1.5h	0.156222	4.06742	12.0869	51.1308	0.858265	3.63069	0.438837	23.6392	2	1
Ctr-ox	2021-03-29	1.5h	1.41645	23.3877	69.6413	97.7348	26.5311	37.2338	25.9301	71.2553	2	1
Ctr-ox	2021-03-29	1.5h	2.15525	6.10113	20.0515	78.7535	10.7356	42.1647	8.45465	25.4611	2	1
Ctr-ox	2021-03-29	1.5h	1.68985	8.13484	58.3281	95.8926	21.2191	34.8845	20.3475	60.8265	2	1
Ctr-ox	2021-03-29	1.5h	0.205177	10.1685	18.715	61.5323	2.15092	7.07194	1.32351	30.4149	2	1
Ctr-ox	2021-03-29	1.5h	5.49078	16.2697	75.5618	99.5645	76.5411	100.855	76.2078	75.8924	1	1
Ctr-ox	2021-03-29	1.5h	0.110114	6.10113	7.88567	25.4134	1.1253	3.62654	0.285977	31.0295	2	1
Ctr-ox	2021-03-29	1.5h	4.96697	21.4277	63.5206	98.9865	98.8525	154.046	97.8507	64.1709	1	1
Ctr-ox	2021-03-29	1.5h	3.61594	24.4045	75.1655	98.1569	109.341	142.786	107.326	76.5769	1	1
Ctr-ox	2021-03-29	1.5h	0.138659	8.13484	11.3366	50.6296	0.57377	2.56248	0.290498	22.3912	2	1
Ctr-ox	2021-03-29	1.5h	1.95412	17.5845	56.3228	98.0684	34.7273	60.4667	34.0565	57.4322	1	1
Ctr-ox	2021-03-29	1.5h	1.81248	8.13484	60.3803	97.9193	40.1835	65.166	39.3474	61.6633	1	1
Ctr-ox	2021-03-29	1.5h	0.101833	4.06742	3.74714	16.9647	0.717798	3.24974	0.121773	22.0878	2	1
Ctr-ox	2021-03-29	1.5h	0.094206	6.10113	6.8997	25.0369	0.778982	2.82669	0.195033	27.5581	2	1
Ctr-ox	2021-03-29	1.5h	0.446755	7.11799	41.5383	92.231	2.61661	5.8099	2.41333	45.0372	2	1
Ctr-ox	2021-03-29	1.5h	1.5026	10.1685	58.2351	97.2687	30.92	51.6449	30.0755	59.8704	2	1
Ctr-ox	2021-03-29	1.5h	0.885196	12.2023	45.4909	94.2243	6.12075	12.6778	5.76724	48.2794	2	1
Ctr-ox	2021-03-29	1.5h	0.108862	7.11799	17.3072	56.6899	1.03409	3.38718	0.586225	30.5295	2	1
Ctr-ox	2021-03-29	1.5h	0.117073	13.2191	23.6743	64.0988	1.02796	2.78324	0.658912	36.9341	2	1
Ctr-ox	2021-03-29	1.5h	3.45775	24.4045	65.8789	97.082	49.7836	73.3632	48.3309	67.8591	1	1
Ctr-ox	2021-03-29	1.5h	0.862227	11.1854	41.9034	95.4795	7.94013	18.0921	7.5812	43.8873	2	1
Ctr-ox	2021-03-29	1.5h	0.108172	6.10113	15.0424	56.8294	0.907084	3.42692	0.51549	26.4694	2	1
Ctr-ox	2021-03-29	1.5h	0.300917	5.08427	21.9109	74.3878	2.04874	6.95548	1.52401	29.455	2	1
Ctr-ox	2021-03-29	1.5h	0.186757	6.10113	33.74	89.2809	1.61068	4.2621	1.43803	37.7908	2	1
Ctr-ox	2021-03-29	1.5h	1.61088	22.3708	64.5046	97.8754	16.5998	25.1875	16.2471	65.9048	2	1
Ctr-ox	2021-03-29	1.5h	1.63557	16.2697	61.902	97.9988	35.594	56.3499	34.8817	63.1661	1	1
Ctr-ox	2021-03-29	1.5h	0.573202	7.11799	11.513	43.6912	1.73609	6.58836	0.758516	26.3508	2	1
Ctr-ox	2021-03-29	1.5h	0.306941	12.2023	12.4431	40.2478	1.63016	5.27283	0.656103	30.9162	2	1
Ctr-ox	2021-03-29	1.5h	2.2357	5.45392	72.8015	98.854	54.0586	73.4038	53.4391	73.6455	1	1
Ctr-ox	2021-03-29	1.5h	0.126472	7.11799	5.74361	18.6838	1.16011	3.77381	0.216753	30.7412	2	1
Ctr-ox	2021-03-29	1.5h	3.05801	23.3877	67.469	99.2353	63.3691	93.2049	62.8845	67.9889	1	1
Ctr-ox	2021-03-29	1.5h	0.184788	3.05057	37.6344	95.4321	2.24634	5.6962	2.14373	39.4358	2	1
Ctr-ox	2021-03-29	1.5h	0.57018	11.9997	42.7899	91.0248	4.32179	9.19354	3.9339	47.009	2	1
Ctr-ox	2021-03-29	1.5h	0.090938	7.11799	19.1276	68.0335	0.732606	2.60575	0.498417	28.115	2	1
Ctr-ox	2021-03-29	1.5h	0.084865	11.1854	10.3879	33.0994	0.893632	2.84742	0.295787	31.3839	2	1
Ctr-ox	2021-03-29	1.5h	1.39339	8.13484	1.59813	5.88333	8.19861	30.1823	0.482352	27.1636	2	1
Ctr-ox	2021-03-29	1.5h	2.07784	13.6836	49.9388	96.4168	27.8915	53.8501	26.8921	51.7947	2	1
Ctr-ox	2021-03-29	1.5h	1.28394	20.3371	51.2559	97.4918	21.7894	41.4448	21.2429	52.5746	2	1
Ctr-ox	2021-03-29	1.5h	0.499666	2.03371	9.34395	59.9625	4.04331	25.947	2.42447	15.583	2	1
Ctr-ox	2021-03-29	1.5h	2.30122	7.7775	21.6696	75.4475	13.1939	45.9376	9.95449	28.7214	2	1
Ctr-ox	2021-03-29	1.5h	0.160805	15.2528	31.6089	92.7923	1.62993	4.78491	1.51245	34.0641	2	1
Ctr-ox	2021-03-29	1.5h	0.712091	6.10113	39.8671	95.6359	9.59603	23.0196	9.17725	41.6863	2	1
Ctr-ox	2021-03-29	1.5h	0.605811	9.1517	73.1439	98.6413	14.6716	19.786	14.4722	74.1514	2	1
Ctr-ox	2021-03-29	1.5h	1.2067	24.4045	83.1546	98.5762	19.3161	22.8985	19.0411	84.3556	2	1
Ctr-ox	2021-03-29	1.5h	0.760754	7.11799	18.8623	77.8998	5.03218	20.7826	3.92006	24.2135	2	1
Ctr-ox	2021-03-29	1.5h	0.589175	8.13484	16.3429	59.988	2.80789	10.3066	1.6844	27.2437	2	1
Ctr-ox	2021-03-29	1.5h	0.666996	20.3371	35.2563	96.7471	7.79341	21.3859	7.5399	36.4417	2	1
Ctr-ox	2021-03-29	1.5h	1.94703	14.236	59.3001	95.4245	37.4961	60.338	35.7805	62.1435	1	1
Ctr-ox	2021-03-29	1.5h	3.08159	13.2191	70.6122	98.0795	35.8926	49.8544	35.2033	71.9949	1	1
Ctr-ox	2021-03-29	1.5h	0.367888	9.1517	5.08817	25.9348	3.60405	18.3702	0.934704	19.6191	2	1
Ctr-ox	2021-03-29	1.5h	0.164931	8.13484	30.8409	87.1062	1.54049	4.35092	1.34186	35.4061	2	1
Ctr-ox	2021-03-29	1.5h	3.30142	23.3877	65.8211	98.3118	53.0175	79.188	52.1224	66.9514	1	1
Ctr-ox	2021-03-29	1.5h	2.08619	19.3202	65.3814	97.6083	35.0785	52.3689	34.2395	66.9834	1	1
Ctr-ox	2021-03-29	1.5h	3.12788	25.4214	71.607	98.7181	49.4724	68.2032	48.8382	72.5368	1	1
Ctr-ox	2021-03-29	1.5h	0.147518	12.2023	22.4349	69.9083	1.0185	3.17368	0.712014	32.0919	2	1
Ctr-ox	2021-03-29	1.5h	2.22669	8.72697	59.6144	96.0839	30.1099	48.5297	28.9307	62.0441	2	1
Ctr-ox	2021-03-29	1.5h	2.41659	15.2528	68.1357	95.3048	39.5817	55.3649	37.7233	71.4924	1	1
Ctr-ox	2021-03-29	1.5h	2.53175	14.2098	77.1524	99.2181	37.7626	48.5628	37.4673	77.7604	1	1
Ctr-ox	2021-03-29	1.5h	0.100109	7.11799	20.5892	65.5383	0.899842	2.86433	0.589741	31.4155	2	1
Ctr-ox	2021-03-29	1.5h	0.1389	4.06742	0.725615	2.88777	0.871263	3.46742	0.02516	25.1271	2	1
Ctr-ox	2021-03-29	1.5h	0.325869	3.05057	7.4531	43.4828	1.83168	10.6864	0.796465	17.1403	2	1
Ctr-ox	2021-03-29	1.5h	1.34944	27.4551	54.726	96.0381	27.7079	48.6244	26.6102	56.9836	2	1
Ctr-ox	2021-03-29	1.5h	0.147261	11.1854	3.33566	14.3375	0.818401	3.5177	0.117339	23.2652	2	1
Ctr-ox	2021-03-29	1.5h	3.64871	4.38975	72.2495	98.6839	45.6665	62.3749	45.0655	73.213	1	1
Ctr-ox	2021-03-29	1.5h	2.38782	18.6199	68.8179	97.9203	37.1742	52.8948	36.4011	70.2795	1	1
Ctr-ox	2021-03-29	1.5h	2.10023	11.5777	66.814	96.3909	35.9407	51.8507	34.6436	69.3157	1	1
Ctr-ox	2021-03-29	1.5h	1.89468	11.0191	50.8204	93.2096	24.0338	44.0804	22.4018	54.5227	2	1
Ctr-ox	2021-03-29	1.5h	3.04391	10.5252	67.3531	98.0801	44.3184	64.5368	43.4675	68.6715	1	1
Ctr-ox	2021-03-29	1.5h	1.11576	12.631	62.6774	98.2335	24.5127	38.4184	24.0797	63.8046	2	1
Ctr-ox	2021-03-29	1.5h	2.21647	6.42746	57.1232	94.3608	29.4452	48.64	27.7847	60.537	2	1
Ctr-ox	2021-03-29	1.5h	0.326899	4.28497	6.50321	42.1874	1.90929	12.3859	0.805481	15.415	2	1
Ctr-ox	2021-03-29	1.5h	0.774425	20.5706	57.9552	92.4543	11.6425	18.5729	10.764	62.6853	2	1
Ctr-ox	2021-03-29	1.5h	3.72419	15.8829	39.6883	76.4156	47.9417	92.3065	36.6349	51.9375	1	1
Ctr-ox	2021-03-29	1.5h	3.73178	17.7764	61.8283	96.9439	52.937	83.0028	51.3192	63.7774	1	1
Ctr-ox	2021-03-29	1.5h	1.35015	11.6116	52.5157	94.9071	25.9924	46.9739	24.6686	55.3338	2	1
Ctr-ox	2021-03-29	1.5h	1.30689	9.59862	75.6782	94.7353	18.7336	23.451	17.7473	79.8838	2	1
Ctr-ox	2021-03-29	1.5h	1.73794	13.8479	54.4194	95.3981	27.666	48.499	26.3928	57.0445	2	1
Ctr-ox	2021-03-29	1.5h	6.1981	10.768	52.2925	97.5081	104.559	194.967	101.953	53.6289	1	1
Ctr-ox	2021-03-29	1.5h	1.31912	11.2494	65.1584	98.5845	22.0436	33.3519	21.7316	66.0939	2	1
Ctr-ox	2021-03-29	1.5h	2.68779	9.67644	65.1609	97.5901	40.9031	61.2596	39.9174	66.77	1	1
Ctr-ox	2021-03-29	1.5h	3.38859	3.05099	62.5736	98.601	44.1997	69.6481	43.5813	63.4615	1	1
Ctr-ox	2021-03-29	1.5h	5.63228	16.272	41.9764	95.5822	64.7068	147.341	61.8482	43.9165	1	1
Ctr-ox	2021-03-29	1.5h	1.84601	21.357	67.7169	97.0417	33.1719	47.5369	32.1906	69.7813	1	1
Ctr-ox	2021-03-29	1.5h	0.126663	7.11899	11.6048	46.571	0.824952	3.31061	0.384188	24.9185	2	1
Ctr-ox	2021-03-29	1.5h	4.4991	21.357	56.5305	95.3781	41.7104	70.3737	39.7826	59.2698	1	1
Ctr-ox	2021-03-29	1.5h	1.54947	9.15298	4.75459	32.9114	5.40664	37.4249	1.7794	14.4466	2	1
Ctr-ox	2021-03-29	1.5h	0.098697	5.08499	19.2152	63.906	0.973886	3.23895	0.622372	30.0679	2	1
Ctr-ox	2021-03-29	1.5h	0.107992	6.10199	30.5124	78.7547	1.11009	2.86521	0.874245	38.7436	2	1
Ctr-ox	2021-03-29	1.5h	0.411602	9.15298	17.5086	66.2639	2.42901	9.19296	1.60956	26.4225	2	1
Ctr-ox	2021-03-29	1.5h	1.90932	22.374	63.8049	95.9824	27.8849	41.9475	26.7646	66.4756	2	1
Ctr-ox	2021-03-29	1.5h	0.611511	4.06799	1.62455	12.9254	2.58557	20.5714	0.334194	12.5687	2	1
Ctr-ox	2021-03-29	1.5h	0.125741	8.13598	7.5971	24.8335	0.911675	2.98009	0.226401	30.5922	2	1
Ctr-ox	2021-03-29	1.5h	0.123433	10.17	20.6441	79.556	0.998647	3.84847	0.794483	25.9492	2	1
Ctr-ox	2021-03-29	1.5h	0.782675	17.289	51.4504	98.1389	11.6075	22.1406	11.3914	52.4261	2	1
Ctr-ox	2021-03-29	1.5h	2.74161	6.10199	66.0972	98.5399	44.6284	66.5335	43.9768	67.0766	1	1
Ctr-ox	2021-03-29	1.5h	1.60092	22.374	70.5912	97.5135	37.0815	51.2238	36.1595	72.3912	1	1
Ctr-ox	2021-03-29	1.5h	0.140771	7.11899	10.8917	46.8629	0.865104	3.72221	0.405413	23.2417	2	1
Ctr-ox	2021-03-29	1.5h	0.308672	6.10199	33.1055	87.7986	1.6863	4.4722	1.48054	37.7062	2	1
Ctr-ox	2021-03-29	1.5h	2.00359	18.6216	47.8886	94.3757	28.6146	56.3917	27.0052	50.7425	2	1
Ctr-ox	2021-03-29	1.5h	0.143121	4.06799	18.4259	71.7872	1.12568	4.38565	0.808097	25.6674	2	1
Ctr-ox	2021-03-29	1.5h	0.935004	11.187	46.2656	96.4726	7.12559	14.8582	6.87424	47.9572	2	1
Ctr-ox	2021-03-29	1.5h	3.44926	12.204	63.2219	97.7443	45.8735	70.9228	44.8387	64.681	1	1
Ctr-ox	2021-03-29	1.5h	1.84863	9.23095	62.5779	95.8233	26.1649	40.0655	25.0721	65.3055	2	1
Ctr-ox	2021-03-29	1.5h	1.53459	6.2072	63.5169	97.4066	25.1359	38.5473	24.484	65.208	2	1
Ctr-ox	2021-03-29	1.5h	0.228508	6.10199	3.45076	23.4575	1.42236	9.66889	0.33365	14.7107	2	1
Ctr-ox	2021-03-29	1.5h	0.172367	9.15298	7.6883	28.0986	1.13265	4.1395	0.318257	27.3619	2	1
Ctr-ox	2021-03-29	1.5h	0.385843	17.289	54.9227	97.1966	8.52128	15.0801	8.28239	56.5068	2	1
Ctr-ox	2021-03-29	1.5h	2.03755	8.13598	37.9356	82.1492	13.0334	28.2237	10.7068	46.1788	2	1
Ctr-ox	2021-03-29	1.5h	1.3705	4.06799	4.31846	20.864	3.71902	17.9679	0.775938	20.6981	2	1
Ctr-ox	2021-03-29	1.5h	1.75844	24.4079	69.6102	96.4756	25.1054	34.7945	24.2206	72.1532	2	1
Ctr-ox	2021-03-29	1.5h	1.73669	11.187	46.5147	93.2057	19.3179	38.7091	18.0054	49.9054	2	1
Ctr-ox	2021-03-29	1.5h	0.120913	6.10199	12.3071	51.7362	0.80223	3.3724	0.415043	23.7881	2	1
Ctr-ox	2021-03-29	1.5h	2.4546	5.08499	64.7796	97.7904	27.2241	41.0972	26.6226	66.2433	2	1
Ctr-ox	2021-03-29	1.5h	3.36104	15.255	77.1866	98.9909	46.8679	60.1075	46.395	77.9735	1	1
Ctr-ox	2021-03-29	1.5h	2.29232	17.289	62.8522	95.8289	38.4061	58.5566	36.8042	65.588	1	1
Ctr-ox	2021-03-29	1.5h	2.73589	4.06799	55.047	97.9046	31.7433	56.4575	31.0782	56.2252	2	1
Ctr-ox	2021-03-29	1.5h	0.164269	6.10199	15.2819	52.1249	1.13762	3.88029	0.592982	29.3178	2	1
Ctr-ox	2021-03-29	1.5h	0.109221	11.187	8.29715	32.335	1.05064	4.09448	0.339725	25.66	2	1
Ctr-ox	2021-03-29	1.5h	0.842263	17.4202	61.0765	96.6705	22.4872	35.5923	21.7385	63.18	2	1
Ctr-ox	2021-03-29	1.5h	0.230798	7.11899	9.28892	38.5482	1.71578	7.12032	0.661401	24.0969	2	1
Ctr-ox	2021-03-29	1.5h	0.182822	8.13598	5.07958	26.8047	0.916366	4.83563	0.245629	18.9503	2	1
Ctr-ox	2021-03-29	1.5h	0.41067	1.017	20.5342	86.3506	3.85508	16.2115	3.32889	23.78	2	1
Ctr-ox	2021-03-29	1.5h	0.095868	8.13598	15.8206	49.7369	0.953739	2.99836	0.47436	31.8087	2	1
Ctr-ox	2021-03-29	1.5h	1.61881	9.3108	60.3248	96.1745	40.9129	65.2265	39.3478	62.7244	1	1
Ctr-ox	2021-03-29	1.5h	0.146004	9.15298	25.7844	77.7516	1.28603	3.87797	0.99991	33.1625	2	1
Ctr-ox	2021-03-29	1.5h	0.10783	9.15298	9.99936	40.3383	0.79907	3.22352	0.322331	24.7887	2	1
Ctr-ox	2021-03-29	1.5h	0.132389	5.08499	20.479	79.8674	1.08283	4.223	0.864828	25.6413	2	1
Ctr-ox	2021-03-29	1.5h	2.91746	24.4079	59.2166	97.1549	41.2219	67.6315	40.0491	60.9507	1	1
Ctr-ox	2021-03-29	1.5h	0.109255	8.13598	14.4149	53.5662	1.00918	3.75014	0.540578	26.9104	2	1
Ctr-ox	2021-03-29	1.5h	0.139099	3.67323	14.6772	51.2576	1.4655	5.11801	0.75118	28.6341	2	1
Ctr-ox	2021-03-29	1.5h	2.27921	17.289	77.4454	98.4823	46.37	58.9657	45.6662	78.6389	1	1
Ctr-ox	2021-03-29	1.5h	0.094792	9.15298	9.8509	32.1374	0.965452	3.14967	0.310271	30.6525	2	1
Ctr-ox	2021-03-29	1.5h	0.281619	19.323	40.8298	96.6	4.19459	9.92408	4.05198	42.2668	2	1
Ctr-ox	2021-03-29	1.5h	0.199032	5.08499	28.2162	69.7106	1.52835	3.77592	1.06542	40.4763	2	1
Ctr-ox	2021-03-29	1.5h	0.175105	8.13598	22.938	79.0057	1.75634	6.04941	1.38761	29.0333	2	1
Ctr-ox	2021-03-29	1.5h	3.53958	18.3661	71.2277	99.1544	56.6728	78.8929	56.1936	71.8352	1	1
Ctr-ox	2021-03-29	1.5h	0.226123	6.10199	1.87863	9.24725	1.14973	5.65935	0.106318	20.3156	2	1
Ctr-ox	2021-03-29	1.5h	0.288255	3.05099	1.42802	9.8725	1.23065	8.50799	0.121496	14.4647	2	1
Ctr-ox	2021-03-29	1.5h	0.138179	6.10199	7.53711	32.4063	0.909615	3.91094	0.294772	23.2582	2	1
Ctr-ox	2021-03-29	1.5h	0.166289	4.06799	13.5777	48.5132	1.20357	4.30036	0.583892	27.9877	2	1
Ctr-ox	2021-03-29	1.5h	2.32224	5.26311	61.5674	98.398	40.9339	65.4213	40.2782	62.5698	1	1
Ctr-ox	2021-03-29	1.5h	0.116616	10.17	25.6248	81.0044	1.19369	3.77347	0.966944	31.6338	2	1
Ctr-ox	2021-03-29	1.5h	3.62081	21.357	57.7555	98.2273	52.3007	88.9501	51.3736	58.7978	1	1
Ctr-ox	2021-03-29	1.5h	0.776171	6.10199	7.84734	24.4296	4.46517	13.9005	1.09082	32.1223	2	1
Ctr-ox	2021-03-29	1.5h	0.663175	6.10199	29.3355	86.0985	4.59488	13.4858	3.95612	34.072	2	1
Ctr-ox	2021-03-29	1.5h	0.395065	6.31573	3.01111	22.3867	1.1518	8.56333	0.257851	13.4504	2	1
Ctr-ox	2021-03-29	1.5h	0.179124	8.13598	9.95534	38.1283	0.876003	3.35503	0.334005	26.1101	2	1
Ctr-ox	2021-03-29	1.5h	1.4511	18.6193	60.1393	96.0392	25.3343	40.4575	24.3309	62.6195	2	1
Ctr-ox	2021-03-29	1.5h	3.55201	16.5505	75.4387	96.0233	60.7306	77.3019	58.3156	78.5628	1	1
Ctr-ox	2021-03-29	1.5h	5.55206	12.2718	32.4645	51.5833	49.3831	78.4656	25.4735	62.936	2	1
Ctr-ox	2021-03-29	1.5h	2.70176	19.9983	62.8915	97.993	42.8324	66.7383	41.9727	64.1796	1	1
Ctr-ox	2021-03-29	1.5h	3.06491	23.0768	70.2309	97.1221	33.4457	46.2519	32.4832	72.312	1	1
Ctr-ox	2021-03-29	1.5h	1.8266	20.6253	64.7611	96.7113	36.2971	54.2043	35.1033	66.9634	1	1
Ctr-ox	2021-04-06	1.5h	0.151842	7.11843	25.1855	71.9241	1.28801	3.67828	0.926393	35.0168	2	1
Ctr-ox	2021-04-06	1.5h	0.117209	10.1692	34.9659	92.2588	1.38048	3.64244	1.27361	37.8999	2	1
Ctr-ox	2021-04-06	1.5h	0.319854	4.06767	10.9189	45.7649	1.5882	6.65668	0.726839	23.8588	2	1
Ctr-ox	2021-04-06	1.5h	4.32296	13.2199	32.264	89.0919	36.8517	101.76	32.8319	36.2142	1	1
Ctr-ox	2021-04-06	1.5h	1.57294	16.2707	64.3361	98.1271	27.4708	41.8991	26.9563	65.564	2	1
Ctr-ox	2021-04-06	1.5h	0.19121	5.08459	5.16829	23.656	0.927629	4.24589	0.21944	21.8477	2	1
Ctr-ox	2021-04-06	1.5h	2.68675	7.11843	66.1098	96.5566	47.2717	69.0426	45.6439	68.4674	1	1
Ctr-ox	2021-04-06	1.5h	1.32744	4.06767	78.7652	99.0433	29.5909	37.2092	29.3078	79.526	2	1
Ctr-ox	2021-04-06	1.5h	0.168923	10.1692	38.1911	76.9637	1.6229	3.27051	1.24904	49.6223	2	1
[truncated: 2,314 more rows]

## Sheet: Gly1
Treatment	Date	Time	ALH	BCF	LIN	STR	VAP	VCL	VSL	WOB	Cluster	Conteo
[truncated: 3,119 more rows]

[truncated: 4 more sheets: Gly10, Leu1, Leu10, % subpopulations]
